# Supplementary material for: Genetic regulation of antibody responsiveness to immunization in substrains of BALB/c mice
Source: Immunol Cell Biol. 2018 Oct 14;97(1):39–53. doi: 10.1111/imcb.12199 (PMC6378622; doi:10.1111/imcb.12199)
Supplement: Supplementary file 7 [file IMCB-97-39-s007.xlsx]

## Sheet: BALBc A
Supplementary Table 3
Variant genes in BALB/c A as compared to the reference genome and not present in BALB/c B.
Variant SNPs or INDELs assigned to nearest neighbouring gene if not located in coding sequence. Variants divergent to reference genome and not present in BALB/c B
SNP_position	intergenic	genomic_accession	chromosome	feature	class	start	end	strand	product_accession	name	symbol	GeneID	attribute	distance_to_upstream	distance_to_downstream
130292	No	NT_166282.1	1	CDS		128947	147757	-	XP_011248127.1	sp110 nuclear body protein-like isoform X1	LOC102638047	102638047
130292	No	NT_166282.1	1	CDS		128947	147757	-	XP_011248128.1	sp110 nuclear body protein-like isoform X2	LOC102638047	102638047
130292	No	NT_166282.1	1	CDS		128947	140696	-	XP_006535949.1	sp110 nuclear body protein-like isoform X6	LOC102638047	102638047
130292	No	NT_166282.1	1	CDS		128947	147757	-	XP_011248129.1	sp110 nuclear body protein-like isoform X3	LOC102638047	102638047
130292	No	NT_166282.1	1	CDS		122997	147757	-	XP_011248131.1	sp110 nuclear body protein-like isoform X5	LOC102638047	102638047
130292	No	NT_166282.1	1	CDS		128947	147757	-	XP_011248130.1	sp110 nuclear body protein-like isoform X4	LOC102638047	102638047
88220343	Yes, Upstream Feature	NC_000067.6	1	CDS		88166052	88218424	+	NP_964005.2	UDP glucuronosyltransferase 1 family, polypeptide A5 precursor	Ugt1a5	394433		1919
88220343	Yes, Downstream Feature	NC_000067.6	1	CDS		88228068	88246400	+	XP_006529112.1	maestro heat-like repeat-containing protein family member 2A isoform X7	Mroh2a	100040766			7725
88244695	No	NC_000067.6	1	CDS		88237890	88260026	+	XP_006529108.1	maestro heat-like repeat-containing protein family member 2A isoform X5	Mroh2a	100040766
88244695	No	NC_000067.6	1	CDS		88228068	88260026	+	XP_006529103.1	maestro heat-like repeat-containing protein family member 2A isoform X1	Mroh2a	100040766
88244695	No	NC_000067.6	1	CDS		88228068	88260026	+	NP_001268395.1	maestro heat-like repeat-containing protein family member 2A	Mroh2a	100040766
88244695	No	NC_000067.6	1	CDS		88228068	88260026	+	XP_006529104.1	maestro heat-like repeat-containing protein family member 2A isoform X1	Mroh2a	100040766
88244695	No	NC_000067.6	1	CDS		88228068	88260026	+	XP_006529106.1	maestro heat-like repeat-containing protein family member 2A isoform X3	Mroh2a	100040766
88244695	No	NC_000067.6	1	CDS		88238698	88260026	+	XP_006529109.1	maestro heat-like repeat-containing protein family member 2A isoform X6	Mroh2a	100040766
88244695	No	NC_000067.6	1	CDS		88228068	88246400	+	XP_006529111.1	maestro heat-like repeat-containing protein family member 2A isoform X7	Mroh2a	100040766
88244695	No	NC_000067.6	1	CDS		88228068	88260026	+	XP_006529105.1	maestro heat-like repeat-containing protein family member 2A isoform X2	Mroh2a	100040766
88244695	No	NC_000067.6	1	CDS		88233319	88260026	+	XP_006529107.1	maestro heat-like repeat-containing protein family member 2A isoform X4	Mroh2a	100040766
88244695	No	NC_000067.6	1	CDS		88228068	88246400	+	XP_006529112.1	maestro heat-like repeat-containing protein family member 2A isoform X7	Mroh2a	100040766
88290180	Yes, Upstream Feature	NC_000067.6	1	CDS		88265181	88277469	-	XP_006529784.1	Holliday junction recognition protein isoform X2	Hjurp	381280		12711
88290180	Yes, Downstream Feature	NC_000067.6	1	CDS		88318970	88384713	+	NP_599013.1	transient receptor potential cation channel subfamily M member 8	Trpm8	171382			28790
104799697	Yes, Upstream Feature	NC_000067.6	1	ncRNA	lncRNA	104304699	104322994	-	XR_878424.1	predicted gene, 41924	Gm41924	105246672		476703
104799697	Yes, Downstream Feature	NC_000067.6	1	CDS		104934097	104994385	+	NP_035930.1	cadherin-20 precursor	Cdh20	23836			134400
157219417	No	NC_000067.6	1	CDS		157140733	157243782	-	XP_006496816.1	ras GTPase-activating protein nGAP isoform X4	Rasal2	226525
157219417	No	NC_000067.6	1	CDS		157140733	157230074	-	XP_006496819.1	ras GTPase-activating protein nGAP isoform X7	Rasal2	226525
157219417	No	NC_000067.6	1	CDS		157140733	157411938	-	XP_006496813.1	ras GTPase-activating protein nGAP isoform X1	Rasal2	226525
157219417	No	NC_000067.6	1	CDS		157140733	157230978	-	XP_006496817.1	ras GTPase-activating protein nGAP isoform X5	Rasal2	226525
157219417	No	NC_000067.6	1	CDS		157140711	157411938	-	XP_006496815.1	ras GTPase-activating protein nGAP isoform X3	Rasal2	226525
157219417	No	NC_000067.6	1	CDS		157140711	157411938	-	NP_808312.3	ras GTPase-activating protein nGAP	Rasal2	226525
157219417	No	NC_000067.6	1	CDS		157140733	157256570	-	XP_006496818.1	ras GTPase-activating protein nGAP isoform X6	Rasal2	226525
157219417	No	NC_000067.6	1	CDS		157140733	157411938	-	XP_006496814.1	ras GTPase-activating protein nGAP isoform X2	Rasal2	226525
160619293	No	NC_000067.6	1	CDS		160224216	160740889	-	XP_006496938.1	rab GTPase-activating protein 1-like isoform X1	Rabgap1l	29809
160619293	No	NC_000067.6	1	CDS		160224216	160740889	-	XP_006496939.1	rab GTPase-activating protein 1-like isoform X2	Rabgap1l	29809
160619293	No	NC_000067.6	1	CDS		160577817	160740889	-	XP_006496942.1	rab GTPase-activating protein 1-like isoform X5	Rabgap1l	29809
160619293	No	NC_000067.6	1	CDS		160224216	160740889	-	XP_006496940.1	rab GTPase-activating protein 1-like isoform X3	Rabgap1l	29809
160619293	No	NC_000067.6	1	CDS		160224216	160739052	-	XP_006496941.1	rab GTPase-activating protein 1-like isoform X4	Rabgap1l	29809
160619293	No	NC_000067.6	1	CDS		160257252	160740889	-	NP_038890.3	rab GTPase-activating protein 1-like isoform a	Rabgap1l	29809
171568106	No	NC_000067.6	1	CDS		171559325	171582884	+	NP_061199.2	natural killer cell receptor 2B4 precursor	Cd244	18106
171568106	No	NC_000067.6	1	CDS		171559325	171582884	+	XP_006496758.1	natural killer cell receptor 2B4 isoform X1	Cd244	18106
24684128	No	NC_000067.6	1	CDS		24678757	24762736	+	NP_080995.2	probable lysosomal cobalamin transporter isoform 1	Lmbrd1	68421
24684128	No	NC_000067.6	1	CDS		24678757	24762736	+	XP_017177781.1	probable lysosomal cobalamin transporter isoform X1	Lmbrd1	68421
28802534	No	NC_000067.6	1	ncRNA	lncRNA	28796145	28895588	-	XR_865224.1	uncharacterized LOC108167331	LOC108167331	108167331
58248318	No	NC_000067.6	1	CDS		58210575	58267813	+	NP_076120.2	aldehyde oxidase 4	Aox4	71872
58248318	No	NC_000067.6	1	CDS		58230848	58267813	+	XP_006496350.1	aldehyde oxidase 4 isoform X1	Aox4	71872
85604303	No	NC_000067.6	1	CDS		85601160	85644682	+	NP_001013839.1	SP140 nuclear body protein family member	Sp140	434484
88211994	No	NC_000067.6	1	CDS		88106942	88218424	+	NP_958812.3	UDP glucuronosyltransferase 1 family, polypeptide A6B precursor	Ugt1a6b	394435
88211994	No	NC_000067.6	1	CDS		88138474	88218424	+	NP_659545.2	UDP-glucuronosyltransferase 1-6 precursor	Ugt1a6a	94284
88211994	No	NC_000067.6	1	CDS		88070830	88218424	+	NP_964006.2	UDP-glucuronosyltransferase 1-9 precursor	Ugt1a9	394434
88211994	No	NC_000067.6	1	CDS		88200637	88218424	+	NP_038729.1	UDP-glucuronosyltransferase 1-2 precursor	Ugt1a2	22236
88211994	No	NC_000067.6	1	CDS		88095121	88218424	+	NP_964004.1	UDP-glucuronosyltransferase 1-7C precursor	Ugt1a7c	394432
88211994	No	NC_000067.6	1	CDS		88055482	88218424	+	NP_964003.2	UDP glycosyltransferase 1 family, polypeptide A10 precursor	Ugt1a10	394430
88211994	No	NC_000067.6	1	CDS		88166052	88218424	+	NP_964005.2	UDP glucuronosyltransferase 1 family, polypeptide A5 precursor	Ugt1a5	394433
88232687	No	NC_000067.6	1	CDS		88228068	88260026	+	XP_006529103.1	maestro heat-like repeat-containing protein family member 2A isoform X1	Mroh2a	100040766
88232687	No	NC_000067.6	1	CDS		88228068	88260026	+	NP_001268395.1	maestro heat-like repeat-containing protein family member 2A	Mroh2a	100040766
88232687	No	NC_000067.6	1	CDS		88228068	88260026	+	XP_006529104.1	maestro heat-like repeat-containing protein family member 2A isoform X1	Mroh2a	100040766
88232687	No	NC_000067.6	1	CDS		88228068	88260026	+	XP_006529106.1	maestro heat-like repeat-containing protein family member 2A isoform X3	Mroh2a	100040766
88232687	No	NC_000067.6	1	CDS		88228068	88246400	+	XP_006529111.1	maestro heat-like repeat-containing protein family member 2A isoform X7	Mroh2a	100040766
88232687	No	NC_000067.6	1	CDS		88228068	88260026	+	XP_006529105.1	maestro heat-like repeat-containing protein family member 2A isoform X2	Mroh2a	100040766
88232687	No	NC_000067.6	1	CDS		88228068	88246400	+	XP_006529112.1	maestro heat-like repeat-containing protein family member 2A isoform X7	Mroh2a	100040766
88248670	No	NC_000067.6	1	CDS		88237890	88260026	+	XP_006529108.1	maestro heat-like repeat-containing protein family member 2A isoform X5	Mroh2a	100040766
88248670	No	NC_000067.6	1	CDS		88228068	88260026	+	XP_006529103.1	maestro heat-like repeat-containing protein family member 2A isoform X1	Mroh2a	100040766
88248670	No	NC_000067.6	1	CDS		88228068	88260026	+	NP_001268395.1	maestro heat-like repeat-containing protein family member 2A	Mroh2a	100040766
88248670	No	NC_000067.6	1	CDS		88228068	88260026	+	XP_006529104.1	maestro heat-like repeat-containing protein family member 2A isoform X1	Mroh2a	100040766
88248670	No	NC_000067.6	1	CDS		88228068	88260026	+	XP_006529106.1	maestro heat-like repeat-containing protein family member 2A isoform X3	Mroh2a	100040766
88248670	No	NC_000067.6	1	CDS		88238698	88260026	+	XP_006529109.1	maestro heat-like repeat-containing protein family member 2A isoform X6	Mroh2a	100040766
88248670	No	NC_000067.6	1	CDS		88228068	88260026	+	XP_006529105.1	maestro heat-like repeat-containing protein family member 2A isoform X2	Mroh2a	100040766
88248670	No	NC_000067.6	1	CDS		88233319	88260026	+	XP_006529107.1	maestro heat-like repeat-containing protein family member 2A isoform X4	Mroh2a	100040766
88249503	No	NC_000067.6	1	CDS		88237890	88260026	+	XP_006529108.1	maestro heat-like repeat-containing protein family member 2A isoform X5	Mroh2a	100040766
88249503	No	NC_000067.6	1	CDS		88228068	88260026	+	XP_006529103.1	maestro heat-like repeat-containing protein family member 2A isoform X1	Mroh2a	100040766
88249503	No	NC_000067.6	1	CDS		88228068	88260026	+	NP_001268395.1	maestro heat-like repeat-containing protein family member 2A	Mroh2a	100040766
88249503	No	NC_000067.6	1	CDS		88228068	88260026	+	XP_006529104.1	maestro heat-like repeat-containing protein family member 2A isoform X1	Mroh2a	100040766
88249503	No	NC_000067.6	1	CDS		88228068	88260026	+	XP_006529106.1	maestro heat-like repeat-containing protein family member 2A isoform X3	Mroh2a	100040766
88249503	No	NC_000067.6	1	CDS		88238698	88260026	+	XP_006529109.1	maestro heat-like repeat-containing protein family member 2A isoform X6	Mroh2a	100040766
88249503	No	NC_000067.6	1	CDS		88228068	88260026	+	XP_006529105.1	maestro heat-like repeat-containing protein family member 2A isoform X2	Mroh2a	100040766
88249503	No	NC_000067.6	1	CDS		88233319	88260026	+	XP_006529107.1	maestro heat-like repeat-containing protein family member 2A isoform X4	Mroh2a	100040766
88276844	No	NC_000067.6	1	CDS		88265181	88277469	-	XP_006529783.1	Holliday junction recognition protein isoform X1	Hjurp	381280
88276844	No	NC_000067.6	1	CDS		88265181	88277469	-	NP_941054.2	Holliday junction recognition protein	Hjurp	381280
88276844	No	NC_000067.6	1	CDS		88265181	88277469	-	XP_006529784.1	Holliday junction recognition protein isoform X2	Hjurp	381280
88300254	Yes, Upstream Feature	NC_000067.6	1	CDS		88265181	88277469	-	XP_006529784.1	Holliday junction recognition protein isoform X2	Hjurp	381280		22785
88300254	Yes, Downstream Feature	NC_000067.6	1	CDS		88318970	88384713	+	NP_599013.1	transient receptor potential cation channel subfamily M member 8	Trpm8	171382			18716
88307984	Yes, Upstream Feature	NC_000067.6	1	CDS		88265181	88277469	-	XP_006529784.1	Holliday junction recognition protein isoform X2	Hjurp	381280		30515
88307984	Yes, Downstream Feature	NC_000067.6	1	CDS		88318970	88384713	+	NP_599013.1	transient receptor potential cation channel subfamily M member 8	Trpm8	171382			10986
109831849	Yes, Upstream Feature	NC_000067.6	1	ncRNA	lncRNA	107972328	107978949	+	XR_878435.1	predicted gene, 41929, transcript variant X2	Gm41929	105246680		1852900
109831849	Yes, Downstream Feature	NC_000067.6	1	CDS		109994180	110111679	+	XP_017176195.1	cadherin-7 isoform X2	Cdh7	241201			162331
171604091	No	NC_000067.6	1	CDS		171589060	171607323	-	NP_001264897.1	T-lymphocyte surface antigen Ly-9 isoform 2	Ly9	17085
171604091	No	NC_000067.6	1	CDS		171589060	171607323	-	NP_032560.2	T-lymphocyte surface antigen Ly-9 isoform 1 precursor	Ly9	17085
33376906	Yes, Upstream Feature	NC_000067.6	1	ncRNA	lncRNA	33290823	33354602	-	XR_865317.1	predicted gene, 39617	Gm39617	105243896		22304
33376906	Yes, Downstream Feature	NC_000067.6	1	CDS		33454086	33669011	-	NP_032948.1	DNA primase large subunit	Prim2	19076			77180
45919067	No	NC_000067.6	1	CDS		45909406	45925263	-	XP_006496200.1	solute carrier family 40 member 1 isoform X1	Slc40a1	53945
45919067	No	NC_000067.6	1	CDS		45909406	45925263	-	XP_017177198.1	solute carrier family 40 member 1 isoform X1	Slc40a1	53945
45919067	No	NC_000067.6	1	CDS		45909406	45925263	-	NP_058613.2	solute carrier family 40 member 1	Slc40a1	53945
88220346	Yes, Upstream Feature	NC_000067.6	1	CDS		88166052	88218424	+	NP_964005.2	UDP glucuronosyltransferase 1 family, polypeptide A5 precursor	Ugt1a5	394433		1922
88220346	Yes, Downstream Feature	NC_000067.6	1	CDS		88228068	88246400	+	XP_006529112.1	maestro heat-like repeat-containing protein family member 2A isoform X7	Mroh2a	100040766			7722
88230975	No	NC_000067.6	1	CDS		88228068	88260026	+	XP_006529103.1	maestro heat-like repeat-containing protein family member 2A isoform X1	Mroh2a	100040766
88230975	No	NC_000067.6	1	CDS		88228068	88260026	+	NP_001268395.1	maestro heat-like repeat-containing protein family member 2A	Mroh2a	100040766
88230975	No	NC_000067.6	1	CDS		88228068	88260026	+	XP_006529104.1	maestro heat-like repeat-containing protein family member 2A isoform X1	Mroh2a	100040766
88230975	No	NC_000067.6	1	CDS		88228068	88260026	+	XP_006529106.1	maestro heat-like repeat-containing protein family member 2A isoform X3	Mroh2a	100040766
88230975	No	NC_000067.6	1	CDS		88228068	88246400	+	XP_006529111.1	maestro heat-like repeat-containing protein family member 2A isoform X7	Mroh2a	100040766
88230975	No	NC_000067.6	1	CDS		88228068	88260026	+	XP_006529105.1	maestro heat-like repeat-containing protein family member 2A isoform X2	Mroh2a	100040766
88230975	No	NC_000067.6	1	CDS		88228068	88246400	+	XP_006529112.1	maestro heat-like repeat-containing protein family member 2A isoform X7	Mroh2a	100040766
88244697	No	NC_000067.6	1	CDS		88237890	88260026	+	XP_006529108.1	maestro heat-like repeat-containing protein family member 2A isoform X5	Mroh2a	100040766
88244697	No	NC_000067.6	1	CDS		88228068	88260026	+	XP_006529103.1	maestro heat-like repeat-containing protein family member 2A isoform X1	Mroh2a	100040766
88244697	No	NC_000067.6	1	CDS		88228068	88260026	+	NP_001268395.1	maestro heat-like repeat-containing protein family member 2A	Mroh2a	100040766
88244697	No	NC_000067.6	1	CDS		88228068	88260026	+	XP_006529104.1	maestro heat-like repeat-containing protein family member 2A isoform X1	Mroh2a	100040766
88244697	No	NC_000067.6	1	CDS		88228068	88260026	+	XP_006529106.1	maestro heat-like repeat-containing protein family member 2A isoform X3	Mroh2a	100040766
88244697	No	NC_000067.6	1	CDS		88238698	88260026	+	XP_006529109.1	maestro heat-like repeat-containing protein family member 2A isoform X6	Mroh2a	100040766
88244697	No	NC_000067.6	1	CDS		88228068	88246400	+	XP_006529111.1	maestro heat-like repeat-containing protein family member 2A isoform X7	Mroh2a	100040766
88244697	No	NC_000067.6	1	CDS		88228068	88260026	+	XP_006529105.1	maestro heat-like repeat-containing protein family member 2A isoform X2	Mroh2a	100040766
88244697	No	NC_000067.6	1	CDS		88233319	88260026	+	XP_006529107.1	maestro heat-like repeat-containing protein family member 2A isoform X4	Mroh2a	100040766
88244697	No	NC_000067.6	1	CDS		88228068	88246400	+	XP_006529112.1	maestro heat-like repeat-containing protein family member 2A isoform X7	Mroh2a	100040766
88291060	Yes, Upstream Feature	NC_000067.6	1	CDS		88265181	88277469	-	XP_006529784.1	Holliday junction recognition protein isoform X2	Hjurp	381280		13591
88291060	Yes, Downstream Feature	NC_000067.6	1	CDS		88318970	88384713	+	NP_599013.1	transient receptor potential cation channel subfamily M member 8	Trpm8	171382			27910
183944794	No	NC_000067.6	1	ncRNA	lncRNA	183937309	183945805	+	XR_373778.2	predicted gene, 34130	Gm34130	102637270
88211989	No	NC_000067.6	1	CDS		88106942	88218424	+	NP_958812.3	UDP glucuronosyltransferase 1 family, polypeptide A6B precursor	Ugt1a6b	394435
88211989	No	NC_000067.6	1	CDS		88138474	88218424	+	NP_659545.2	UDP-glucuronosyltransferase 1-6 precursor	Ugt1a6a	94284
88211989	No	NC_000067.6	1	CDS		88070830	88218424	+	NP_964006.2	UDP-glucuronosyltransferase 1-9 precursor	Ugt1a9	394434
88211989	No	NC_000067.6	1	CDS		88200637	88218424	+	NP_038729.1	UDP-glucuronosyltransferase 1-2 precursor	Ugt1a2	22236
88211989	No	NC_000067.6	1	CDS		88095121	88218424	+	NP_964004.1	UDP-glucuronosyltransferase 1-7C precursor	Ugt1a7c	394432
88211989	No	NC_000067.6	1	CDS		88055482	88218424	+	NP_964003.2	UDP glycosyltransferase 1 family, polypeptide A10 precursor	Ugt1a10	394430
88211989	No	NC_000067.6	1	CDS		88166052	88218424	+	NP_964005.2	UDP glucuronosyltransferase 1 family, polypeptide A5 precursor	Ugt1a5	394433
88263328	Yes, Upstream Feature	NC_000067.6	1	CDS		88233319	88260026	+	XP_006529107.1	maestro heat-like repeat-containing protein family member 2A isoform X4	Mroh2a	100040766		3302
88263328	Yes, Downstream Feature	NC_000067.6	1	CDS		88265181	88277469	-	XP_006529784.1	Holliday junction recognition protein isoform X2	Hjurp	381280			1853
88306481	Yes, Upstream Feature	NC_000067.6	1	CDS		88265181	88277469	-	XP_006529784.1	Holliday junction recognition protein isoform X2	Hjurp	381280		29012
88306481	Yes, Downstream Feature	NC_000067.6	1	CDS		88318970	88384713	+	NP_599013.1	transient receptor potential cation channel subfamily M member 8	Trpm8	171382			12489
171546506	Yes, Upstream Feature	NC_000067.6	1	CDS		171518273	171534811	-	XP_006496739.1	intelectin-1a isoform X1	Itln1	16429		11695
171546506	Yes, Downstream Feature	NC_000067.6	1	ncRNA	lncRNA	171553526	171557051	-	XR_373705.2	predicted gene, 35200	Gm35200	102638704			7020
63675173	No	NC_000067.6	1	CDS		63623015	63685119	-	NP_001075127.1	dystrotelin	Dytn	241073
69456867	Yes, Upstream Feature	NC_000067.6	1	ncRNA	lncRNA	69431135	69444090	+	XR_001778952.1	predicted gene 28497, transcript variant X2	Gm28497	102640814		12777
69456867	Yes, Downstream Feature	NC_000067.6	1	CDS		69538768	69684853	-	XP_006496031.1	zinc finger protein Helios isoform X8	Ikzf2	22779			81901
88240472	No	NC_000067.6	1	CDS		88237890	88260026	+	XP_006529108.1	maestro heat-like repeat-containing protein family member 2A isoform X5	Mroh2a	100040766
88240472	No	NC_000067.6	1	CDS		88228068	88260026	+	XP_006529103.1	maestro heat-like repeat-containing protein family member 2A isoform X1	Mroh2a	100040766
88240472	No	NC_000067.6	1	CDS		88228068	88260026	+	NP_001268395.1	maestro heat-like repeat-containing protein family member 2A	Mroh2a	100040766
88240472	No	NC_000067.6	1	CDS		88228068	88260026	+	XP_006529104.1	maestro heat-like repeat-containing protein family member 2A isoform X1	Mroh2a	100040766
88240472	No	NC_000067.6	1	CDS		88228068	88260026	+	XP_006529106.1	maestro heat-like repeat-containing protein family member 2A isoform X3	Mroh2a	100040766
88240472	No	NC_000067.6	1	CDS		88238698	88260026	+	XP_006529109.1	maestro heat-like repeat-containing protein family member 2A isoform X6	Mroh2a	100040766
88240472	No	NC_000067.6	1	CDS		88228068	88246400	+	XP_006529111.1	maestro heat-like repeat-containing protein family member 2A isoform X7	Mroh2a	100040766
88240472	No	NC_000067.6	1	CDS		88228068	88260026	+	XP_006529105.1	maestro heat-like repeat-containing protein family member 2A isoform X2	Mroh2a	100040766
88240472	No	NC_000067.6	1	CDS		88233319	88260026	+	XP_006529107.1	maestro heat-like repeat-containing protein family member 2A isoform X4	Mroh2a	100040766
88240472	No	NC_000067.6	1	CDS		88228068	88246400	+	XP_006529112.1	maestro heat-like repeat-containing protein family member 2A isoform X7	Mroh2a	100040766
88249127	No	NC_000067.6	1	CDS		88237890	88260026	+	XP_006529108.1	maestro heat-like repeat-containing protein family member 2A isoform X5	Mroh2a	100040766
88249127	No	NC_000067.6	1	CDS		88228068	88260026	+	XP_006529103.1	maestro heat-like repeat-containing protein family member 2A isoform X1	Mroh2a	100040766
88249127	No	NC_000067.6	1	CDS		88228068	88260026	+	NP_001268395.1	maestro heat-like repeat-containing protein family member 2A	Mroh2a	100040766
88249127	No	NC_000067.6	1	CDS		88228068	88260026	+	XP_006529104.1	maestro heat-like repeat-containing protein family member 2A isoform X1	Mroh2a	100040766
88249127	No	NC_000067.6	1	CDS		88228068	88260026	+	XP_006529106.1	maestro heat-like repeat-containing protein family member 2A isoform X3	Mroh2a	100040766
88249127	No	NC_000067.6	1	CDS		88238698	88260026	+	XP_006529109.1	maestro heat-like repeat-containing protein family member 2A isoform X6	Mroh2a	100040766
88249127	No	NC_000067.6	1	CDS		88228068	88260026	+	XP_006529105.1	maestro heat-like repeat-containing protein family member 2A isoform X2	Mroh2a	100040766
88249127	No	NC_000067.6	1	CDS		88233319	88260026	+	XP_006529107.1	maestro heat-like repeat-containing protein family member 2A isoform X4	Mroh2a	100040766
88305264	Yes, Upstream Feature	NC_000067.6	1	CDS		88265181	88277469	-	XP_006529784.1	Holliday junction recognition protein isoform X2	Hjurp	381280		27795
88305264	Yes, Downstream Feature	NC_000067.6	1	CDS		88318970	88384713	+	NP_599013.1	transient receptor potential cation channel subfamily M member 8	Trpm8	171382			13706
156395310	No	NC_000067.6	1	CDS		156330643	156420428	-	XP_017168646.1	axonemal dynein light chain domain-containing protein 1	Axdnd1	77352
174811403	No	NC_000067.6	1	CDS		174502046	174821245	+	NP_062318.2	formin-2	Fmn2	54418
21140543	Yes, Upstream Feature	NC_000067.6	1	CDS		21001562	21079113	-	NP_803128.1	translocating chain-associated membrane protein 2	Tram2	170829		61430
21140543	Yes, Downstream Feature	NC_000067.6	1	CDS		21166547	21229585	+	XP_006495642.1	transmembrane protein 14A isoform X1	Tmem14a	75712			26004
52008819	No	NC_000067.6	1	CDS		51987121	52106936	+	XP_006495878.1	signal transducer and activator of transcription 4 isoform X2	Stat4	20849
52008819	No	NC_000067.6	1	CDS		51987121	52106936	+	XP_006495877.1	signal transducer and activator of transcription 4 isoform X1	Stat4	20849
88242053	No	NC_000067.6	1	CDS		88237890	88260026	+	XP_006529108.1	maestro heat-like repeat-containing protein family member 2A isoform X5	Mroh2a	100040766
88242053	No	NC_000067.6	1	CDS		88228068	88260026	+	XP_006529103.1	maestro heat-like repeat-containing protein family member 2A isoform X1	Mroh2a	100040766
88242053	No	NC_000067.6	1	CDS		88228068	88260026	+	NP_001268395.1	maestro heat-like repeat-containing protein family member 2A	Mroh2a	100040766
88242053	No	NC_000067.6	1	CDS		88228068	88260026	+	XP_006529104.1	maestro heat-like repeat-containing protein family member 2A isoform X1	Mroh2a	100040766
88242053	No	NC_000067.6	1	CDS		88228068	88260026	+	XP_006529106.1	maestro heat-like repeat-containing protein family member 2A isoform X3	Mroh2a	100040766
88242053	No	NC_000067.6	1	CDS		88238698	88260026	+	XP_006529109.1	maestro heat-like repeat-containing protein family member 2A isoform X6	Mroh2a	100040766
88242053	No	NC_000067.6	1	CDS		88228068	88246400	+	XP_006529111.1	maestro heat-like repeat-containing protein family member 2A isoform X7	Mroh2a	100040766
88242053	No	NC_000067.6	1	CDS		88228068	88260026	+	XP_006529105.1	maestro heat-like repeat-containing protein family member 2A isoform X2	Mroh2a	100040766
88242053	No	NC_000067.6	1	CDS		88233319	88260026	+	XP_006529107.1	maestro heat-like repeat-containing protein family member 2A isoform X4	Mroh2a	100040766
88242053	No	NC_000067.6	1	CDS		88228068	88246400	+	XP_006529112.1	maestro heat-like repeat-containing protein family member 2A isoform X7	Mroh2a	100040766
88244689	No	NC_000067.6	1	CDS		88237890	88260026	+	XP_006529108.1	maestro heat-like repeat-containing protein family member 2A isoform X5	Mroh2a	100040766
88244689	No	NC_000067.6	1	CDS		88228068	88260026	+	XP_006529103.1	maestro heat-like repeat-containing protein family member 2A isoform X1	Mroh2a	100040766
88244689	No	NC_000067.6	1	CDS		88228068	88260026	+	NP_001268395.1	maestro heat-like repeat-containing protein family member 2A	Mroh2a	100040766
88244689	No	NC_000067.6	1	CDS		88228068	88260026	+	XP_006529104.1	maestro heat-like repeat-containing protein family member 2A isoform X1	Mroh2a	100040766
88244689	No	NC_000067.6	1	CDS		88228068	88260026	+	XP_006529106.1	maestro heat-like repeat-containing protein family member 2A isoform X3	Mroh2a	100040766
88244689	No	NC_000067.6	1	CDS		88238698	88260026	+	XP_006529109.1	maestro heat-like repeat-containing protein family member 2A isoform X6	Mroh2a	100040766
88244689	No	NC_000067.6	1	CDS		88228068	88246400	+	XP_006529111.1	maestro heat-like repeat-containing protein family member 2A isoform X7	Mroh2a	100040766
88244689	No	NC_000067.6	1	CDS		88228068	88260026	+	XP_006529105.1	maestro heat-like repeat-containing protein family member 2A isoform X2	Mroh2a	100040766
88244689	No	NC_000067.6	1	CDS		88233319	88260026	+	XP_006529107.1	maestro heat-like repeat-containing protein family member 2A isoform X4	Mroh2a	100040766
88244689	No	NC_000067.6	1	CDS		88228068	88246400	+	XP_006529112.1	maestro heat-like repeat-containing protein family member 2A isoform X7	Mroh2a	100040766
88278236	Yes, Upstream Feature	NC_000067.6	1	CDS		88265181	88277469	-	XP_006529784.1	Holliday junction recognition protein isoform X2	Hjurp	381280		767
88278236	Yes, Downstream Feature	NC_000067.6	1	CDS		88318970	88384713	+	NP_599013.1	transient receptor potential cation channel subfamily M member 8	Trpm8	171382			40734
88282076	Yes, Upstream Feature	NC_000067.6	1	CDS		88265181	88277469	-	XP_006529784.1	Holliday junction recognition protein isoform X2	Hjurp	381280		4607
88282076	Yes, Downstream Feature	NC_000067.6	1	CDS		88318970	88384713	+	NP_599013.1	transient receptor potential cation channel subfamily M member 8	Trpm8	171382			36894
88282741	Yes, Upstream Feature	NC_000067.6	1	CDS		88265181	88277469	-	XP_006529784.1	Holliday junction recognition protein isoform X2	Hjurp	381280		5272
88282741	Yes, Downstream Feature	NC_000067.6	1	CDS		88318970	88384713	+	NP_599013.1	transient receptor potential cation channel subfamily M member 8	Trpm8	171382			36229
88284099	Yes, Upstream Feature	NC_000067.6	1	CDS		88265181	88277469	-	XP_006529784.1	Holliday junction recognition protein isoform X2	Hjurp	381280		6630
88284099	Yes, Downstream Feature	NC_000067.6	1	CDS		88318970	88384713	+	NP_599013.1	transient receptor potential cation channel subfamily M member 8	Trpm8	171382			34871
88290297	Yes, Upstream Feature	NC_000067.6	1	CDS		88265181	88277469	-	XP_006529784.1	Holliday junction recognition protein isoform X2	Hjurp	381280		12828
88290297	Yes, Downstream Feature	NC_000067.6	1	CDS		88318970	88384713	+	NP_599013.1	transient receptor potential cation channel subfamily M member 8	Trpm8	171382			28673
88296005	Yes, Upstream Feature	NC_000067.6	1	CDS		88265181	88277469	-	XP_006529784.1	Holliday junction recognition protein isoform X2	Hjurp	381280		18536
88296005	Yes, Downstream Feature	NC_000067.6	1	CDS		88318970	88384713	+	NP_599013.1	transient receptor potential cation channel subfamily M member 8	Trpm8	171382			22965
120215220	Yes, Upstream Feature	NC_000067.6	1	CDS		120126387	120188184	+	XP_017167942.1	UPF0538 protein C2orf76 homolog isoform X4	3110009E18Rik	73103		27036
120215220	Yes, Downstream Feature	NC_000067.6	1	CDS		120227647	120244259	-	NP_001078878.1	metalloreductase STEAP3	Steap3	68428			12427
128065439	No	NC_000067.6	1	CDS		127954967	128092003	-	XP_006529475.1	DNA annealing helicase and endonuclease ZRANB3 isoform X3	Zranb3	226409
128065439	No	NC_000067.6	1	CDS		127966145	128102972	-	XP_006529477.1	DNA annealing helicase and endonuclease ZRANB3 isoform X5	Zranb3	226409
128065439	No	NC_000067.6	1	CDS		127954967	128092003	-	XP_006529473.1	DNA annealing helicase and endonuclease ZRANB3 isoform X2	Zranb3	226409
128065439	No	NC_000067.6	1	CDS		127987355	128102972	-	XP_006529479.1	DNA annealing helicase and endonuclease ZRANB3 isoform X6	Zranb3	226409
128065439	No	NC_000067.6	1	CDS		127954967	128102972	-	XP_006529471.1	DNA annealing helicase and endonuclease ZRANB3 isoform X1	Zranb3	226409
128065439	No	NC_000067.6	1	CDS		127954967	128092003	-	XP_006529474.1	DNA annealing helicase and endonuclease ZRANB3 isoform X2	Zranb3	226409
128065439	No	NC_000067.6	1	CDS		127954967	128092003	-	XP_006529472.1	DNA annealing helicase and endonuclease ZRANB3 isoform X2	Zranb3	226409
128065439	No	NC_000067.6	1	CDS		127954967	128092003	-	NP_081954.1	DNA annealing helicase and endonuclease ZRANB3 isoform 1	Zranb3	226409
128065439	No	NC_000067.6	1	CDS		127954967	128102972	-	NP_001272874.1	DNA annealing helicase and endonuclease ZRANB3 isoform 2	Zranb3	226409
171532366	No	NC_000067.6	1	CDS		171518241	171534811	-	NP_034714.1	intelectin-1a precursor	Itln1	16429
171532366	No	NC_000067.6	1	CDS		171518273	171534811	-	XP_006496739.1	intelectin-1a isoform X1	Itln1	16429
46884639	Yes, Upstream Feature	NC_000068.7	2	ncRNA	lncRNA	46419528	46443571	-	XR_866191.1	predicted gene 13470, transcript variant X2	Gm13470	102633065		441068
46884639	Yes, Downstream Feature	NC_000068.7	2	ncRNA	lncRNA	48062162	48123772	-	XR_374349.2	predicted gene 13481, transcript variant X2	Gm13481	102633236			1177523
148780361	Yes, Upstream Feature	NC_000068.7	2	CDS		148768710	148771403	-	NP_084335.1	cystatin-11 precursor	Cst11	78240		8958
148780361	Yes, Downstream Feature	NC_000068.7	2	CDS		148782108	148785827	+	NP_084411.1	cystatin-14 precursor	8030411F24Rik	78609			1747
148778473	Yes, Upstream Feature	NC_000068.7	2	CDS		148768710	148771403	-	NP_084335.1	cystatin-11 precursor	Cst11	78240		7070
148778473	Yes, Downstream Feature	NC_000068.7	2	CDS		148782108	148785827	+	NP_084411.1	cystatin-14 precursor	8030411F24Rik	78609			3635
149216646	Yes, Upstream Feature	NC_000068.7	2	CDS		148871960	148875377	-	NP_034106.2	cystatin-C precursor	Cst3	13010		341269
149216646	Yes, Downstream Feature	NC_000068.7	2	CDS		149405366	149410053	+	NP_067380.1	cystatin-D precursor	Cst10	58214			188720
154604527	Yes, Upstream Feature	NC_000068.7	2	CDS		154588077	154603629	-	XP_017174644.1	peroxisomal membrane protein 4 isoform X1	Pxmp4	59038		898
154604527	Yes, Downstream Feature	NC_000068.7	2	CDS		154613372	154646138	+	NP_955008.2	zinc finger protein 341	Zfp341	228807			8845
181917720	No	NC_000068.7	2	ncRNA	lncRNA	181914498	181918503	+	XR_867165.1	predicted gene, 40034	Gm40034	105244425
71787944	No	NC_000068.7	2	CDS		71787139	71853641	+	XP_017171196.1	integrin alpha-6 isoform X3	Itga6	16403
71787944	No	NC_000068.7	2	CDS		71787139	71853641	+	NP_032423.2	integrin alpha-6 isoform 1 precursor	Itga6	16403
71787944	No	NC_000068.7	2	CDS		71787139	71856015	+	XP_011237610.1	integrin alpha-6 isoform X1	Itga6	16403
71787944	No	NC_000068.7	2	CDS		71787139	71856015	+	NP_001264899.1	integrin alpha-6 isoform 2 precursor	Itga6	16403
71787944	No	NC_000068.7	2	CDS		71787139	71856015	+	XP_011237611.1	integrin alpha-6 isoform X2	Itga6	16403
79358959	No	NC_000068.7	2	CDS		79333475	79429089	-	XP_017173088.1	ceramide kinase-like protein isoform X1	Cerkl	228094
79358959	No	NC_000068.7	2	CDS		79333475	79429089	-	XP_017173089.1	ceramide kinase-like protein isoform X1	Cerkl	228094
79358959	No	NC_000068.7	2	CDS		79333475	79429089	-	XP_017173090.1	ceramide kinase-like protein isoform X2	Cerkl	228094
79358959	No	NC_000068.7	2	CDS		79333475	79449076	-	XP_017173091.1	ceramide kinase-like protein isoform X3	Cerkl	228094
79358959	No	NC_000068.7	2	CDS		79333475	79369138	-	XP_017173094.1	ceramide kinase-like protein isoform X6	Cerkl	228094
79358959	No	NC_000068.7	2	CDS		79332575	79428891	-	NP_001041641.1	ceramide kinase-like protein	Cerkl	228094
79358959	No	NC_000068.7	2	CDS		79333475	79449076	-	XP_017173092.1	ceramide kinase-like protein isoform X4	Cerkl	228094
79358959	No	NC_000068.7	2	CDS		79333475	79370853	-	XP_017173093.1	ceramide kinase-like protein isoform X5	Cerkl	228094
153931825	No	NC_000068.7	2	CDS		153919633	153932737	+	NP_919338.2	BPI fold-containing family B member 3 precursor	Bpifb3	378700
153931825	No	NC_000068.7	2	CDS		153919633	153932737	+	XP_006499875.1	BPI fold-containing family B member 3 isoform X1	Bpifb3	378700
181917710	No	NC_000068.7	2	ncRNA	lncRNA	181914498	181918503	+	XR_867165.1	predicted gene, 40034	Gm40034	105244425
181928189	Yes, Upstream Feature	NC_000068.7	2	ncRNA	lncRNA	181914498	181918503	+	XR_867165.1	predicted gene, 40034	Gm40034	105244425		9686
181928189	Yes, Downstream Feature	NC_000068.7	2	CDS		181947998	181953128	-	XP_011238269.1	zinc finger protein 514-like	Gm40035	105244426			19809
3050420	Yes, no further Upstream Feature
3050420	Yes, Downstream Feature	NC_000068.7	2	CDS		3118556	3226510	+	XP_006497542.1	protein FAM171A1 isoform X3	Fam171a1	269233			68136
57629590	Yes, Upstream Feature	NC_000068.7	2	CDS		57267981	57367477	+	NP_034404.3	glycerol-3-phosphate dehydrogenase, mitochondrial precursor	Gpd2	14571		262113
57629590	Yes, Downstream Feature	NC_000068.7	2	ncRNA	lncRNA	57982192	57990453	-	XR_374378.3	predicted gene, 33594, transcript variant X1	Gm33594	102636562			352602
101717573	No	NC_000068.7	2	CDS		101717066	101772293	-	XP_006500301.1	proline-rich protein 5-like isoform X3	Prr5l	72446
101717573	No	NC_000068.7	2	CDS		101717066	101827869	-	XP_017174767.1	proline-rich protein 5-like isoform X2	Prr5l	72446
101717573	No	NC_000068.7	2	CDS		101717066	101772293	-	XP_006500304.1	proline-rich protein 5-like isoform X3	Prr5l	72446
101717573	No	NC_000068.7	2	CDS		101717066	101772293	-	XP_006500303.1	proline-rich protein 5-like isoform X3	Prr5l	72446
101717573	No	NC_000068.7	2	CDS		101717066	101772293	-	NP_780390.3	proline-rich protein 5-like	Prr5l	72446
101717573	No	NC_000068.7	2	CDS		101717066	101772293	-	NP_001077279.1	proline-rich protein 5-like	Prr5l	72446
101717573	No	NC_000068.7	2	CDS		101717066	101772293	-	XP_017174768.1	proline-rich protein 5-like isoform X3	Prr5l	72446
101717573	No	NC_000068.7	2	CDS		101717066	101772293	-	NP_001104319.1	proline-rich protein 5-like	Prr5l	72446
101717573	No	NC_000068.7	2	CDS		101717066	101827472	-	XP_006500299.1	proline-rich protein 5-like isoform X1	Prr5l	72446
105215447	Yes, Upstream Feature	NC_000068.7	2	CDS		105126797	105172344	+	NP_659032.3	Wilms tumor protein homolog	Wt1	22431		43103
105215447	Yes, Downstream Feature	NC_000068.7	2	CDS		105284636	105379008	+	NP_083023.1	uncharacterized protein LOC74088 isoform 1	Them7	74088			69189
121051242	No	NC_000068.7	2	CDS		121046379	121085671	-	NP_083075.1	protein-glutamine gamma-glutamyltransferase 5	Tgm5	74176
131129656	Yes, Upstream Feature	NC_000068.7	2	ncRNA	lncRNA	131102894	131108415	+	XR_374981.3	predicted gene, 30378	Gm30378	102632248		21241
131129656	Yes, Downstream Feature	NC_000068.7	2	CDS		131134080	131145218	+	NP_082582.1	heat shock 70 kDa protein 12B	Hspa12b	72630			4424
153947377	No	NC_000068.7	2	CDS		153940877	153963606	+	XP_006499887.1	BPI fold-containing family B member 4 isoform X1	Bpifb4	381399
153947377	No	NC_000068.7	2	CDS		153940877	153963606	+	NP_001030047.2	BPI fold-containing family B member 4 precursor	Bpifb4	381399
160974693	No	NC_000068.7	2	CDS		160949300	161014309	-	XP_006500247.1	chromodomain-helicase-DNA-binding protein 6 isoform X5	Chd6	71389
160974693	No	NC_000068.7	2	CDS		160949300	161059951	-	XP_017174747.1	chromodomain-helicase-DNA-binding protein 6 isoform X1	Chd6	71389
160974693	No	NC_000068.7	2	CDS		160949300	161059951	-	XP_011238078.1	chromodomain-helicase-DNA-binding protein 6 isoform X2	Chd6	71389
160974693	No	NC_000068.7	2	CDS		160949300	161052872	-	XP_011238079.1	chromodomain-helicase-DNA-binding protein 6 isoform X3	Chd6	71389
160974693	No	NC_000068.7	2	CDS		160949300	161059951	-	XP_017174748.1	chromodomain-helicase-DNA-binding protein 6 isoform X4	Chd6	71389
160974693	No	NC_000068.7	2	CDS		160949300	161059951	-	NP_775544.2	chromodomain-helicase-DNA-binding protein 6	Chd6	71389
162106435	No	NC_000068.7	2	CDS		161529516	162660899	-	XP_017172081.1	receptor-type tyrosine-protein phosphatase T isoform X4	Ptprt	19281
162106435	No	NC_000068.7	2	CDS		161529516	162362925	-	XP_011237687.1	receptor-type tyrosine-protein phosphatase T isoform X12	Ptprt	19281
162106435	No	NC_000068.7	2	CDS		161529516	162660899	-	XP_011237686.1	receptor-type tyrosine-protein phosphatase T isoform X11	Ptprt	19281
162106435	No	NC_000068.7	2	CDS		161529516	162660899	-	XP_017172076.1	receptor-type tyrosine-protein phosphatase T isoform X2	Ptprt	19281
162106435	No	NC_000068.7	2	CDS		161529516	162660899	-	NP_001278079.1	receptor-type tyrosine-protein phosphatase T isoform b precursor	Ptprt	19281
162106435	No	NC_000068.7	2	CDS		161529516	162660899	-	NP_001278078.1	receptor-type tyrosine-protein phosphatase T isoform a precursor	Ptprt	19281
162106435	No	NC_000068.7	2	CDS		161529516	162660899	-	XP_017172086.1	receptor-type tyrosine-protein phosphatase T isoform X8	Ptprt	19281
162106435	No	NC_000068.7	2	CDS		161529516	162660899	-	NP_067439.1	receptor-type tyrosine-protein phosphatase T isoform d precursor	Ptprt	19281
162106435	No	NC_000068.7	2	CDS		161529516	162660899	-	XP_017172089.1	receptor-type tyrosine-protein phosphatase T isoform X10	Ptprt	19281
162106435	No	NC_000068.7	2	CDS		161529516	162660899	-	NP_001278080.1	receptor-type tyrosine-protein phosphatase T isoform c precursor	Ptprt	19281
162106435	No	NC_000068.7	2	CDS		161529516	162660899	-	XP_017172079.1	receptor-type tyrosine-protein phosphatase T isoform X3	Ptprt	19281
162106435	No	NC_000068.7	2	CDS		161529516	162660899	-	XP_017172087.1	receptor-type tyrosine-protein phosphatase T isoform X9	Ptprt	19281
162106435	No	NC_000068.7	2	CDS		161529516	162660899	-	XP_017172075.1	receptor-type tyrosine-protein phosphatase T isoform X1	Ptprt	19281
162106435	No	NC_000068.7	2	CDS		161529516	162660899	-	XP_017172084.1	receptor-type tyrosine-protein phosphatase T isoform X7	Ptprt	19281
162106435	No	NC_000068.7	2	CDS		161529516	162660899	-	XP_017172083.1	receptor-type tyrosine-protein phosphatase T isoform X6	Ptprt	19281
162106435	No	NC_000068.7	2	CDS		161529516	162660899	-	XP_017172082.1	receptor-type tyrosine-protein phosphatase T isoform X5	Ptprt	19281
162929452	Yes, Upstream Feature	NC_000068.7	2	CDS		162919271	162919684	-	XP_006500591.1	CDGSH iron-sulfur domain-containing protein 3, mitochondrial	Cisd3b	100504524		9768
162929452	Yes, Downstream Feature	NC_000068.7	2	CDS		162931671	162934757	+	NP_080775.3	serine/arginine-rich splicing factor 6	Srsf6	67996			2219
172205096	Yes, Upstream Feature	NC_000068.7	2	ncRNA	lncRNA	172154601	172156413	-	XR_375341.2	predicted gene, 35719	Gm35719	102639393		48683
172205096	Yes, Downstream Feature	NC_000068.7	2	CDS		172248860	172249831	+	NP_032587.1	melanocortin receptor 3	Mc3r	17201			43764
178744501	Yes, Upstream Feature	NC_000068.7	2	ncRNA	lncRNA	178680638	178687214	+	XR_001783599.1	predicted gene, 35815	Gm35815	102639519		57287
178744501	Yes, Downstream Feature	NC_000068.7	2	ncRNA	lncRNA	178850578	178850968	+	XR_375422.1	predicted gene, 35888	Gm35888	102639622			106077
92917758	No	NC_000068.7	2	CDS		92915187	92953667	+	NP_109650.1	synaptotagmin-13	Syt13	80976
146713931	No	NC_000068.7	2	ncRNA	lncRNA	146709704	146731545	+	XR_375056.1	predicted gene, 34689	Gm34689	102638021
158095929	Yes, Upstream Feature	NC_000068.7	2	ncRNA	lncRNA	158070364	158091797	-	NR_040609.1	RIKEN cDNA 2010009K17 gene	2010009K17Rik	72340		4132
158095929	Yes, Downstream Feature	NC_000068.7	2	ncRNA	lncRNA	158104549	158110340	+	XR_866910.1	predicted gene, 34458, transcript variant X1	Gm34458	102637718			8620
164098267	No	NC_000068.7	2	CDS		164074213	164151831	+	XP_006500026.1	serine/threonine-protein kinase 4 isoform X1	Stk4	58231
164098267	No	NC_000068.7	2	CDS		164074213	164151831	+	NP_067395.1	serine/threonine-protein kinase 4	Stk4	58231
164098267	No	NC_000068.7	2	CDS		164074213	164100278	+	XP_006500027.1	serine/threonine-protein kinase 4 isoform X2	Stk4	58231
172204981	Yes, Upstream Feature	NC_000068.7	2	ncRNA	lncRNA	172154601	172156413	-	XR_375341.2	predicted gene, 35719	Gm35719	102639393		48568
172204981	Yes, Downstream Feature	NC_000068.7	2	CDS		172248860	172249831	+	NP_032587.1	melanocortin receptor 3	Mc3r	17201			43879
173008515	No	NC_000068.7	2	CDS		173002664	173015369	+	XP_006500086.1	mRNA export factor isoform X1	Rae1	66679
173008515	No	NC_000068.7	2	CDS		173002664	173015369	+	NP_780321.1	mRNA export factor	Rae1	66679
173008515	No	NC_000068.7	2	CDS		173002664	173015369	+	XP_006500087.1	mRNA export factor isoform X1	Rae1	66679
181931410	Yes, Upstream Feature	NC_000068.7	2	ncRNA	lncRNA	181914498	181918503	+	XR_867165.1	predicted gene, 40034	Gm40034	105244425		12907
181931410	Yes, Downstream Feature	NC_000068.7	2	CDS		181947998	181953128	-	XP_011238269.1	zinc finger protein 514-like	Gm40035	105244426			16588
8246205	Yes, Upstream Feature	NC_000069.6	3	ncRNA	lncRNA	7925303	7954887	-	NR_040587.1	RIKEN cDNA 1700010I02 gene	1700010I02Rik	75476		291318
8246205	Yes, Downstream Feature	NC_000069.6	3	ncRNA	lncRNA	8494369	8499902	-	XR_878669.1	predicted gene, 41993	Gm41993	105246751			248164
127249523	No	NC_000069.6	3	CDS		126923957	127257764	-	XP_017174921.1	ankyrin-2 isoform X38	Ank2	109676
127249523	No	NC_000069.6	3	CDS		126923957	127257764	-	XP_017174920.1	ankyrin-2 isoform X36	Ank2	109676
127249523	No	NC_000069.6	3	CDS		126923957	127257764	-	XP_006500944.1	ankyrin-2 isoform X10	Ank2	109676
127249523	No	NC_000069.6	3	CDS		126923957	127498739	-	NP_001314867.1	ankyrin-2 isoform 4	Ank2	109676
127249523	No	NC_000069.6	3	CDS		126923957	127257764	-	XP_006500951.1	ankyrin-2 isoform X19	Ank2	109676
127249523	No	NC_000069.6	3	CDS		126923957	127339152	-	XP_006500949.1	ankyrin-2 isoform X15	Ank2	109676
127249523	No	NC_000069.6	3	CDS		126923957	127257764	-	XP_006500950.1	ankyrin-2 isoform X18	Ank2	109676
127249523	No	NC_000069.6	3	CDS		126923957	127257764	-	XP_006500966.1	ankyrin-2 isoform X35	Ank2	109676
127249523	No	NC_000069.6	3	CDS		126923957	127257764	-	XP_017174924.1	ankyrin-2 isoform X41	Ank2	109676
127249523	No	NC_000069.6	3	CDS		126923957	127339152	-	NP_001314868.1	ankyrin-2 isoform 5	Ank2	109676
127249523	No	NC_000069.6	3	CDS		126923957	127257764	-	XP_017174923.1	ankyrin-2 isoform X40	Ank2	109676
127249523	No	NC_000069.6	3	CDS		126923957	127257764	-	XP_006500967.1	ankyrin-2 isoform X37	Ank2	109676
127249523	No	NC_000069.6	3	CDS		126923957	127339152	-	XP_006500956.1	ankyrin-2 isoform X26	Ank2	109676
127249523	No	NC_000069.6	3	CDS		126923957	127257764	-	XP_006500953.1	ankyrin-2 isoform X22	Ank2	109676
127249523	No	NC_000069.6	3	CDS		126923957	127257764	-	XP_017174922.1	ankyrin-2 isoform X39	Ank2	109676
127249523	No	NC_000069.6	3	CDS		126923957	127498739	-	XP_006500943.1	ankyrin-2 isoform X9	Ank2	109676
127249523	No	NC_000069.6	3	CDS		126923957	127257764	-	XP_017174914.1	ankyrin-2 isoform X8	Ank2	109676
127249523	No	NC_000069.6	3	CDS		126923957	127498739	-	XP_006500954.1	ankyrin-2 isoform X23	Ank2	109676
149052692	Yes, Upstream Feature	NC_000069.6	3	ncRNA	lncRNA	148998880	149011815	+	XR_867747.1	predicted gene, 30827, transcript variant X5	Gm30827	102632865		40877
149052692	Yes, Downstream Feature	NC_000069.6	3	ncRNA	lncRNA	149082268	149096302	+	XR_001784039.1	predicted gene, 30575, transcript variant X7	Gm30575	102632520			29576
156530909	Yes, Upstream Feature	NC_000069.6	3	ncRNA	lncRNA	156367559	156380647	-	XR_376281.2	predicted gene, 33311	Gm33311	102636168		150262
156530909	Yes, Downstream Feature	NC_000069.6	3	ncRNA	lncRNA	156546753	156561687	-	NR_040399.1	RIKEN cDNA 4930570G19 gene, transcript variant 2	4930570G19Rik	329782			15844
149052710	Yes, Upstream Feature	NC_000069.6	3	ncRNA	lncRNA	148998880	149011815	+	XR_867747.1	predicted gene, 30827, transcript variant X5	Gm30827	102632865		40895
149052710	Yes, Downstream Feature	NC_000069.6	3	ncRNA	lncRNA	149082268	149096302	+	XR_001784039.1	predicted gene, 30575, transcript variant X7	Gm30575	102632520			29558
86910454	No	NC_000069.6	3	CDS		86787396	86920170	-	NP_001182427.1	serine/threonine-protein kinase DCLK2 isoform 4	Dclk2	70762
86910454	No	NC_000069.6	3	CDS		86787212	86920170	-	XP_006502130.1	serine/threonine-protein kinase DCLK2 isoform X3	Dclk2	70762
86910454	No	NC_000069.6	3	CDS		86787212	86920170	-	NP_081815.3	serine/threonine-protein kinase DCLK2 isoform 2	Dclk2	70762
86910454	No	NC_000069.6	3	CDS		86787212	86920170	-	NP_001182426.1	serine/threonine-protein kinase DCLK2 isoform 3	Dclk2	70762
86910454	No	NC_000069.6	3	CDS		86787212	86920170	-	XP_006502128.1	serine/threonine-protein kinase DCLK2 isoform X1	Dclk2	70762
86910454	No	NC_000069.6	3	CDS		86789473	86920170	-	XP_006502134.1	serine/threonine-protein kinase DCLK2 isoform X8	Dclk2	70762
86910454	No	NC_000069.6	3	CDS		86789486	86920170	-	XP_006502141.1	serine/threonine-protein kinase DCLK2 isoform X16	Dclk2	70762
86910454	No	NC_000069.6	3	CDS		86787212	86920170	-	NP_001182425.1	serine/threonine-protein kinase DCLK2 isoform 1	Dclk2	70762
86910454	No	NC_000069.6	3	CDS		86787396	86920170	-	XP_006502139.1	serine/threonine-protein kinase DCLK2 isoform X14	Dclk2	70762
86910454	No	NC_000069.6	3	CDS		86787212	86920170	-	XP_011238528.1	serine/threonine-protein kinase DCLK2 isoform X9	Dclk2	70762
86910454	No	NC_000069.6	3	CDS		86789473	86920170	-	XP_017175207.1	serine/threonine-protein kinase DCLK2 isoform X6	Dclk2	70762
86910454	No	NC_000069.6	3	CDS		86789486	86920170	-	XP_006502138.1	serine/threonine-protein kinase DCLK2 isoform X13	Dclk2	70762
86910454	No	NC_000069.6	3	CDS		86787412	86920170	-	XP_006502136.1	serine/threonine-protein kinase DCLK2 isoform X11	Dclk2	70762
86910454	No	NC_000069.6	3	CDS		86788498	86920170	-	XP_006502131.1	serine/threonine-protein kinase DCLK2 isoform X4	Dclk2	70762
86910454	No	NC_000069.6	3	CDS		86788498	86920170	-	XP_006502133.1	serine/threonine-protein kinase DCLK2 isoform X7	Dclk2	70762
86910454	No	NC_000069.6	3	CDS		86789473	86920170	-	XP_006502137.1	serine/threonine-protein kinase DCLK2 isoform X12	Dclk2	70762
86910454	No	NC_000069.6	3	CDS		86787396	86920170	-	NP_001182428.1	serine/threonine-protein kinase DCLK2 isoform 5	Dclk2	70762
86910454	No	NC_000069.6	3	CDS		86787212	86920170	-	XP_006502129.1	serine/threonine-protein kinase DCLK2 isoform X2	Dclk2	70762
86910454	No	NC_000069.6	3	CDS		86787396	86920170	-	XP_006502135.1	serine/threonine-protein kinase DCLK2 isoform X10	Dclk2	70762
86910454	No	NC_000069.6	3	CDS		86787412	86920170	-	XP_006502140.1	serine/threonine-protein kinase DCLK2 isoform X15	Dclk2	70762
86910454	No	NC_000069.6	3	CDS		86799007	86920170	-	NP_001182429.1	serine/threonine-protein kinase DCLK2 isoform 6	Dclk2	70762
86910454	No	NC_000069.6	3	CDS		86789473	86920170	-	XP_011238529.1	serine/threonine-protein kinase DCLK2 isoform X18	Dclk2	70762
86910454	No	NC_000069.6	3	CDS		86789473	86920170	-	XP_006502132.1	serine/threonine-protein kinase DCLK2 isoform X5	Dclk2	70762
86910454	No	NC_000069.6	3	CDS		86787396	86920170	-	XP_017175208.1	serine/threonine-protein kinase DCLK2 isoform X17	Dclk2	70762
141429205	Yes, Upstream Feature	NC_000069.6	3	CDS		141210570	141211745	-	NP_032837.1	pyruvate dehydrogenase E1 component subunit alpha, testis-specific form, mitochondrial precursor	Pdha2	18598		217460
141429205	Yes, Downstream Feature	NC_000069.6	3	ncRNA	lncRNA	141457972	141465385	-	XR_001784070.1	predicted gene 15688	Gm15688	433658			28767
142191758	Yes, Upstream Feature	NC_000069.6	3	CDS		141840615	141880499	-	XP_011238303.1	bone morphogenetic protein receptor type-1B isoform X1	Bmpr1b	12167		311259
142191758	Yes, Downstream Feature	NC_000069.6	3	CDS		142242680	142391808	-	XP_006501811.1	PDZ and LIM domain protein 5 isoform X11	Pdlim5	56376			50922
149052588	Yes, Upstream Feature	NC_000069.6	3	ncRNA	lncRNA	148998880	149011815	+	XR_867747.1	predicted gene, 30827, transcript variant X5	Gm30827	102632865		40773
149052588	Yes, Downstream Feature	NC_000069.6	3	ncRNA	lncRNA	149082268	149096302	+	XR_001784039.1	predicted gene, 30575, transcript variant X7	Gm30575	102632520			29680
30321239	No	NC_000069.6	3	CDS		30237233	30509466	-	NP_067417.1	MDS1 and EVI1 complex locus protein EVI1 isoform 2	Mecom	14013
30321239	No	NC_000069.6	3	CDS		29952716	30509466	-	XP_006535450.1	MDS1 and EVI1 complex locus protein EVI1 isoform X3	Mecom	14013
40053352	Yes, Upstream Feature	NC_000069.6	3	ncRNA	lncRNA	39713482	39725653	+	XR_001784057.1	uncharacterized LOC108168914, transcript variant X2	LOC108168914	108168914		327699
40053352	Yes, Downstream Feature	NC_000069.6	3	ncRNA	lncRNA	40425710	40453799	-	XR_389710.2	predicted gene, 30184	Gm30184	102632001			372358
63516400	Yes, Upstream Feature	NC_000069.6	3	ncRNA	lncRNA	63481104	63483906	-	XR_375707.2	predicted gene, 34302, transcript variant X1	Gm34302	102637511		32494
63516400	Yes, Downstream Feature	NC_000069.6	3	CDS		63697433	63870734	-	XP_011238433.1	1-phosphatidylinositol 4,5-bisphosphate phosphodiesterase eta-1 isoform X1	Plch1	269437			181033
96682865	No	NC_000069.6	3	CDS		96670411	96690251	+	XP_006501317.1	ankyrin repeat domain-containing protein 35 isoform X1	Ankrd35	213121
96682865	No	NC_000069.6	3	CDS		96670411	96690251	+	NP_001074608.1	ankyrin repeat domain-containing protein 35	Ankrd35	213121
96682865	No	NC_000069.6	3	CDS		96678251	96690251	+	XP_017175005.1	ankyrin repeat domain-containing protein 35 isoform X2	Ankrd35	213121
96682865	No	NC_000069.6	3	CDS		96678251	96690251	+	XP_006501318.1	ankyrin repeat domain-containing protein 35 isoform X2	Ankrd35	213121
115906527	No	NC_000069.6	3	CDS		115888463	115925255	+	XP_006502102.1	diphthine methyl ester synthase isoform X1	Dph5	69740
115906527	No	NC_000069.6	3	CDS		115888463	115928720	+	NP_081469.2	diphthine methyl ester synthase	Dph5	69740
123519555	Yes, Upstream Feature	NC_000069.6	3	ncRNA	lncRNA	123507552	123508336	-	NR_028574.1	small nucleolar RNA host gene 8	Snhg8	69895		11219
123519555	Yes, Downstream Feature	NC_000069.6	3	CDS		123528811	123672321	-	XP_006502434.1	bifunctional heparan sulfate N-deacetylase/N-sulfotransferase 3 isoform X1	Ndst3	83398			9256
149052702	Yes, Upstream Feature	NC_000069.6	3	ncRNA	lncRNA	148998880	149011815	+	XR_867747.1	predicted gene, 30827, transcript variant X5	Gm30827	102632865		40887
149052702	Yes, Downstream Feature	NC_000069.6	3	ncRNA	lncRNA	149082268	149096302	+	XR_001784039.1	predicted gene, 30575, transcript variant X7	Gm30575	102632520			29566
62465266	Yes, Upstream Feature	NC_000069.6	3	CDS		62339497	62460346	+	NP_001074764.1	rho guanine nucleotide exchange factor 26	Arhgef26	622434		4920
62465266	Yes, Downstream Feature	NC_000069.6	3	CDS		62470562	62506939	-	XP_011238540.1	ATP-dependent RNA helicase DHX36 isoform X1	Dhx36	72162			5296
63516408	Yes, Upstream Feature	NC_000069.6	3	ncRNA	lncRNA	63481104	63483906	-	XR_375707.2	predicted gene, 34302, transcript variant X1	Gm34302	102637511		32502
63516408	Yes, Downstream Feature	NC_000069.6	3	CDS		63697433	63870734	-	XP_011238433.1	1-phosphatidylinositol 4,5-bisphosphate phosphodiesterase eta-1 isoform X1	Plch1	269437			181025
85132870	Yes, Upstream Feature	NC_000069.6	3	ncRNA	lncRNA	85114984	85122505	-	XR_375763.2	predicted gene, 31096, transcript variant X4	Gm31096	102633209		10365
85132870	Yes, Downstream Feature	NC_000069.6	3	ncRNA	lncRNA	85317519	85332027	+	NR_040542.1	RIKEN cDNA 1700036G14 gene	1700036G14Rik	73283			184649
86910501	No	NC_000069.6	3	CDS		86787396	86920170	-	NP_001182427.1	serine/threonine-protein kinase DCLK2 isoform 4	Dclk2	70762
86910501	No	NC_000069.6	3	CDS		86787212	86920170	-	XP_006502130.1	serine/threonine-protein kinase DCLK2 isoform X3	Dclk2	70762
86910501	No	NC_000069.6	3	CDS		86787212	86920170	-	NP_081815.3	serine/threonine-protein kinase DCLK2 isoform 2	Dclk2	70762
86910501	No	NC_000069.6	3	CDS		86787212	86920170	-	NP_001182426.1	serine/threonine-protein kinase DCLK2 isoform 3	Dclk2	70762
86910501	No	NC_000069.6	3	CDS		86787212	86920170	-	XP_006502128.1	serine/threonine-protein kinase DCLK2 isoform X1	Dclk2	70762
86910501	No	NC_000069.6	3	CDS		86789473	86920170	-	XP_006502134.1	serine/threonine-protein kinase DCLK2 isoform X8	Dclk2	70762
86910501	No	NC_000069.6	3	CDS		86789486	86920170	-	XP_006502141.1	serine/threonine-protein kinase DCLK2 isoform X16	Dclk2	70762
86910501	No	NC_000069.6	3	CDS		86787212	86920170	-	NP_001182425.1	serine/threonine-protein kinase DCLK2 isoform 1	Dclk2	70762
86910501	No	NC_000069.6	3	CDS		86787396	86920170	-	XP_006502139.1	serine/threonine-protein kinase DCLK2 isoform X14	Dclk2	70762
86910501	No	NC_000069.6	3	CDS		86787212	86920170	-	XP_011238528.1	serine/threonine-protein kinase DCLK2 isoform X9	Dclk2	70762
86910501	No	NC_000069.6	3	CDS		86789473	86920170	-	XP_017175207.1	serine/threonine-protein kinase DCLK2 isoform X6	Dclk2	70762
86910501	No	NC_000069.6	3	CDS		86789486	86920170	-	XP_006502138.1	serine/threonine-protein kinase DCLK2 isoform X13	Dclk2	70762
86910501	No	NC_000069.6	3	CDS		86787412	86920170	-	XP_006502136.1	serine/threonine-protein kinase DCLK2 isoform X11	Dclk2	70762
86910501	No	NC_000069.6	3	CDS		86788498	86920170	-	XP_006502131.1	serine/threonine-protein kinase DCLK2 isoform X4	Dclk2	70762
86910501	No	NC_000069.6	3	CDS		86788498	86920170	-	XP_006502133.1	serine/threonine-protein kinase DCLK2 isoform X7	Dclk2	70762
86910501	No	NC_000069.6	3	CDS		86789473	86920170	-	XP_006502137.1	serine/threonine-protein kinase DCLK2 isoform X12	Dclk2	70762
86910501	No	NC_000069.6	3	CDS		86787396	86920170	-	NP_001182428.1	serine/threonine-protein kinase DCLK2 isoform 5	Dclk2	70762
86910501	No	NC_000069.6	3	CDS		86787212	86920170	-	XP_006502129.1	serine/threonine-protein kinase DCLK2 isoform X2	Dclk2	70762
86910501	No	NC_000069.6	3	CDS		86787396	86920170	-	XP_006502135.1	serine/threonine-protein kinase DCLK2 isoform X10	Dclk2	70762
86910501	No	NC_000069.6	3	CDS		86787412	86920170	-	XP_006502140.1	serine/threonine-protein kinase DCLK2 isoform X15	Dclk2	70762
86910501	No	NC_000069.6	3	CDS		86799007	86920170	-	NP_001182429.1	serine/threonine-protein kinase DCLK2 isoform 6	Dclk2	70762
86910501	No	NC_000069.6	3	CDS		86789473	86920170	-	XP_011238529.1	serine/threonine-protein kinase DCLK2 isoform X18	Dclk2	70762
86910501	No	NC_000069.6	3	CDS		86789473	86920170	-	XP_006502132.1	serine/threonine-protein kinase DCLK2 isoform X5	Dclk2	70762
86910501	No	NC_000069.6	3	CDS		86787396	86920170	-	XP_017175208.1	serine/threonine-protein kinase DCLK2 isoform X17	Dclk2	70762
122308454	Yes, Upstream Feature	NC_000069.6	3	ncRNA	lncRNA	122295267	122305182	+	XR_001783967.1	predicted gene, 40190, transcript variant X3	Gm40190	105244600		3272
122308454	Yes, Downstream Feature	NC_000069.6	3	ncRNA	lncRNA	122321663	122331659	+	XR_001783973.1	predicted gene, 40139	Gm40139	105244546			13209
193222	Yes, Upstream Feature	NT_166299.2	4	CDS		49361	57403	+	NP_001033015.1	uncharacterized protein LOC626316	Gm13051	626316		135819
193222	Yes, Downstream Feature	NT_166299.2	4	CDS		197033	218890	+	XP_017174482.1	LOW QUALITY PROTEIN: zinc finger protein 501	Gt(pU21)140Imeg	732521			3811
196196	Yes, Upstream Feature	NT_166299.2	4	CDS		49361	57403	+	NP_001033015.1	uncharacterized protein LOC626316	Gm13051	626316		138793
196196	Yes, Downstream Feature	NT_166299.2	4	CDS		197033	218890	+	XP_017174482.1	LOW QUALITY PROTEIN: zinc finger protein 501	Gt(pU21)140Imeg	732521			837
183103	Yes, Upstream Feature	NT_166299.2	4	CDS		49361	57403	+	NP_001033015.1	uncharacterized protein LOC626316	Gm13051	626316		125700
183103	Yes, Downstream Feature	NT_166299.2	4	CDS		197033	218890	+	XP_017174482.1	LOW QUALITY PROTEIN: zinc finger protein 501	Gt(pU21)140Imeg	732521			13930
3165225	Yes, no further Upstream Feature
3165225	Yes, Downstream Feature	NC_000070.6	4	CDS		3172083	3173580	+	XP_017175380.1	vomeronasal 1 receptor 2 isoform X1	Vmn1r2	100312470			6858
22224863	Yes, Upstream Feature	NC_000070.6	4	ncRNA	lncRNA	22024034	22040372	+	XR_881148.1	predicted gene, 42260	Gm42260	105247102		184491
22224863	Yes, Downstream Feature	NC_000070.6	4	ncRNA	lncRNA	22248631	22357437	-	XR_881149.2	predicted gene, 42261	Gm42261	105247103			23768
67555538	Yes, Upstream Feature	NC_000070.6	4	CDS		66827832	66841479	+	NP_067272.1	toll-like receptor 4 precursor	Tlr4	21898		714059
67555538	Yes, Downstream Feature	NC_000070.6	4	ncRNA	lncRNA	68312467	68321960	-	XR_390655.2	predicted gene 12911	Gm12911	102633975			756929
79734895	Yes, Upstream Feature	NC_000070.6	4	ncRNA	lncRNA	78594047	78597484	+	NR_131142.1	RIKEN cDNA A430085M09 gene	A430085M09Rik	623726		1137411
79734895	Yes, Downstream Feature	NC_000070.6	4	ncRNA	lncRNA	80509338	80630259	-	XR_390669.2	predicted gene, 32658, transcript variant X1	Gm32658	102635277			774443
120334836	No	NC_000070.6	4	ncRNA	lncRNA	120319104	120397176	-	XR_001784418.1	predicted gene, 36574, transcript variant X3	Gm36574	102640537
120334836	No	NC_000070.6	4	ncRNA	lncRNA	120319104	120397176	-	XR_001784419.1	predicted gene, 36574, transcript variant X4	Gm36574	102640537
120334836	No	NC_000070.6	4	ncRNA	lncRNA	120319104	120335130	-	XR_001784421.1	predicted gene, 36574, transcript variant X7	Gm36574	102640537
120334836	No	NC_000070.6	4	ncRNA	lncRNA	120319104	120394976	-	XR_001784417.1	predicted gene, 36574, transcript variant X2	Gm36574	102640537
120334836	No	NC_000070.6	4	ncRNA	lncRNA	120319102	120397176	-	XR_868086.1	predicted gene, 36574, transcript variant X6	Gm36574	102640537
120334836	No	NC_000070.6	4	ncRNA	lncRNA	120319104	120397176	-	XR_001784416.1	predicted gene, 36574, transcript variant X1	Gm36574	102640537
120334836	No	NC_000070.6	4	ncRNA	lncRNA	120319104	120397176	-	XR_868087.1	predicted gene, 36574, transcript variant X8	Gm36574	102640537
120334836	No	NC_000070.6	4	ncRNA	lncRNA	120319104	120397176	-	XR_001784420.1	predicted gene, 36574, transcript variant X5	Gm36574	102640537
138698829	No	NC_000070.6	4	ncRNA	lncRNA	138677510	138701561	+	XR_390865.2	predicted gene, 32770, transcript variant X2	Gm32770	102635431
138698829	No	NC_000070.6	4	ncRNA	lncRNA	138677510	138711737	+	XR_390863.2	predicted gene, 32770, transcript variant X1	Gm32770	102635431
146456977	Yes, Upstream Feature	NC_000070.6	4	ncRNA	lncRNA	146202736	146264299	-	XR_001784573.1	predicted gene 13165, transcript variant X4	Gm13165	105247209		192678
146456977	Yes, Downstream Feature	NC_000070.6	4	CDS		146463533	146467545	+	NP_001078991.1	uncharacterized protein LOC433791	Gm13251	433791			6556
153153102	No	NC_000070.6	4	ncRNA	lncRNA	153148289	153165127	-	XR_391000.2	predicted gene, 31055	Gm31055	102633157
154939520	Yes, Upstream Feature	NC_000070.6	4	CDS		154922244	154928046	-	XP_011248546.1	tumor necrosis factor receptor superfamily member 14 isoform X1	Tnfrsf14	230979		11474
154939520	Yes, Downstream Feature	NC_000070.6	4	CDS		154960342	154961675	+	XP_006538625.1	transcription factor HES-5 isoform X1	Hes5	15208			20822
28925491	No	NC_000070.6	4	CDS		28813384	28946253	+	XP_017175443.1	ephrin type-A receptor 7 isoform X2	Epha7	13841
28925491	No	NC_000070.6	4	CDS		28821065	28946253	+	XP_017175444.1	ephrin type-A receptor 7 isoform X3	Epha7	13841
28925491	No	NC_000070.6	4	CDS		28813384	28966605	+	XP_006537670.1	ephrin type-A receptor 7 isoform X4	Epha7	13841
28925491	No	NC_000070.6	4	CDS		28813384	28964003	+	NP_034271.3	ephrin type-A receptor 7 isoform 1 precursor	Epha7	13841
28925491	No	NC_000070.6	4	CDS		28813384	28946253	+	NP_001116361.1	ephrin type-A receptor 7 isoform 2 precursor	Epha7	13841
28925491	No	NC_000070.6	4	CDS		28813384	28964003	+	NP_001277363.1	ephrin type-A receptor 7 isoform 3 precursor	Epha7	13841
28925491	No	NC_000070.6	4	CDS		28813384	28964003	+	XP_006537669.1	ephrin type-A receptor 7 isoform X1	Epha7	13841
39659488	Yes, Upstream Feature	NC_000070.6	4	ncRNA	lncRNA	39495705	39508994	-	XR_881186.1	predicted gene, 42271, transcript variant X2	Gm42271	105247113		150494
39659488	Yes, Downstream Feature	NC_000070.6	4	ncRNA	lncRNA	39708728	39712169	-	XR_881187.1	predicted gene, 42272, transcript variant X1	Gm42272	105247114			49240
88737684	No	NC_000070.6	4	ncRNA	lncRNA	88736398	88744717	-	XR_390699.3	predicted gene 13274, transcript variant X1	Gm13274	100037413
88737684	No	NC_000070.6	4	ncRNA	lncRNA	88723681	88744717	-	XR_390700.2	predicted gene 13274, transcript variant X2	Gm13274	100037413
3089972	Yes, no further Upstream Feature
3089972	Yes, Downstream Feature	NC_000070.6	4	CDS		3172083	3173580	+	XP_017175380.1	vomeronasal 1 receptor 2 isoform X1	Vmn1r2	100312470			82111
147425237	Yes, Upstream Feature	NC_000070.6	4	ncRNA	lncRNA	147411722	147413457	+	XR_001784575.1	uncharacterized LOC108169017	LOC108169017	108169017		11780
147425237	Yes, Downstream Feature	NC_000070.6	4	CDS		147507611	147513294	+	NP_001034298.1	uncharacterized protein LOC195531	Gm13152	195531			82374
22224840	Yes, Upstream Feature	NC_000070.6	4	ncRNA	lncRNA	22024034	22040372	+	XR_881148.1	predicted gene, 42260	Gm42260	105247102		184468
22224840	Yes, Downstream Feature	NC_000070.6	4	ncRNA	lncRNA	22248631	22357437	-	XR_881149.2	predicted gene, 42261	Gm42261	105247103			23791
22224872	Yes, Upstream Feature	NC_000070.6	4	ncRNA	lncRNA	22024034	22040372	+	XR_881148.1	predicted gene, 42260	Gm42260	105247102		184500
22224872	Yes, Downstream Feature	NC_000070.6	4	ncRNA	lncRNA	22248631	22357437	-	XR_881149.2	predicted gene, 42261	Gm42261	105247103			23759
3084612	Yes, no further Upstream Feature
3084612	Yes, Downstream Feature	NC_000070.6	4	CDS		3172083	3173580	+	XP_017175380.1	vomeronasal 1 receptor 2 isoform X1	Vmn1r2	100312470			87471
34253238	Yes, Upstream Feature	NC_000070.6	4	CDS		34025107	34049996	-	NP_001277372.1	sperm acrosome membrane-associated protein 1 isoform 2 precursor	Spaca1	67652		203242
34253238	Yes, Downstream Feature	NC_000070.6	4	ncRNA	lncRNA	34307828	34316288	+	XR_390464.1	predicted gene, 33286, transcript variant X2	Gm33286	102636128			54590
118547650	No	NC_000070.6	4	ncRNA	lncRNA	118547139	118548256	+	XR_001784414.1	predicted gene, 40237, transcript variant X1	Gm40237	105244671
118547650	No	NC_000070.6	4	ncRNA	lncRNA	118547406	118548256	+	XR_001784415.1	predicted gene, 40237, transcript variant X2	Gm40237	105244671
118548146	No	NC_000070.6	4	ncRNA	lncRNA	118547139	118548256	+	XR_001784414.1	predicted gene, 40237, transcript variant X1	Gm40237	105244671
118548146	No	NC_000070.6	4	ncRNA	lncRNA	118547406	118548256	+	XR_001784415.1	predicted gene, 40237, transcript variant X2	Gm40237	105244671
138866334	No	NC_000070.6	4	ncRNA	lncRNA	138863514	138868626	+	XR_001784462.1	predicted gene, 32930, transcript variant X3	Gm32930	102635643
138866334	No	NC_000070.6	4	ncRNA	lncRNA	138863512	138868626	+	XR_390868.3	predicted gene, 32930, transcript variant X2	Gm32930	102635643
138866334	No	NC_000070.6	4	ncRNA	lncRNA	138863507	138868626	+	XR_390867.3	predicted gene, 32930, transcript variant X1	Gm32930	102635643
138866334	No	NC_000070.6	4	ncRNA	lncRNA	138863522	138868626	+	XR_881523.2	predicted gene, 32930, transcript variant X4	Gm32930	102635643
146456978	Yes, Upstream Feature	NC_000070.6	4	ncRNA	lncRNA	146202736	146264299	-	XR_001784573.1	predicted gene 13165, transcript variant X4	Gm13165	105247209		192679
146456978	Yes, Downstream Feature	NC_000070.6	4	CDS		146463533	146467545	+	NP_001078991.1	uncharacterized protein LOC433791	Gm13251	433791			6555
147346329	Yes, Upstream Feature	NC_000070.6	4	CDS		147223125	147225074	+	XP_017176052.1	protein NYNRIN isoform X1	Gm42368	105247234		121255
147346329	Yes, Downstream Feature	NC_000070.6	4	ncRNA	lncRNA	147399771	147407631	+	XR_001784574.1	uncharacterized LOC108169016	LOC108169016	108169016			53442
153153085	No	NC_000070.6	4	ncRNA	lncRNA	153148289	153165127	-	XR_391000.2	predicted gene, 31055	Gm31055	102633157
3080869	Yes, no further Upstream Feature
3080869	Yes, Downstream Feature	NC_000070.6	4	CDS		3172083	3173580	+	XP_017175380.1	vomeronasal 1 receptor 2 isoform X1	Vmn1r2	100312470			91214
3083170	Yes, no further Upstream Feature
3083170	Yes, Downstream Feature	NC_000070.6	4	CDS		3172083	3173580	+	XP_017175380.1	vomeronasal 1 receptor 2 isoform X1	Vmn1r2	100312470			88913
3165201	Yes, no further Upstream Feature
3165201	Yes, Downstream Feature	NC_000070.6	4	CDS		3172083	3173580	+	XP_017175380.1	vomeronasal 1 receptor 2 isoform X1	Vmn1r2	100312470			6882
32133367	Yes, Upstream Feature	NC_000070.6	4	CDS		31964263	32019681	+	NP_766276.1	mitogen-activated protein kinase kinase kinase 7 isoform A	Map3k7	26409		113686
32133367	Yes, Downstream Feature	NC_000070.6	4	ncRNA	lncRNA	32160976	32186820	-	XR_881176.1	predicted gene, 42266, transcript variant X2	Gm42266	105247108			27609
88057054	Yes, Upstream Feature	NC_000070.6	4	CDS		87774015	88033095	-	NP_081602.3	protein AF-9 isoform 1	Mllt3	70122		23959
88057054	Yes, Downstream Feature	NC_000070.6	4	CDS		88115883	88342227	+	XP_006537949.1	focadhesin isoform X5	Focad	230393			58829
99210633	Yes, Upstream Feature	NC_000070.6	4	CDS		98937258	99120762	-	XP_006503377.1	dedicator of cytokinesis protein 7 isoform X6	Dock7	67299		89871
99210633	Yes, Downstream Feature	NC_000070.6	4	CDS		99212636	99258564	+	XP_006503135.1	cysteine protease ATG4C isoform X2	Atg4c	242557			2003
115228646	Yes, Upstream Feature	NC_000070.6	4	ncRNA	lncRNA	115133832	115137864	+	NR_131922.1	cytochrome P450, family 4, subfamily x, polypeptide 1, opposite strand	Cyp4x1os	105244662		90782
115228646	Yes, Downstream Feature	NC_000070.6	4	CDS		115242084	115254557	+	NP_001093653.1	cytochrome P450, family 4, subfamily a, polypeptide 29	Cyp4a29	230639			13438
118548259	Yes, Upstream Feature	NC_000070.6	4	ncRNA	lncRNA	118547406	118548256	+	XR_001784415.1	predicted gene, 40237, transcript variant X2	Gm40237	105244671		3
118548259	Yes, Downstream Feature	NC_000070.6	4	CDS		118554696	118620405	-	NP_081065.2	cilia- and flagella-associated protein 57	Cfap57	68625			6437
120149695	Yes, Upstream Feature	NC_000070.6	4	CDS		120094489	120134351	+	XP_006502880.1	transcription factor HIVEP3 isoform X1	Hivep3	16656		15344
120149695	Yes, Downstream Feature	NC_000070.6	4	ncRNA	lncRNA	120154185	120262151	-	XR_868084.1	predicted gene, 36134, transcript variant X3	Gm36134	102639939			4490
138866585	No	NC_000070.6	4	ncRNA	lncRNA	138863514	138868626	+	XR_001784462.1	predicted gene, 32930, transcript variant X3	Gm32930	102635643
138866585	No	NC_000070.6	4	ncRNA	lncRNA	138863512	138868626	+	XR_390868.3	predicted gene, 32930, transcript variant X2	Gm32930	102635643
138866585	No	NC_000070.6	4	ncRNA	lncRNA	138863507	138868626	+	XR_390867.3	predicted gene, 32930, transcript variant X1	Gm32930	102635643
138866585	No	NC_000070.6	4	ncRNA	lncRNA	138863522	138868626	+	XR_881523.2	predicted gene, 32930, transcript variant X4	Gm32930	102635643
138883077	Yes, Upstream Feature	NC_000070.6	4	CDS		138878051	138882557	+	XP_006539011.1	group IIE secretory phospholipase A2 isoform X1	Pla2g2e	26970		520
138883077	Yes, Downstream Feature	NC_000070.6	4	CDS		138895738	138909545	-	XP_017175895.1	OTU domain-containing protein 3 isoform X2	Otud3	73162			12661
139503462	Yes, Upstream Feature	NC_000070.6	4	CDS		139380687	139489231	+	NP_001153791.1	E3 ubiquitin-protein ligase UBR4	Ubr4	69116		14231
139503462	Yes, Downstream Feature	NC_000070.6	4	CDS		139574948	139616433	+	XP_017175585.1	intermediate filament family orphan 2 isoform X1	Iffo2	212632			71486
153153094	No	NC_000070.6	4	ncRNA	lncRNA	153148289	153165127	-	XR_391000.2	predicted gene, 31055	Gm31055	102633157
4052828	No	NC_000071.6	5	CDS		3928443	4078053	+	XP_006503586.1	A-kinase anchor protein 9 isoform X7	Akap9	100986
4052828	No	NC_000071.6	5	CDS		3928443	4079696	+	NP_919444.2	A-kinase anchor protein 9	Akap9	100986
4052828	No	NC_000071.6	5	CDS		3928443	4078053	+	XP_006503581.1	A-kinase anchor protein 9 isoform X1	Akap9	100986
4052828	No	NC_000071.6	5	CDS		3928443	4078053	+	XP_017176076.1	A-kinase anchor protein 9 isoform X8	Akap9	100986
4052828	No	NC_000071.6	5	CDS		3928443	4079696	+	XP_017176075.1	A-kinase anchor protein 9 isoform X5	Akap9	100986
4052828	No	NC_000071.6	5	CDS		3928443	4079696	+	XP_017176077.1	A-kinase anchor protein 9 isoform X9	Akap9	100986
4052828	No	NC_000071.6	5	CDS		3928443	4079696	+	XP_006503583.1	A-kinase anchor protein 9 isoform X3	Akap9	100986
4052828	No	NC_000071.6	5	CDS		3928443	4078053	+	XP_006503587.1	A-kinase anchor protein 9 isoform X10	Akap9	100986
4052828	No	NC_000071.6	5	CDS		3928443	4078053	+	XP_006503582.1	A-kinase anchor protein 9 isoform X2	Akap9	100986
4052828	No	NC_000071.6	5	CDS		3928443	4078053	+	XP_006503584.1	A-kinase anchor protein 9 isoform X4	Akap9	100986
4052828	No	NC_000071.6	5	CDS		3928443	4078053	+	XP_006503585.1	A-kinase anchor protein 9 isoform X6	Akap9	100986
144275537	No	NC_000071.6	5	CDS		144265957	144357841	-	NP_080109.1	brain-specific angiogenesis inhibitor 1-associated protein 2-like protein 1	Baiap2l1	66898
82420503	Yes, Upstream Feature	NC_000071.6	5	CDS		81310025	81824992	+	XP_017176410.1	adhesion G protein-coupled receptor L3 isoform X24	Adgrl3	319387		595511
82420503	Yes, Downstream Feature	NC_000071.6	5	ncRNA	miRNA	82798964	82798986	-		mmu-miR-1187	Mir1187	100316803			378461
85802294	Yes, Upstream Feature	NC_000071.6	5	ncRNA	lncRNA	85706144	85710817	+	XR_389317.2	predicted gene, 35251	Gm35251	102638766		91477
85802294	Yes, Downstream Feature	NC_000071.6	5	CDS		86012257	86037858	-	XP_017176126.1	centromere protein C isoform X5	Cenpc1	12617			209963
105903496	No	NC_000071.6	5	CDS		105876683	105915009	+	NP_061229.2	DBIRD complex subunit ZNF326	Zfp326	54367
105903496	No	NC_000071.6	5	CDS		105891121	105915009	+	XP_006535194.1	DBIRD complex subunit ZNF326 isoform X2	Zfp326	54367
105903496	No	NC_000071.6	5	CDS		105886189	105915009	+	XP_006535191.1	DBIRD complex subunit ZNF326 isoform X1	Zfp326	54367
105903496	No	NC_000071.6	5	CDS		105891121	105915009	+	XP_006535193.1	DBIRD complex subunit ZNF326 isoform X2	Zfp326	54367
4052705	No	NC_000071.6	5	CDS		3928443	4078053	+	XP_006503586.1	A-kinase anchor protein 9 isoform X7	Akap9	100986
4052705	No	NC_000071.6	5	CDS		3928443	4079696	+	NP_919444.2	A-kinase anchor protein 9	Akap9	100986
4052705	No	NC_000071.6	5	CDS		3928443	4078053	+	XP_006503581.1	A-kinase anchor protein 9 isoform X1	Akap9	100986
4052705	No	NC_000071.6	5	CDS		3928443	4078053	+	XP_017176076.1	A-kinase anchor protein 9 isoform X8	Akap9	100986
4052705	No	NC_000071.6	5	CDS		3928443	4079696	+	XP_017176075.1	A-kinase anchor protein 9 isoform X5	Akap9	100986
4052705	No	NC_000071.6	5	CDS		3928443	4079696	+	XP_017176077.1	A-kinase anchor protein 9 isoform X9	Akap9	100986
4052705	No	NC_000071.6	5	CDS		3928443	4079696	+	XP_006503583.1	A-kinase anchor protein 9 isoform X3	Akap9	100986
4052705	No	NC_000071.6	5	CDS		3928443	4078053	+	XP_006503587.1	A-kinase anchor protein 9 isoform X10	Akap9	100986
4052705	No	NC_000071.6	5	CDS		3928443	4078053	+	XP_006503582.1	A-kinase anchor protein 9 isoform X2	Akap9	100986
4052705	No	NC_000071.6	5	CDS		3928443	4078053	+	XP_006503584.1	A-kinase anchor protein 9 isoform X4	Akap9	100986
4052705	No	NC_000071.6	5	CDS		3928443	4078053	+	XP_006503585.1	A-kinase anchor protein 9 isoform X6	Akap9	100986
26200228	Yes, Upstream Feature	NC_000071.6	5	ncRNA	lncRNA	26142867	26166842	+	XR_389787.1	predicted gene, 34067	Gm34067	102637190		33386
26200228	Yes, Downstream Feature	NC_000071.6	5	CDS		26225741	26262188	+	XP_006535855.1	spermatogenesis associated glutamate (E)-rich protein-like isoform X4	Gm7361	664837			25513
104985775	Yes, Upstream Feature	NC_000071.6	5	CDS		104936585	104982748	-	XP_017176394.1	ATP-binding cassette sub-family G member 3 isoform X2	Abcg3	27405		3027
104985775	Yes, Downstream Feature	NC_000071.6	5	CDS		105014949	105051047	-	XP_006535344.1	guanylate binding protein 8 isoform X1	Gbp8	76074			29174
150060312	No	NC_000071.6	5	CDS		150047233	150081204	+	XP_006504974.1	relaxin receptor 2 isoform X3	Rxfp2	140498
150060312	No	NC_000071.6	5	CDS		150019046	150081204	+	XP_011239324.1	relaxin receptor 2 isoform X2	Rxfp2	140498
150060312	No	NC_000071.6	5	CDS		150019046	150063944	+	XP_011239325.1	relaxin receptor 2 isoform X4	Rxfp2	140498
150060312	No	NC_000071.6	5	CDS		150018868	150081204	+	NP_001276493.1	relaxin receptor 2 isoform 2 precursor	Rxfp2	140498
150060312	No	NC_000071.6	5	CDS		150019046	150081204	+	XP_011239323.1	relaxin receptor 2 isoform X1	Rxfp2	140498
150060312	No	NC_000071.6	5	CDS		150018868	150081204	+	NP_001276495.1	relaxin receptor 2 isoform 3 precursor	Rxfp2	140498
150060312	No	NC_000071.6	5	CDS		150018868	150081204	+	NP_536716.2	relaxin receptor 2 isoform 1 precursor	Rxfp2	140498
145660694	Yes, Upstream Feature	NC_000071.6	5	CDS		145559122	145584639	-	XP_017176060.1	cytochrome P450 3A41 isoform X1	Cyp3a41b	100041375		76055
145660694	Yes, Downstream Feature	NC_000071.6	5	CDS		145694507	145713597	-	XP_006504907.1	cytochrome P450 3A41 isoform X1	Cyp3a41a	53973			33813
4052845	No	NC_000071.6	5	CDS		3928443	4078053	+	XP_006503586.1	A-kinase anchor protein 9 isoform X7	Akap9	100986
4052845	No	NC_000071.6	5	CDS		3928443	4079696	+	NP_919444.2	A-kinase anchor protein 9	Akap9	100986
4052845	No	NC_000071.6	5	CDS		3928443	4078053	+	XP_006503581.1	A-kinase anchor protein 9 isoform X1	Akap9	100986
4052845	No	NC_000071.6	5	CDS		3928443	4078053	+	XP_017176076.1	A-kinase anchor protein 9 isoform X8	Akap9	100986
4052845	No	NC_000071.6	5	CDS		3928443	4079696	+	XP_017176075.1	A-kinase anchor protein 9 isoform X5	Akap9	100986
4052845	No	NC_000071.6	5	CDS		3928443	4079696	+	XP_017176077.1	A-kinase anchor protein 9 isoform X9	Akap9	100986
4052845	No	NC_000071.6	5	CDS		3928443	4079696	+	XP_006503583.1	A-kinase anchor protein 9 isoform X3	Akap9	100986
4052845	No	NC_000071.6	5	CDS		3928443	4078053	+	XP_006503587.1	A-kinase anchor protein 9 isoform X10	Akap9	100986
4052845	No	NC_000071.6	5	CDS		3928443	4078053	+	XP_006503582.1	A-kinase anchor protein 9 isoform X2	Akap9	100986
4052845	No	NC_000071.6	5	CDS		3928443	4078053	+	XP_006503584.1	A-kinase anchor protein 9 isoform X4	Akap9	100986
4052845	No	NC_000071.6	5	CDS		3928443	4078053	+	XP_006503585.1	A-kinase anchor protein 9 isoform X6	Akap9	100986
7553838	Yes, Upstream Feature	NC_000071.6	5	CDS		6769030	7344378	-	NP_001156695.1	zinc finger protein 804B	Zfp804b	207618		209460
7553838	Yes, Downstream Feature	NC_000071.6	5	ncRNA	lncRNA	7945234	7960337	-	XR_376720.2	predicted gene, 30835	Gm30835	102632873			391396
24054988	Yes, Upstream Feature	NC_000071.6	5	CDS		24009929	24010414	-	XP_011248103.1	60S ribosomal protein L11-like	Gm6745	627317		44574
24054988	Yes, Downstream Feature	NC_000071.6	5	CDS		24100755	24159489	+	NP_001155272.1	kelch-like protein 7 isoform 2	Klhl7	52323			45767
50448139	Yes, Upstream Feature	NC_000071.6	5	ncRNA	lncRNA	50402136	50410333	+	XR_376944.2	predicted gene, 36760	Gm36760	102640770		37806
50448139	Yes, Downstream Feature	NC_000071.6	5	ncRNA	lncRNA	50504487	50543596	-	XR_001784859.1	predicted gene, 36814, transcript variant X4	Gm36814	102640843			56348
79035193	Yes, Upstream Feature	NC_000071.6	5	ncRNA	lncRNA	77933788	77949023	+	XR_389314.2	predicted gene, 34912	Gm34912	102638320		1086170
79035193	Yes, Downstream Feature	NC_000071.6	5	CDS		81310025	81795063	+	XP_011247758.1	adhesion G protein-coupled receptor L3 isoform X1	Adgrl3	319387			2274832
122048651	No	NC_000071.6	5	CDS		121860595	122050126	-	XP_006530220.1	homeobox protein cut-like 2 isoform X2	Cux2	13048
122048651	No	NC_000071.6	5	CDS		121860595	122050126	-	XP_011246468.1	homeobox protein cut-like 2 isoform X1	Cux2	13048
122048651	No	NC_000071.6	5	CDS		121860595	122050126	-	XP_011246466.1	homeobox protein cut-like 2 isoform X3	Cux2	13048
132550418	Yes, Upstream Feature	NC_000071.6	5	CDS		131439436	132541823	-	NP_796021.2	autism susceptibility gene 2 protein	Auts2	319974		8595
132550418	Yes, Downstream Feature	NC_000071.6	5	ncRNA	lncRNA	132750625	132756472	-	XR_377123.3	predicted gene, 36528, transcript variant X1	Gm36528	102640478			200207
3320376	No	NC_000071.6	5	ncRNA	lncRNA	3275114	3343755	-	XR_868216.2	predicted gene, 36470, transcript variant X5	Gm36470	102640405
3320376	No	NC_000071.6	5	ncRNA	lncRNA	3274759	3343755	-	XR_868214.2	predicted gene, 36470, transcript variant X2	Gm36470	102640405
3320376	No	NC_000071.6	5	ncRNA	lncRNA	3270129	3343755	-	XR_868217.2	predicted gene, 36470, transcript variant X8	Gm36470	102640405
3320376	No	NC_000071.6	5	ncRNA	lncRNA	3289020	3343755	-	XR_868213.2	predicted gene, 36470, transcript variant X3	Gm36470	102640405
3320376	No	NC_000071.6	5	ncRNA	lncRNA	3275114	3343755	-	XR_376695.3	predicted gene, 36470, transcript variant X7	Gm36470	102640405
3320376	No	NC_000071.6	5	ncRNA	lncRNA	3275114	3343755	-	XR_868212.2	predicted gene, 36470, transcript variant X1	Gm36470	102640405
3320376	No	NC_000071.6	5	ncRNA	lncRNA	3275114	3343755	-	XR_868215.2	predicted gene, 36470, transcript variant X4	Gm36470	102640405
3320376	No	NC_000071.6	5	ncRNA	lncRNA	3275114	3343755	-	XR_001784763.1	predicted gene, 36470, transcript variant X6	Gm36470	102640405
4052702	No	NC_000071.6	5	CDS		3928443	4078053	+	XP_006503586.1	A-kinase anchor protein 9 isoform X7	Akap9	100986
4052702	No	NC_000071.6	5	CDS		3928443	4079696	+	NP_919444.2	A-kinase anchor protein 9	Akap9	100986
4052702	No	NC_000071.6	5	CDS		3928443	4078053	+	XP_006503581.1	A-kinase anchor protein 9 isoform X1	Akap9	100986
4052702	No	NC_000071.6	5	CDS		3928443	4078053	+	XP_017176076.1	A-kinase anchor protein 9 isoform X8	Akap9	100986
4052702	No	NC_000071.6	5	CDS		3928443	4079696	+	XP_017176075.1	A-kinase anchor protein 9 isoform X5	Akap9	100986
4052702	No	NC_000071.6	5	CDS		3928443	4079696	+	XP_017176077.1	A-kinase anchor protein 9 isoform X9	Akap9	100986
4052702	No	NC_000071.6	5	CDS		3928443	4079696	+	XP_006503583.1	A-kinase anchor protein 9 isoform X3	Akap9	100986
4052702	No	NC_000071.6	5	CDS		3928443	4078053	+	XP_006503587.1	A-kinase anchor protein 9 isoform X10	Akap9	100986
4052702	No	NC_000071.6	5	CDS		3928443	4078053	+	XP_006503582.1	A-kinase anchor protein 9 isoform X2	Akap9	100986
4052702	No	NC_000071.6	5	CDS		3928443	4078053	+	XP_006503584.1	A-kinase anchor protein 9 isoform X4	Akap9	100986
4052702	No	NC_000071.6	5	CDS		3928443	4078053	+	XP_006503585.1	A-kinase anchor protein 9 isoform X6	Akap9	100986
74652839	No	NC_000071.6	5	CDS		74597275	74685787	-	XP_017176179.1	E3 ubiquitin-protein ligase LNX isoform X2	Lnx1	16924
74652839	No	NC_000071.6	5	ncRNA	lncRNA	74647643	74658336	+	XR_868494.1	predicted gene, 32304, transcript variant X5	Gm32304	102634806
74652839	No	NC_000071.6	5	CDS		74597275	74677599	-	NP_001153051.1	E3 ubiquitin-protein ligase LNX isoform 2 precursor	Lnx1	16924
74652839	No	NC_000071.6	5	ncRNA	lncRNA	74647650	74658336	+	XR_868492.2	predicted gene, 32304, transcript variant X2	Gm32304	102634806
74652839	No	NC_000071.6	5	CDS		74597275	74677599	-	NP_001153052.1	E3 ubiquitin-protein ligase LNX isoform 5 precursor	Lnx1	16924
74652839	No	NC_000071.6	5	ncRNA	lncRNA	74647656	74658336	+	XR_868491.1	predicted gene, 32304, transcript variant X1	Gm32304	102634806
74652839	No	NC_000071.6	5	ncRNA	lncRNA	74647653	74658336	+	XR_868493.2	predicted gene, 32304, transcript variant X3	Gm32304	102634806
74652839	No	NC_000071.6	5	ncRNA	lncRNA	74647650	74658336	+	XR_868495.1	predicted gene, 32304, transcript variant X6	Gm32304	102634806
74652839	No	NC_000071.6	5	CDS		74597275	74685787	-	XP_006504317.1	E3 ubiquitin-protein ligase LNX isoform X1	Lnx1	16924
74652839	No	NC_000071.6	5	ncRNA	lncRNA	74647649	74658336	+	XR_377036.2	predicted gene, 32304, transcript variant X4	Gm32304	102634806
74652839	No	NC_000071.6	5	CDS		74597275	74685787	-	NP_001153049.1	E3 ubiquitin-protein ligase LNX isoform 1	Lnx1	16924
74652839	No	NC_000071.6	5	CDS		74597275	74677599	-	NP_034857.3	E3 ubiquitin-protein ligase LNX isoform 2 precursor	Lnx1	16924
105313196	Yes, Upstream Feature	NC_000071.6	5	CDS		105273102	105295647	-	XP_006534751.1	guanylate binding protein 6 isoform X5	Gbp6	100702		17549
105313196	Yes, Downstream Feature	NC_000071.6	5	ncRNA	lncRNA	105401226	105406964	+	XR_389455.3	predicted gene, 26519, transcript variant X2	Gm26519	102634580			88030
136866249	No	NC_000071.6	5	ncRNA	lncRNA	136863635	136870374	-	XR_868604.2	predicted gene 20485	Gm20485	105242535
136866249	No	NC_000071.6	5	CDS		136743046	136883007	-	NP_077794.2	collagen alpha-1(XXVI) chain precursor	Col26a1	140709
136866249	No	NC_000071.6	5	CDS		136743046	136883007	-	XP_006504424.1	collagen alpha-1(XXVI) chain isoform X1	Col26a1	140709
136866249	No	NC_000071.6	5	CDS		136743046	136883007	-	XP_006504425.1	collagen alpha-1(XXVI) chain isoform X2	Col26a1	140709
15909126	Yes, Upstream Feature	NC_000072.6	6	CDS		15741059	15799865	+	XP_017176901.1	myoD family inhibitor domain-containing protein isoform X1	Mdfic	16543		109261
15909126	Yes, Downstream Feature	NC_000072.6	6	ncRNA	lncRNA	16444012	16469921	-	XR_868807.1	predicted gene, 36406, transcript variant X6	Gm36406	102640305			534886
81356993	Yes, Upstream Feature	NC_000072.6	6	CDS		80019703	80809189	+	XP_006506148.1	leucine-rich repeat transmembrane neuronal protein 4 isoform X1	Lrrtm4	243499		547804
81356993	Yes, Downstream Feature	NC_000072.6	6	ncRNA	lncRNA	81428997	81446257	-	XR_869188.1	predicted gene, 38838	Gm38838	105242690			72004
93728262	No	NC_000072.6	6	CDS		93678946	94283322	-	NP_034497.1	membrane-associated guanylate kinase, WW and PDZ domain-containing protein 1 isoform a	Magi1	14924
93728262	No	NC_000072.6	6	CDS		93680621	94283322	-	XP_006505654.1	membrane-associated guanylate kinase, WW and PDZ domain-containing protein 1 isoform X12	Magi1	14924
93728262	No	NC_000072.6	6	CDS		93678946	94283322	-	XP_006505664.1	membrane-associated guanylate kinase, WW and PDZ domain-containing protein 1 isoform X21	Magi1	14924
93728262	No	NC_000072.6	6	CDS		93682902	94283322	-	NP_001273715.1	membrane-associated guanylate kinase, WW and PDZ domain-containing protein 1 isoform g	Magi1	14924
93728262	No	NC_000072.6	6	CDS		93678248	94283322	-	XP_006505653.1	membrane-associated guanylate kinase, WW and PDZ domain-containing protein 1 isoform X11	Magi1	14924
93728262	No	NC_000072.6	6	CDS		93678946	94283322	-	XP_017176889.1	membrane-associated guanylate kinase, WW and PDZ domain-containing protein 1 isoform X18	Magi1	14924
93728262	No	NC_000072.6	6	CDS		93678248	94283322	-	XP_006505643.1	membrane-associated guanylate kinase, WW and PDZ domain-containing protein 1 isoform X1	Magi1	14924
93728262	No	NC_000072.6	6	CDS		93678248	94283322	-	XP_006505644.1	membrane-associated guanylate kinase, WW and PDZ domain-containing protein 1 isoform X2	Magi1	14924
93728262	No	NC_000072.6	6	CDS		93678946	94283322	-	NP_001273714.1	membrane-associated guanylate kinase, WW and PDZ domain-containing protein 1 isoform f	Magi1	14924
93728262	No	NC_000072.6	6	CDS		93682902	93792422	-	NP_001273717.1	membrane-associated guanylate kinase, WW and PDZ domain-containing protein 1 isoform h	Magi1	14924
93728262	No	NC_000072.6	6	CDS		93678248	93792422	-	XP_011239525.1	membrane-associated guanylate kinase, WW and PDZ domain-containing protein 1 isoform X16	Magi1	14924
93728262	No	NC_000072.6	6	CDS		93678248	94283322	-	XP_006505647.1	membrane-associated guanylate kinase, WW and PDZ domain-containing protein 1 isoform X5	Magi1	14924
93728262	No	NC_000072.6	6	CDS		93678248	93792422	-	XP_006505659.1	membrane-associated guanylate kinase, WW and PDZ domain-containing protein 1 isoform X16	Magi1	14924
93728262	No	NC_000072.6	6	CDS		93678248	93792422	-	XP_006505658.1	membrane-associated guanylate kinase, WW and PDZ domain-containing protein 1 isoform X16	Magi1	14924
93728262	No	NC_000072.6	6	CDS		93678248	94283322	-	NP_001025021.1	membrane-associated guanylate kinase, WW and PDZ domain-containing protein 1 isoform c	Magi1	14924
93728262	No	NC_000072.6	6	CDS		93678946	94283322	-	XP_006505656.1	membrane-associated guanylate kinase, WW and PDZ domain-containing protein 1 isoform X14	Magi1	14924
93728262	No	NC_000072.6	6	CDS		93678248	93792422	-	XP_006505661.1	membrane-associated guanylate kinase, WW and PDZ domain-containing protein 1 isoform X17	Magi1	14924
93728262	No	NC_000072.6	6	CDS		93678946	94283322	-	XP_006505655.1	membrane-associated guanylate kinase, WW and PDZ domain-containing protein 1 isoform X13	Magi1	14924
93728262	No	NC_000072.6	6	CDS		93682902	94283322	-	XP_011239524.1	membrane-associated guanylate kinase, WW and PDZ domain-containing protein 1 isoform X19	Magi1	14924
93728262	No	NC_000072.6	6	CDS		93678248	94283322	-	XP_006505651.1	membrane-associated guanylate kinase, WW and PDZ domain-containing protein 1 isoform X9	Magi1	14924
93728262	No	NC_000072.6	6	CDS		93678248	94283322	-	XP_006505645.1	membrane-associated guanylate kinase, WW and PDZ domain-containing protein 1 isoform X3	Magi1	14924
93728262	No	NC_000072.6	6	CDS		93678248	94283322	-	XP_006505649.1	membrane-associated guanylate kinase, WW and PDZ domain-containing protein 1 isoform X7	Magi1	14924
93728262	No	NC_000072.6	6	CDS		93678248	94283322	-	NP_001273713.1	membrane-associated guanylate kinase, WW and PDZ domain-containing protein 1 isoform e	Magi1	14924
93728262	No	NC_000072.6	6	CDS		93678248	93792422	-	XP_006505662.1	membrane-associated guanylate kinase, WW and PDZ domain-containing protein 1 isoform X17	Magi1	14924
93728262	No	NC_000072.6	6	CDS		93678248	93792422	-	NP_001076789.1	membrane-associated guanylate kinase, WW and PDZ domain-containing protein 1 isoform b	Magi1	14924
93728262	No	NC_000072.6	6	CDS		93678248	93792422	-	XP_006505657.1	membrane-associated guanylate kinase, WW and PDZ domain-containing protein 1 isoform X16	Magi1	14924
93728262	No	NC_000072.6	6	CDS		93678248	94283322	-	XP_006505646.1	membrane-associated guanylate kinase, WW and PDZ domain-containing protein 1 isoform X4	Magi1	14924
93728262	No	NC_000072.6	6	CDS		93682902	93792422	-	NP_001076790.1	membrane-associated guanylate kinase, WW and PDZ domain-containing protein 1 isoform d	Magi1	14924
93728262	No	NC_000072.6	6	CDS		93678248	94283322	-	XP_006505650.1	membrane-associated guanylate kinase, WW and PDZ domain-containing protein 1 isoform X8	Magi1	14924
93728262	No	NC_000072.6	6	CDS		93678946	94283322	-	XP_017176888.1	membrane-associated guanylate kinase, WW and PDZ domain-containing protein 1 isoform X15	Magi1	14924
93728262	No	NC_000072.6	6	CDS		93678248	94283322	-	XP_006505652.1	membrane-associated guanylate kinase, WW and PDZ domain-containing protein 1 isoform X10	Magi1	14924
93728262	No	NC_000072.6	6	CDS		93678248	94283322	-	XP_006505648.1	membrane-associated guanylate kinase, WW and PDZ domain-containing protein 1 isoform X6	Magi1	14924
93728262	No	NC_000072.6	6	CDS		93678248	94283322	-	XP_006505663.1	membrane-associated guanylate kinase, WW and PDZ domain-containing protein 1 isoform X20	Magi1	14924
93728262	No	NC_000072.6	6	CDS		93678248	93792422	-	XP_006505660.1	membrane-associated guanylate kinase, WW and PDZ domain-containing protein 1 isoform X16	Magi1	14924
133175403	Yes, Upstream Feature	NC_000072.6	6	CDS		133105414	133110804	+	NP_001258511.1	uncharacterized protein LOC381820 isoform 1	Smim10l1	381820		64599
133175403	Yes, Downstream Feature	NC_000072.6	6	CDS		133292251	133294516	+	NP_082060.1	uncharacterized protein LOC232426 precursor	5530400C23Rik	232426			116848
135008209	Yes, Upstream Feature	NC_000072.6	6	CDS		134983585	134984325	+	NP_001103384.1	apolipoprotein L domain-containing protein 1	Apold1	381823		23884
135008209	Yes, Downstream Feature	NC_000072.6	6	CDS		135011642	135023410	+	NP_080636.2	probable ATP-dependent RNA helicase DDX47	Ddx47	67755			3433
135581618	No	NC_000072.6	6	ncRNA	lncRNA	135526534	135584260	+	XR_001785388.1	uncharacterized LOC108169173	LOC108169173	108169173
135953991	No	NC_000072.6	6	CDS		135732098	136044301	-	XP_011239523.1	glutamate receptor ionotropic, NMDA 2B isoform X1	Grin2b	14812
135953991	No	NC_000072.6	6	CDS		135732098	136044301	-	XP_017176885.1	glutamate receptor ionotropic, NMDA 2B isoform X1	Grin2b	14812
135953991	No	NC_000072.6	6	CDS		135732098	136044301	-	XP_011239522.1	glutamate receptor ionotropic, NMDA 2B isoform X1	Grin2b	14812
135953991	No	NC_000072.6	6	CDS		135732098	136044301	-	NP_032197.3	glutamate receptor ionotropic, NMDA 2B precursor	Grin2b	14812
135953991	No	NC_000072.6	6	CDS		135732098	136044301	-	XP_006505637.1	glutamate receptor ionotropic, NMDA 2B isoform X1	Grin2b	14812
135953991	No	NC_000072.6	6	CDS		135732098	136044301	-	XP_006505638.1	glutamate receptor ionotropic, NMDA 2B isoform X1	Grin2b	14812
135953991	No	NC_000072.6	6	CDS		135732098	136044301	-	XP_006505636.1	glutamate receptor ionotropic, NMDA 2B isoform X1	Grin2b	14812
139803060	No	NC_000072.6	6	CDS		139621888	139967943	+	NP_997566.1	phosphatidylinositol 4-phosphate 3-kinase C2 domain-containing subunit gamma isoform 1	Pik3c2g	18705	partial
29747970	No	NC_000072.6	6	CDS		29736011	29760285	+	NP_795970.3	smoothened homolog precursor	Smo	319757
103649063	No	NC_000072.6	6	CDS		103641971	103729335	+	XP_006505530.1	neural cell adhesion molecule L1-like protein isoform X1	Chl1	12661
103649063	No	NC_000072.6	6	CDS		103641971	103729335	+	NP_031723.2	neural cell adhesion molecule L1-like protein precursor	Chl1	12661
103649063	No	NC_000072.6	6	CDS		103641971	103729335	+	XP_006505533.1	neural cell adhesion molecule L1-like protein isoform X1	Chl1	12661
103649063	No	NC_000072.6	6	CDS		103641971	103729335	+	XP_017176865.1	neural cell adhesion molecule L1-like protein isoform X2	Chl1	12661
103649063	No	NC_000072.6	6	CDS		103641971	103729335	+	XP_006505531.1	neural cell adhesion molecule L1-like protein isoform X1	Chl1	12661
103649063	No	NC_000072.6	6	CDS		103641971	103729335	+	XP_017176866.1	neural cell adhesion molecule L1-like protein isoform X4	Chl1	12661
103649063	No	NC_000072.6	6	CDS		103641971	103729335	+	XP_006505536.1	neural cell adhesion molecule L1-like protein isoform X3	Chl1	12661
103649063	No	NC_000072.6	6	CDS		103641971	103729335	+	XP_011239500.1	neural cell adhesion molecule L1-like protein isoform X3	Chl1	12661
103649063	No	NC_000072.6	6	CDS		103641971	103729335	+	XP_006505534.1	neural cell adhesion molecule L1-like protein isoform X1	Chl1	12661
103649063	No	NC_000072.6	6	CDS		103641971	103729335	+	XP_006505535.1	neural cell adhesion molecule L1-like protein isoform X2	Chl1	12661
103649063	No	NC_000072.6	6	CDS		103641971	103729335	+	XP_017176864.1	neural cell adhesion molecule L1-like protein isoform X2	Chl1	12661
103649063	No	NC_000072.6	6	CDS		103641971	103729335	+	XP_006505532.1	neural cell adhesion molecule L1-like protein isoform X1	Chl1	12661
146019880	No	NC_000072.6	6	ncRNA	lncRNA	145968897	146080267	+	XR_001785421.1	predicted gene, 32838, transcript variant X2	Gm32838	102635526
146019880	No	NC_000072.6	6	ncRNA	lncRNA	145968897	146080267	+	XR_001785420.1	predicted gene, 32838, transcript variant X1	Gm32838	102635526
29748170	No	NC_000072.6	6	CDS		29736011	29760285	+	NP_795970.3	smoothened homolog precursor	Smo	319757
137002895	Yes, Upstream Feature	NC_000072.6	6	ncRNA	lncRNA	136982284	136987398	+	XR_869518.1	predicted gene, 30055, transcript variant X1	Gm30055	102631813		15497
137002895	Yes, Downstream Feature	NC_000072.6	6	CDS		137056133	137164995	-	NP_001157684.1	ras-related and estrogen-regulated growth inhibitor isoform a	Rerg	232441			53238
137003043	Yes, Upstream Feature	NC_000072.6	6	ncRNA	lncRNA	136982284	136987398	+	XR_869518.1	predicted gene, 30055, transcript variant X1	Gm30055	102631813		15645
137003043	Yes, Downstream Feature	NC_000072.6	6	CDS		137056133	137164995	-	NP_001157684.1	ras-related and estrogen-regulated growth inhibitor isoform a	Rerg	232441			53090
29748103	No	NC_000072.6	6	CDS		29736011	29760285	+	NP_795970.3	smoothened homolog precursor	Smo	319757
29748157	No	NC_000072.6	6	CDS		29736011	29760285	+	NP_795970.3	smoothened homolog precursor	Smo	319757
29748488	No	NC_000072.6	6	CDS		29736011	29760285	+	NP_795970.3	smoothened homolog precursor	Smo	319757
49057008	Yes, Upstream Feature	NC_000072.6	6	CDS		49036723	49056314	+	NP_444340.3	transmembrane glycoprotein NMB precursor	Gpnmb	93695		694
49057008	Yes, Downstream Feature	NC_000072.6	6	CDS		49073866	49097823	+	XP_006506785.1	mitochondrial assembly of ribosomal large subunit protein 1 isoform X2	Malsu1	75593			16858
100876611	Yes, Upstream Feature	NC_000072.6	6	CDS		100833884	100866576	+	XP_006506071.1	serine/threonine-protein phosphatase 4 regulatory subunit 2 isoform X1	Ppp4r2	232314		10035
100876611	Yes, Downstream Feature	NC_000072.6	6	CDS		101150512	101377888	-	NP_061372.2	E3 ubiquitin-protein ligase PDZRN3	Pdzrn3	55983			273901
117221619	Yes, Upstream Feature	NC_000072.6	6	CDS		117168656	117178598	+	NP_038683.1	stromal cell-derived factor 1 isoform beta precursor	Cxcl12	20315		43021
117221619	Yes, Downstream Feature	NC_000072.6	6	ncRNA	lncRNA	117679207	117751769	-	NR_045731.1	RIKEN cDNA 1700030F04 gene	1700030F04Rik	72263			457588
128059461	No	NC_000072.6	6	CDS		128023762	128122684	-	XP_017176800.1	tetraspanin-9 isoform X4	Tspan9	109246
128059461	No	NC_000072.6	6	CDS		127964428	128078120	-	XP_006505395.1	tetraspanin-9 isoform X2	Tspan9	109246
135381722	Yes, Upstream Feature	NC_000072.6	6	CDS		135379907	135381140	+	NP_001275557.1	epithelial membrane protein 1 isoform b	Emp1	13730		582
135381722	Yes, Downstream Feature	NC_000072.6	6	ncRNA	lncRNA	135526534	135584260	+	XR_001785388.1	uncharacterized LOC108169173	LOC108169173	108169173			144812
136324377	Yes, Upstream Feature	NC_000072.6	6	ncRNA	lncRNA	136173021	136175710	+	XR_378074.3	predicted gene, 26653, transcript variant X1	Gm26653	102640808		148667
136324377	Yes, Downstream Feature	NC_000072.6	6	CDS		136328543	136329778	+	NP_001136206.1	predicted gene, EG668137	Gm8994	668137			4166
4488812	Yes, Upstream Feature	NC_000072.6	6	ncRNA	lncRNA	4380180	4465277	-	XR_001785190.1	uncharacterized LOC108169127, transcript variant X4	LOC108169127	108169127		23535
4488812	Yes, Downstream Feature	NC_000072.6	6	CDS		4505840	4540662	+	NP_031769.2	collagen alpha-2(I) chain preproprotein	Col1a2	12843			17028
17693852	Yes, Upstream Feature	NC_000072.6	6	CDS		17637122	17665435	+	NP_031630.1	F-actin-capping protein subunit alpha-2	Capza2	12343		28417
17693852	Yes, Downstream Feature	NC_000072.6	6	CDS		17694212	17942765	+	NP_001276553.1	suppressor of tumorigenicity 7 protein isoform 3	St7	64213			360
29748173	No	NC_000072.6	6	CDS		29736011	29760285	+	NP_795970.3	smoothened homolog precursor	Smo	319757
47649388	No	NC_000072.6	6	ncRNA	lncRNA	47644607	47651846	-	XR_869041.2	predicted gene, 40371, transcript variant X1	Gm40371	105244835
47649910	No	NC_000072.6	6	ncRNA	lncRNA	47644607	47651846	-	XR_869041.2	predicted gene, 40371, transcript variant X1	Gm40371	105244835
47765831	No	NC_000072.6	6	ncRNA	lncRNA	47762210	47773095	+	XR_001785230.1	predicted gene, 36673, transcript variant X2	Gm36673	102640659
47765831	No	NC_000072.6	6	ncRNA	lncRNA	47764608	47773095	+	XR_377620.3	predicted gene, 36673, transcript variant X3	Gm36673	102640659
103649061	No	NC_000072.6	6	CDS		103641971	103729335	+	XP_006505530.1	neural cell adhesion molecule L1-like protein isoform X1	Chl1	12661
103649061	No	NC_000072.6	6	CDS		103641971	103729335	+	NP_031723.2	neural cell adhesion molecule L1-like protein precursor	Chl1	12661
103649061	No	NC_000072.6	6	CDS		103641971	103729335	+	XP_006505533.1	neural cell adhesion molecule L1-like protein isoform X1	Chl1	12661
103649061	No	NC_000072.6	6	CDS		103641971	103729335	+	XP_017176865.1	neural cell adhesion molecule L1-like protein isoform X2	Chl1	12661
103649061	No	NC_000072.6	6	CDS		103641971	103729335	+	XP_006505531.1	neural cell adhesion molecule L1-like protein isoform X1	Chl1	12661
103649061	No	NC_000072.6	6	CDS		103641971	103729335	+	XP_017176866.1	neural cell adhesion molecule L1-like protein isoform X4	Chl1	12661
103649061	No	NC_000072.6	6	CDS		103641971	103729335	+	XP_006505536.1	neural cell adhesion molecule L1-like protein isoform X3	Chl1	12661
103649061	No	NC_000072.6	6	CDS		103641971	103729335	+	XP_011239500.1	neural cell adhesion molecule L1-like protein isoform X3	Chl1	12661
103649061	No	NC_000072.6	6	CDS		103641971	103729335	+	XP_006505534.1	neural cell adhesion molecule L1-like protein isoform X1	Chl1	12661
103649061	No	NC_000072.6	6	CDS		103641971	103729335	+	XP_006505535.1	neural cell adhesion molecule L1-like protein isoform X2	Chl1	12661
103649061	No	NC_000072.6	6	CDS		103641971	103729335	+	XP_017176864.1	neural cell adhesion molecule L1-like protein isoform X2	Chl1	12661
103649061	No	NC_000072.6	6	CDS		103641971	103729335	+	XP_006505532.1	neural cell adhesion molecule L1-like protein isoform X1	Chl1	12661
136647994	No	NC_000072.6	6	CDS		136612178	136661679	-	NP_080082.1	phospholipase B-like 1 precursor	Plbd1	66857
136647994	No	NC_000072.6	6	CDS		136625531	136661679	-	XP_006506548.1	phospholipase B-like 1 isoform X1	Plbd1	66857
137002880	Yes, Upstream Feature	NC_000072.6	6	ncRNA	lncRNA	136982284	136987398	+	XR_869518.1	predicted gene, 30055, transcript variant X1	Gm30055	102631813		15482
137002880	Yes, Downstream Feature	NC_000072.6	6	CDS		137056133	137164995	-	NP_001157684.1	ras-related and estrogen-regulated growth inhibitor isoform a	Rerg	232441			53253
4786353	Yes, Upstream Feature	NC_000073.6	7	CDS		4782048	4784299	+	XP_006540498.1	transmembrane protein 190 isoform X2	Tmem190	78052		2054
4786353	Yes, Downstream Feature	NC_000073.6	7	CDS		4789012	4789542	-	NP_083660.1	transmembrane protein 238	Tmem238	664968			2659
14283430	Yes, Upstream Feature	NC_000073.6	7	CDS		14222477	14254833	-	XP_006540331.1	sulfotransferase family 2A member 1 family member isoform X1	Sult2a6	629219		28597
14283430	Yes, Downstream Feature	NC_000073.6	7	CDS		14411707	14427919	-	NP_001186235.1	sulfotransferase-like protein 1	Sult2a8	76971			128277
14617317	Yes, Upstream Feature	NC_000073.6	7	CDS		14561242	14562171	-	NP_001230960.1	vomeronasal 1 receptor 90	Vmn1r90	627280		55146
14617317	Yes, Downstream Feature	NC_000073.6	7	CDS		14664037	14665507	+	NP_001033765.1	oocyte specific homeobox 7	Obox7	194588			46720
102668608	Yes, Upstream Feature	NC_000073.6	7	CDS		102658823	102659770	+	NP_667314.2	olfactory receptor 555	Olfr555	259107		8838
102668608	Yes, Downstream Feature	NC_000073.6	7	CDS		102669922	102670896	+	NP_666965.2	olfactory receptor 556	Olfr556	258749			1314
3624306	No	NC_000073.6	7	CDS		3620355	3629574	-	NP_076013.1	TCF3 fusion partner homolog isoform 2	Tfpt	69714
3624306	No	NC_000073.6	7	CDS		3620355	3629574	-	NP_001277310.1	TCF3 fusion partner homolog isoform 1	Tfpt	69714
4786360	Yes, Upstream Feature	NC_000073.6	7	CDS		4782048	4784299	+	XP_006540498.1	transmembrane protein 190 isoform X2	Tmem190	78052		2061
4786360	Yes, Downstream Feature	NC_000073.6	7	CDS		4789012	4789542	-	NP_083660.1	transmembrane protein 238	Tmem238	664968			2652
35796170	Yes, Upstream Feature	NC_000073.6	7	CDS		35775961	35795616	-	NP_808407.2	zinc finger protein 507	Zfp507	668501		554
35796170	Yes, Downstream Feature	NC_000073.6	7	ncRNA	lncRNA	35802592	35838074	+	NR_033567.1	RIKEN cDNA E130304I02 gene	E130304I02Rik	78547			6422
46207097	No	NC_000073.6	7	CDS		46195722	46238464	-	NP_076138.2	harmonin isoform a1	Ush1c	72088
46207097	No	NC_000073.6	7	CDS		46195722	46230074	-	XP_006541275.1	harmonin isoform X1	Ush1c	72088
46207097	No	NC_000073.6	7	CDS		46195722	46238464	-	NP_001157205.1	harmonin isoform b4	Ush1c	72088
46207097	No	NC_000073.6	7	CDS		46196764	46238464	-	NP_001278111.1	harmonin isoform b2	Ush1c	72088
46207097	No	NC_000073.6	7	CDS		46195657	46238464	-	NP_710143.2	harmonin isoform b3	Ush1c	72088
91488812	No	NC_000073.6	7	CDS		90476790	92444617	+	XP_006507834.1	disks large homolog 2 isoform X4	Dlg2	23859
91488812	No	NC_000073.6	7	CDS		90477857	92444617	+	XP_006507831.1	disks large homolog 2 isoform X2	Dlg2	23859
91488812	No	NC_000073.6	7	CDS		91262894	92444617	+	XP_006507845.1	disks large homolog 2 isoform X13	Dlg2	23859
91488812	No	NC_000073.6	7	CDS		90476790	92444617	+	XP_006507840.1	disks large homolog 2 isoform X8	Dlg2	23859
91488812	No	NC_000073.6	7	CDS		90476790	92444617	+	XP_006507836.1	disks large homolog 2 isoform X6	Dlg2	23859
91488812	No	NC_000073.6	7	CDS		90476790	92444617	+	XP_006507830.1	disks large homolog 2 isoform X1	Dlg2	23859
91488812	No	NC_000073.6	7	CDS		90477857	92444617	+	XP_006507832.1	disks large homolog 2 isoform X2	Dlg2	23859
91488812	No	NC_000073.6	7	CDS		91262894	92444617	+	XP_017177716.1	disks large homolog 2 isoform X16	Dlg2	23859
91488812	No	NC_000073.6	7	CDS		91262894	92444617	+	XP_006507844.1	disks large homolog 2 isoform X12	Dlg2	23859
91488812	No	NC_000073.6	7	CDS		90476790	92444617	+	XP_006507833.1	disks large homolog 2 isoform X3	Dlg2	23859
91488812	No	NC_000073.6	7	CDS		90476790	92444617	+	XP_006507835.1	disks large homolog 2 isoform X5	Dlg2	23859
91488812	No	NC_000073.6	7	CDS		90887690	92444617	+	XP_006507842.1	disks large homolog 2 isoform X10	Dlg2	23859
91488812	No	NC_000073.6	7	CDS		91091007	92444617	+	NP_035937.2	disks large homolog 2 isoform 1	Dlg2	23859
91488812	No	NC_000073.6	7	CDS		90476790	92444617	+	XP_006507839.1	disks large homolog 2 isoform X7	Dlg2	23859
91488812	No	NC_000073.6	7	CDS		91091007	92444617	+	XP_006507846.1	disks large homolog 2 isoform X14	Dlg2	23859
91488812	No	NC_000073.6	7	CDS		91091007	92444617	+	XP_006507847.1	disks large homolog 2 isoform X15	Dlg2	23859
134108350	No	NC_000073.6	7	CDS		133887942	134224877	-	NP_031426.2	disintegrin and metalloproteinase domain-containing protein 12 preproprotein	Adam12	11489
3649479	Yes, Upstream Feature	NC_000073.6	7	ncRNA	lncRNA	3641535	3645455	-	XR_001778026.1	predicted gene 15927, transcript variant X1	Gm15927	102638607		4024
3649479	Yes, Downstream Feature	NC_000073.6	7	CDS		3650851	3659417	+	XP_006539820.1	CCR4-NOT transcription complex subunit 3 isoform X3	Cnot3	232791			1372
13014282	Yes, Upstream Feature	NC_000073.6	7	CDS		13006124	13008329	-	XP_006539865.1	zinc finger and BTB domain-containing protein 45 isoform X1	Zbtb45	232879		5953
13014282	Yes, Downstream Feature	NC_000073.6	7	CDS		13024000	13024614	-	XP_006540516.1	uncharacterized protein Gm31649	Gm31649	102633951			9718
15902020	No	NC_000073.6	7	CDS		15901704	15903936	+	NP_001138662.1	Crx opposite strand transcript 1 isoform b	Crxos	546024
15902020	No	NC_000073.6	7	CDS		15896233	15903936	+	NP_001028810.1	Crx opposite strand transcript 1 isoform a	Crxos	546024
43712306	Yes, Upstream Feature	NC_000073.6	7	CDS		43690419	43695019	+	XP_006541018.1	kallikrein-14 isoform X1	Klk14	317653		17287
43712306	Yes, Downstream Feature	NC_000073.6	7	CDS		43713831	43723757	+	XP_011249189.1	kallikrein-13 isoform X2	Klk13	626834			1525
3650325	Yes, Upstream Feature	NC_000073.6	7	ncRNA	lncRNA	3641535	3645455	-	XR_001778026.1	predicted gene 15927, transcript variant X1	Gm15927	102638607		4870
3650325	Yes, Downstream Feature	NC_000073.6	7	CDS		3650851	3659417	+	XP_006539820.1	CCR4-NOT transcription complex subunit 3 isoform X3	Cnot3	232791			526
12010759	Yes, Upstream Feature	NC_000073.6	7	CDS		11930311	11931285	-	NP_598966.2	vomeronasal 1 receptor, G4	Vmn1r76	171239		79474
12010759	Yes, Downstream Feature	NC_000073.6	7	CDS		12041299	12042219	+	NP_001160203.1	vomeronasal 1 receptor 77	Vmn1r77	628946			30540
12017758	Yes, Upstream Feature	NC_000073.6	7	CDS		11930311	11931285	-	NP_598966.2	vomeronasal 1 receptor, G4	Vmn1r76	171239		86473
12017758	Yes, Downstream Feature	NC_000073.6	7	CDS		12041299	12042219	+	NP_001160203.1	vomeronasal 1 receptor 77	Vmn1r77	628946			23541
13578560	Yes, Upstream Feature	NC_000073.6	7	CDS		13554981	13571048	-	NP_001074411.1	binder of sperm protein homolog 2 precursor	Bsph2	77684		7512
13578560	Yes, Downstream Feature	NC_000073.6	7	CDS		13624045	13670697	+	NP_001171909.1	sulfotransferase family 2A member 1 family member	Sult2a5	434264			45485
15903167	No	NC_000073.6	7	CDS		15901704	15903936	+	NP_001138662.1	Crx opposite strand transcript 1 isoform b	Crxos	546024
15903167	No	NC_000073.6	7	CDS		15896233	15903936	+	NP_001028810.1	Crx opposite strand transcript 1 isoform a	Crxos	546024
30592703	No	NC_000073.6	7	CDS		30589930	30602802	-	XP_011248965.1	zinc finger and BTB domain-containing protein 32 isoform X3	Zbtb32	58206
39958709	Yes, Upstream Feature	NC_000073.6	7	ncRNA	lncRNA	39863526	39870691	+	XR_391385.2	predicted gene, 34052	Gm34052	102637169		88018
39958709	Yes, Downstream Feature	NC_000073.6	7	CDS		40190935	40191330	+	XP_011249230.1	peptidyl-prolyl cis-trans isomerase NIMA-interacting 4	LOC105247253	105247253			232226
118643683	No	NC_000073.6	7	CDS		118623079	118674663	+	XP_011240226.1	transmembrane channel-like protein 5 isoform X1	Tmc5	74424
118643683	No	NC_000073.6	7	CDS		118623079	118674663	+	NP_001098722.1	transmembrane channel-like protein 5 isoform a	Tmc5	74424
118643683	No	NC_000073.6	7	CDS		118623079	118674663	+	XP_006508316.1	transmembrane channel-like protein 5 isoform X2	Tmc5	74424
118643683	No	NC_000073.6	7	CDS		118633965	118674663	+	NP_083206.1	transmembrane channel-like protein 5 isoform b	Tmc5	74424
3625538	No	NC_000073.6	7	CDS		3620355	3629574	-	NP_076013.1	TCF3 fusion partner homolog isoform 2	Tfpt	69714
3625538	No	NC_000073.6	7	CDS		3620355	3629574	-	NP_001277310.1	TCF3 fusion partner homolog isoform 1	Tfpt	69714
12010680	Yes, Upstream Feature	NC_000073.6	7	CDS		11930311	11931285	-	NP_598966.2	vomeronasal 1 receptor, G4	Vmn1r76	171239		79395
12010680	Yes, Downstream Feature	NC_000073.6	7	CDS		12041299	12042219	+	NP_001160203.1	vomeronasal 1 receptor 77	Vmn1r77	628946			30619
12017771	Yes, Upstream Feature	NC_000073.6	7	CDS		11930311	11931285	-	NP_598966.2	vomeronasal 1 receptor, G4	Vmn1r76	171239		86486
12017771	Yes, Downstream Feature	NC_000073.6	7	CDS		12041299	12042219	+	NP_001160203.1	vomeronasal 1 receptor 77	Vmn1r77	628946			23528
13084090	Yes, Upstream Feature	NC_000073.6	7	CDS		13043268	13053935	-	XP_006539529.1	myeloid zinc finger 1 isoform X2	Mzf1	109889		30155
13084090	Yes, Downstream Feature	NC_000073.6	7	CDS		13084289	13085215	-	NP_665846.1	vomeronasal 1 receptor 85	Vmn1r85	252909			199
27622696	No	NC_000073.6	7	CDS		27608708	27638141	+	NP_031460.1	RAC-beta serine/threonine-protein kinase	Akt2	11652
27622696	No	NC_000073.6	7	CDS		27608708	27638141	+	XP_006539544.1	RAC-beta serine/threonine-protein kinase isoform X1	Akt2	11652
27622696	No	NC_000073.6	7	CDS		27608708	27638141	+	XP_006539541.1	RAC-beta serine/threonine-protein kinase isoform X1	Akt2	11652
27622696	No	NC_000073.6	7	CDS		27608708	27638141	+	XP_006539546.1	RAC-beta serine/threonine-protein kinase isoform X2	Akt2	11652
27622696	No	NC_000073.6	7	CDS		27608708	27638141	+	NP_001103678.1	RAC-beta serine/threonine-protein kinase	Akt2	11652
27622696	No	NC_000073.6	7	CDS		27608708	27638141	+	XP_011248720.1	RAC-beta serine/threonine-protein kinase isoform X1	Akt2	11652
27622696	No	NC_000073.6	7	CDS		27608708	27638141	+	XP_006539543.1	RAC-beta serine/threonine-protein kinase isoform X1	Akt2	11652
27622696	No	NC_000073.6	7	CDS		27608708	27638141	+	XP_006539540.1	RAC-beta serine/threonine-protein kinase isoform X1	Akt2	11652
27622696	No	NC_000073.6	7	CDS		27608708	27638141	+	XP_006539545.1	RAC-beta serine/threonine-protein kinase isoform X2	Akt2	11652
30514350	Yes, Upstream Feature	NC_000073.6	7	CDS		30493684	30513023	+	XP_006540285.1	probable proline dehydrogenase 2 isoform X2	Prodh2	56189		1327
30514350	Yes, Downstream Feature	NC_000073.6	7	ncRNA	lncRNA	30515122	30522193	+	NR_036630.1	Rho GTPase activating protein 33, opposite strand	Arhgap33os	100504207			772
37350085	No	NC_000073.6	7	CDS		37320856	37569989	-	XP_017177734.1	zinc finger protein 536 isoform X1	Zfp536	243937
37350085	No	NC_000073.6	7	CDS		37320856	37569989	-	XP_017177737.1	zinc finger protein 536 isoform X1	Zfp536	243937
37350085	No	NC_000073.6	7	CDS		37320856	37569989	-	XP_017177735.1	zinc finger protein 536 isoform X1	Zfp536	243937
37350085	No	NC_000073.6	7	CDS		37320856	37569989	-	XP_017177732.1	zinc finger protein 536 isoform X1	Zfp536	243937
37350085	No	NC_000073.6	7	CDS		37320856	37569989	-	XP_017177729.1	zinc finger protein 536 isoform X1	Zfp536	243937
37350085	No	NC_000073.6	7	CDS		37320856	37569989	-	XP_017177739.1	zinc finger protein 536 isoform X1	Zfp536	243937
37350085	No	NC_000073.6	7	CDS		37320856	37569989	-	XP_017177733.1	zinc finger protein 536 isoform X1	Zfp536	243937
37350085	No	NC_000073.6	7	CDS		37320856	37569989	-	XP_017177731.1	zinc finger protein 536 isoform X1	Zfp536	243937
37350085	No	NC_000073.6	7	CDS		37320856	37569989	-	XP_017177738.1	zinc finger protein 536 isoform X1	Zfp536	243937
37350085	No	NC_000073.6	7	CDS		37320856	37569989	-	XP_017177730.1	zinc finger protein 536 isoform X1	Zfp536	243937
37350085	No	NC_000073.6	7	CDS		37320856	37569989	-	XP_017177736.1	zinc finger protein 536 isoform X1	Zfp536	243937
37350085	No	NC_000073.6	7	CDS		37320856	37569989	-	XP_011248882.1	zinc finger protein 536 isoform X1	Zfp536	243937
74743576	Yes, Upstream Feature	NC_000073.6	7	ncRNA	lncRNA	74696025	74719265	-	XR_391621.2	predicted gene, 30384	Gm30384	102632257		24311
74743576	Yes, Downstream Feature	NC_000073.6	7	ncRNA	lncRNA	74765987	74771243	+	XR_391623.1	predicted gene, 30459	Gm30459	102632369			22411
74743674	Yes, Upstream Feature	NC_000073.6	7	ncRNA	lncRNA	74696025	74719265	-	XR_391621.2	predicted gene, 30384	Gm30384	102632257		24409
74743674	Yes, Downstream Feature	NC_000073.6	7	ncRNA	lncRNA	74765987	74771243	+	XR_391623.1	predicted gene, 30459	Gm30459	102632369			22313
11136136	Yes, Upstream Feature	NC_000073.6	7	CDS		11006556	11009996	+	NP_001013787.1	zinc finger and SCAN domain containing protein 4C	Zscan4c	245109		126140
11136136	Yes, Downstream Feature	NC_000073.6	7	CDS		11161921	11165348	-	NP_001093656.1	zinc finger and SCAN domain containing protein 4D	Zscan4d	545913			25785
12010615	Yes, Upstream Feature	NC_000073.6	7	CDS		11930311	11931285	-	NP_598966.2	vomeronasal 1 receptor, G4	Vmn1r76	171239		79330
12010615	Yes, Downstream Feature	NC_000073.6	7	CDS		12041299	12042219	+	NP_001160203.1	vomeronasal 1 receptor 77	Vmn1r77	628946			30684
14989729	Yes, Upstream Feature	NC_000073.6	7	CDS		14664037	14665507	+	NP_001033765.1	oocyte specific homeobox 7	Obox7	194588		324222
14989729	Yes, Downstream Feature	NC_000073.6	7	CDS		15396845	15397873	+	NP_663754.2	oocyte specific homeobox 2	Obox2	246792			407116
20264765	Yes, Upstream Feature	NC_000074.6	8	ncRNA	lncRNA	20257557	20261199	-	XR_870186.1	predicted gene, 40468, transcript variant X1	Gm40468	105244946		3566
20264765	Yes, Downstream Feature	NC_000074.6	8	CDS		20338955	20363032	-	NP_001170879.1	testis-specific gene with ankyrin repeats and PEST domain-like	Gm15319	100040599			74190
20264782	Yes, Upstream Feature	NC_000074.6	8	ncRNA	lncRNA	20257557	20261199	-	XR_870186.1	predicted gene, 40468, transcript variant X1	Gm40468	105244946		3583
20264782	Yes, Downstream Feature	NC_000074.6	8	CDS		20338955	20363032	-	NP_001170879.1	testis-specific gene with ankyrin repeats and PEST domain-like	Gm15319	100040599			74173
20334381	Yes, Upstream Feature	NC_000074.6	8	ncRNA	lncRNA	20257557	20261199	-	XR_870186.1	predicted gene, 40468, transcript variant X1	Gm40468	105244946		73182
20334381	Yes, Downstream Feature	NC_000074.6	8	CDS		20338955	20363032	-	NP_001170879.1	testis-specific gene with ankyrin repeats and PEST domain-like	Gm15319	100040599			4574
20408115	Yes, Upstream Feature	NC_000074.6	8	CDS		20338955	20363032	-	NP_001170879.1	testis-specific gene with ankyrin repeats and PEST domain-like	Gm15319	100040599		45083
20408115	Yes, Downstream Feature	NC_000074.6	8	ncRNA	lncRNA	20498274	20512049	+	XR_870184.2	predicted gene, 40467	Gm40467	105244945			90159
36053129	Yes, Upstream Feature	NC_000074.6	8	ncRNA	lncRNA	35864085	35882957	-	NR_046181.1	RIKEN cDNA 5430403N17 gene	5430403N17Rik	330737		170172
36053129	Yes, Downstream Feature	NC_000074.6	8	ncRNA	lncRNA	36066346	36073607	+	XR_870358.2	predicted gene, 39163	Gm39163	105243171			13217
39124157	No	NC_000074.6	8	CDS		39006063	39161025	+	XP_017168515.1	tumor suppressor candidate 3 isoform X4	Tusc3	80286
39124157	No	NC_000074.6	8	CDS		39006063	39164841	+	XP_017168514.1	tumor suppressor candidate 3 isoform X3	Tusc3	80286
39124157	No	NC_000074.6	8	CDS		39006063	39161025	+	XP_017168513.1	tumor suppressor candidate 3 isoform X2	Tusc3	80286
39124157	No	NC_000074.6	8	CDS		39046545	39161025	+	XP_017168517.1	tumor suppressor candidate 3 isoform X6	Tusc3	80286
39124157	No	NC_000074.6	8	CDS		39006063	39161025	+	XP_017168512.1	tumor suppressor candidate 3 isoform X1	Tusc3	80286
39124157	No	NC_000074.6	8	CDS		39006063	39164841	+	XP_017168516.1	tumor suppressor candidate 3 isoform X5	Tusc3	80286
39124157	No	NC_000074.6	8	CDS		39006063	39164841	+	NP_084530.3	tumor suppressor candidate 3 precursor	Tusc3	80286
39124157	No	NC_000074.6	8	CDS		39046545	39164841	+	XP_017168519.1	tumor suppressor candidate 3 isoform X7	Tusc3	80286
39124157	No	NC_000074.6	8	CDS		39046545	39161025	+	XP_017168518.1	tumor suppressor candidate 3 isoform X6	Tusc3	80286
72643048	Yes, Upstream Feature	NC_000074.6	8	CDS		72572219	72586086	+	XP_006509835.1	trimeric intracellular cation channel type A isoform X2	Tmem38a	74166		56962
72643048	Yes, Downstream Feature	NC_000074.6	8	CDS		72653488	72711891	+	XP_006531149.1	NACHT domain- and WD repeat-containing protein 1 isoform X1	Nwd1	319555			10440
74814833	Yes, Upstream Feature	NC_000074.6	8	CDS		72815824	73214230	-	NP_034817.1	glycosyltransferase-like protein LARGE1	Large	16795		1600603
74814833	Yes, Downstream Feature	NC_000074.6	8	CDS		74873641	74892904	+	NP_082113.2	intestine-specific homeobox isoform 2	Isx	71597			58808
13377857	Yes, Upstream Feature	NC_000074.6	8	CDS		13370533	13377289	+	NP_001278697.1	transcription factor Dp-1 isoform b	Tfdp1	21781		568
13377857	Yes, Downstream Feature	NC_000074.6	8	CDS		13386626	13396753	-	NP_033854.1	potassium-transporting ATPase subunit beta	Atp4b	11945			8769
20264784	Yes, Upstream Feature	NC_000074.6	8	ncRNA	lncRNA	20257557	20261199	-	XR_870186.1	predicted gene, 40468, transcript variant X1	Gm40468	105244946		3585
20264784	Yes, Downstream Feature	NC_000074.6	8	CDS		20338955	20363032	-	NP_001170879.1	testis-specific gene with ankyrin repeats and PEST domain-like	Gm15319	100040599			74171
31222126	No	NC_000074.6	8	CDS		31195209	31259934	+	NP_001273354.1	alpha-(1,3)-fucosyltransferase 10 isoform c	Fut10	171167
31222126	No	NC_000074.6	8	CDS		31195209	31260133	+	NP_001273351.1	alpha-(1,3)-fucosyltransferase 10 isoform a	Fut10	171167
31222126	No	NC_000074.6	8	CDS		31195209	31260133	+	NP_001012535.1	alpha-(1,3)-fucosyltransferase 10 isoform a	Fut10	171167
31222126	No	NC_000074.6	8	CDS		31195209	31236529	+	NP_598922.1	alpha-(1,3)-fucosyltransferase 10 isoform b	Fut10	171167
31222126	No	NC_000074.6	8	CDS		31195209	31236529	+	NP_001273353.1	alpha-(1,3)-fucosyltransferase 10 isoform b	Fut10	171167
69737572	Yes, Upstream Feature	NC_000074.6	8	CDS		69706332	69710724	-	NP_001035054.1	zinc finger protein 869	Zfp869	66869		26848
69737572	Yes, Downstream Feature	NC_000074.6	8	CDS		69742650	69749834	-	NP_001186952.1	zinc finger protein 669-like	Zfp963	620419			5078
70623570	Yes, Upstream Feature	NC_000074.6	8	CDS		70617571	70620663	+	NP_694714.1	leucine-rich repeat-containing protein 25 precursor	Lrrc25	211228		2907
70623570	Yes, Downstream Feature	NC_000074.6	8	CDS		70629543	70631612	-	NP_035949.2	growth/differentiation factor 15 precursor	Gdf15	23886			5973
19733202	No	NC_000074.6	8	CDS		19728933	19736701	+	XP_017168417.1	testis-specific gene with ankyrin repeats and PEST domain isoform X1	4930467E23Rik	626415
19733202	No	NC_000074.6	8	CDS		19729746	19752236	+	NP_001034642.2	testis-specific gene with ankyrin repeats and PEST domain	4930467E23Rik	626415
14306935	No	NC_000074.6	8	CDS		14096124	14846708	+	XP_006508846.1	disks large-associated protein 2 isoform X3	Dlgap2	244310
14306935	No	NC_000074.6	8	CDS		14179667	14846708	+	XP_017168275.1	disks large-associated protein 2 isoform X4	Dlgap2	244310
14306935	No	NC_000074.6	8	CDS		14179667	14846708	+	NP_766498.2	disks large-associated protein 2 isoform 1	Dlgap2	244310
14306935	No	NC_000074.6	8	CDS		14096124	14846708	+	NP_001139437.1	disks large-associated protein 2 isoform 2	Dlgap2	244310
35220015	No	NC_000074.6	8	ncRNA	lncRNA	35218640	35222068	+	XR_870337.1	predicted gene, 34474, transcript variant X3	Gm34474	102637740
35220015	No	NC_000074.6	8	ncRNA	lncRNA	35218640	35222068	+	XR_870338.1	predicted gene, 34474, transcript variant X1	Gm34474	102637740
35220015	No	NC_000074.6	8	ncRNA	lncRNA	35218640	35222068	+	XR_378880.2	predicted gene, 34474, transcript variant X2	Gm34474	102637740
35699458	Yes, Upstream Feature	NC_000074.6	8	CDS		35588373	35676763	+	NP_001074748.1	malignant fibrous histiocytoma-amplified sequence 1 homolog	Mfhas1	52065		22695
35699458	Yes, Downstream Feature	NC_000074.6	8	ncRNA	lncRNA	35707991	35719504	-	XR_378890.3	uncharacterized LOC102638388	LOC102638388	102638388			8533
81546953	Yes, Upstream Feature	NC_000074.6	8	ncRNA	lncRNA	81032375	81061276	+	XR_001778597.1	uncharacterized LOC105243233, transcript variant X2	LOC105243233	105243233		485677
81546953	Yes, Downstream Feature	NC_000074.6	8	CDS		81741410	82121391	+	XP_011246654.1	type II inositol 3,4-bisphosphate 4-phosphatase isoform X1	Inpp4b	234515			194457
89514084	Yes, Upstream Feature	NC_000074.6	8	ncRNA	lncRNA	89427227	89462515	+	XR_387893.2	predicted gene, 35593, transcript variant X2	Gm35593	102639237		51569
89514084	Yes, Downstream Feature	NC_000074.6	8	CDS		90248274	90296387	-	XP_011246681.1	TOX high mobility group box family member 3 isoform X3	Tox3	244579			734190
125779151	No	NC_000074.6	8	CDS		125752139	125891292	-	XP_011246698.1	pecanex-like protein 2 isoform X2	Pcnx2	270109
125779151	No	NC_000074.6	8	ncRNA	lncRNA	125774062	125788486	+	XR_879361.1	predicted gene, 39284, transcript variant X2	Gm39284	105243331
125779151	No	NC_000074.6	8	ncRNA	lncRNA	125774527	125788486	+	XR_879360.1	predicted gene, 39284, transcript variant X1	Gm39284	105243331
125779151	No	NC_000074.6	8	CDS		125752139	125898081	-	XP_011246697.1	pecanex-like protein 2 isoform X1	Pcnx2	270109
125779151	No	NC_000074.6	8	CDS		125752139	125860775	-	XP_006531123.1	pecanex-like protein 2 isoform X3	Pcnx2	270109
125779151	No	NC_000074.6	8	ncRNA	lncRNA	125774527	125790689	+	XR_879362.2	predicted gene, 39284, transcript variant X3	Gm39284	105243331
125779151	No	NC_000074.6	8	CDS		125752139	125898081	-	NP_780770.2	pecanex-like protein 2	Pcnx2	270109
14306946	No	NC_000074.6	8	CDS		14096124	14846708	+	XP_006508846.1	disks large-associated protein 2 isoform X3	Dlgap2	244310
14306946	No	NC_000074.6	8	CDS		14179667	14846708	+	XP_017168275.1	disks large-associated protein 2 isoform X4	Dlgap2	244310
14306946	No	NC_000074.6	8	CDS		14179667	14846708	+	NP_766498.2	disks large-associated protein 2 isoform 1	Dlgap2	244310
14306946	No	NC_000074.6	8	CDS		14096124	14846708	+	NP_001139437.1	disks large-associated protein 2 isoform 2	Dlgap2	244310
34776640	Yes, Upstream Feature	NC_000074.6	8	ncRNA	lncRNA	34688679	34690159	-	XR_001778750.1	uncharacterized LOC108167581	LOC108167581	108167581		86481
34776640	Yes, Downstream Feature	NC_000074.6	8	CDS		34807729	34818783	+	NP_795907.1	dual specificity protein phosphatase 4	Dusp4	319520			31089
34839295	No	NC_000074.6	8	CDS		34831635	34965665	-	NP_780300.2	tankyrase-1	Tnks	21951
61001654	Yes, Upstream Feature	NC_000074.6	8	CDS		60913085	60975891	-	NP_776298.1	H(+)/Cl(-) exchange transporter 3 isoform b	Clcn3	12725		25763
61001654	Yes, Downstream Feature	NC_000074.6	8	CDS		61006660	61130157	+	NP_001280567.1	serine/threonine-protein kinase Nek1 isoform 2	Nek1	18004			5006
69963194	Yes, Upstream Feature	NC_000074.6	8	CDS		69909844	69936035	-	XP_017168209.1	transcriptional repressor p66 alpha isoform X7	Gatad2a	234366		27159
69963194	Yes, Downstream Feature	NC_000074.6	8	CDS		70019486	70042685	-	NP_001161411.1	MAU2 chromatid cohesion factor homolog isoform 1	Mau2	74549			56292
72370569	No	NC_000074.6	8	CDS		72341514	72421437	-	XP_017168049.1	epidermal growth factor receptor substrate 15-like 1 isoform X7	Eps15l1	13859
72370569	No	NC_000074.6	8	CDS		72341381	72383149	-	XP_006509613.1	epidermal growth factor receptor substrate 15-like 1 isoform X8	Eps15l1	13859
72370569	No	NC_000074.6	8	CDS		72341381	72421437	-	XP_006509609.1	epidermal growth factor receptor substrate 15-like 1 isoform X3	Eps15l1	13859
72370569	No	NC_000074.6	8	CDS		72341381	72421437	-	NP_031970.2	epidermal growth factor receptor substrate 15-like 1 isoform a	Eps15l1	13859
72370569	No	NC_000074.6	8	CDS		72341381	72421437	-	XP_006509611.1	epidermal growth factor receptor substrate 15-like 1 isoform X6	Eps15l1	13859
72370569	No	NC_000074.6	8	CDS		72341514	72421437	-	XP_006509610.1	epidermal growth factor receptor substrate 15-like 1 isoform X5	Eps15l1	13859
72370569	No	NC_000074.6	8	CDS		72341381	72421437	-	XP_006509607.1	epidermal growth factor receptor substrate 15-like 1 isoform X1	Eps15l1	13859
72370569	No	NC_000074.6	8	CDS		72345957	72421437	-	XP_017168048.1	epidermal growth factor receptor substrate 15-like 1 isoform X4	Eps15l1	13859
72370569	No	NC_000074.6	8	CDS		72341381	72421437	-	NP_001276788.1	epidermal growth factor receptor substrate 15-like 1 isoform c	Eps15l1	13859
72370569	No	NC_000074.6	8	CDS		72341381	72421437	-	XP_006509608.1	epidermal growth factor receptor substrate 15-like 1 isoform X2	Eps15l1	13859
83215231	No	NC_000074.6	8	CDS		83166075	83271610	+	NP_001104774.1	TBC1 domain family member 9 isoform 1	Tbc1d9	71310
83215231	No	NC_000074.6	8	CDS		83166075	83271610	+	NP_082034.1	TBC1 domain family member 9 isoform 2	Tbc1d9	71310
84002148	No	NC_000074.6	8	CDS		84001742	84004625	+	NP_898920.2	UPF0575 protein C19orf67 homolog	1700067K01Rik	73453
84002148	No	NC_000074.6	8	CDS		84001577	84004625	+	XP_006531466.1	UPF0575 protein C19orf67 homolog isoform X1	1700067K01Rik	73453
113942317	Yes, Upstream Feature	NC_000074.6	8	CDS		113698969	113848476	-	NP_766054.2	A disintegrin and metalloproteinase with thrombospondin motifs 18 precursor	Adamts18	208936		93841
113942317	Yes, Downstream Feature	NC_000074.6	8	ncRNA	lncRNA	114010658	114013798	-	XR_388048.2	predicted gene, 30107, transcript variant X1	Gm30107	102631886			68341
126686601	Yes, Upstream Feature	NC_000074.6	8	ncRNA	lncRNA	126594265	126596168	-	XR_388210.1	predicted gene, 31546	Gm31546	102633812		90433
126686601	Yes, Downstream Feature	NC_000074.6	8	ncRNA	lncRNA	126727940	126729750	-	XR_388211.2	predicted gene, 31603	Gm31603	102633885			41339
3033693	Yes, no further Upstream Feature
3033693	Yes, Downstream Feature	NC_000075.6	9	ncRNA	miRNA	3038680	3038698	-		mmu-miR-101c	Mir101c	100628572			4987
3037151	Yes, no further Upstream Feature
3037151	Yes, Downstream Feature	NC_000075.6	9	ncRNA	miRNA	3038680	3038698	-		mmu-miR-101c	Mir101c	100628572			1529
47686845	No	NC_000075.6	9	CDS		47530373	47850390	+	NP_997558.2	cell adhesion molecule 1 isoform a precursor	Cadm1	54725
47686845	No	NC_000075.6	9	CDS		47530373	47850390	+	NP_997559.1	cell adhesion molecule 1 isoform b precursor	Cadm1	54725
47686845	No	NC_000075.6	9	CDS		47530373	47850390	+	NP_061240.3	cell adhesion molecule 1 isoform c precursor	Cadm1	54725
47686845	No	NC_000075.6	9	CDS		47530373	47850390	+	NP_001020771.1	cell adhesion molecule 1 isoform d precursor	Cadm1	54725
47686845	No	NC_000075.6	9	CDS		47530373	47850390	+	NP_001297770.1	cell adhesion molecule 1 isoform e precursor	Cadm1	54725
47686845	No	NC_000075.6	9	CDS		47530373	47850390	+	XP_006510560.1	cell adhesion molecule 1 isoform X1	Cadm1	54725
83258992	Yes, Upstream Feature	NC_000075.6	9	ncRNA	lncRNA	83240481	83254553	-	XR_870959.1	predicted gene 27216, transcript variant X4	Gm27216	105243469		4439
83258992	Yes, Downstream Feature	NC_000075.6	9	ncRNA	lncRNA	83316276	83328800	+	XR_001779247.1	uncharacterized LOC108167667	LOC108167667	108167667			57284
107771743	Yes, Upstream Feature	NC_000075.6	9	CDS		107740967	107769577	-	XP_006511935.1	RNA-binding protein 5 isoform X1	Rbm5	83486		2166
107771743	Yes, Downstream Feature	NC_000075.6	9	CDS		107773682	107838862	-	XP_011241161.1	RNA-binding protein 6 isoform X3	Rbm6	19654			1939
115811729	Yes, Upstream Feature	NC_000075.6	9	ncRNA	lncRNA	115665816	115686194	+	XR_379932.3	RIKEN cDNA D330037F02 gene	D330037F02Rik	414114		125535
115811729	Yes, Downstream Feature	NC_000075.6	9	CDS		115892534	116074113	+	XP_006512382.1	acidic amino acid decarboxylase GADL1 isoform X1	Gadl1	73748			80805
124256445	Yes, Upstream Feature	NC_000075.6	9	CDS		124124362	124125426	+	NP_034047.2	C-C chemokine receptor type 5	Ccr5	12774		131019
124256445	Yes, Downstream Feature	NC_000075.6	9	CDS		124267884	124282077	-	XP_011248171.1	zinc finger protein 431-like	Gm39469	105243585			11439
124256568	Yes, Upstream Feature	NC_000075.6	9	CDS		124124362	124125426	+	NP_034047.2	C-C chemokine receptor type 5	Ccr5	12774		131142
124256568	Yes, Downstream Feature	NC_000075.6	9	CDS		124267884	124282077	-	XP_011248171.1	zinc finger protein 431-like	Gm39469	105243585			11316
124256822	Yes, Upstream Feature	NC_000075.6	9	CDS		124124362	124125426	+	NP_034047.2	C-C chemokine receptor type 5	Ccr5	12774		131396
124256822	Yes, Downstream Feature	NC_000075.6	9	CDS		124267884	124282077	-	XP_011248171.1	zinc finger protein 431-like	Gm39469	105243585			11062
124256835	Yes, Upstream Feature	NC_000075.6	9	CDS		124124362	124125426	+	NP_034047.2	C-C chemokine receptor type 5	Ccr5	12774		131409
124256835	Yes, Downstream Feature	NC_000075.6	9	CDS		124267884	124282077	-	XP_011248171.1	zinc finger protein 431-like	Gm39469	105243585			11049
124256857	Yes, Upstream Feature	NC_000075.6	9	CDS		124124362	124125426	+	NP_034047.2	C-C chemokine receptor type 5	Ccr5	12774		131431
124256857	Yes, Downstream Feature	NC_000075.6	9	CDS		124267884	124282077	-	XP_011248171.1	zinc finger protein 431-like	Gm39469	105243585			11027
124257052	Yes, Upstream Feature	NC_000075.6	9	CDS		124124362	124125426	+	NP_034047.2	C-C chemokine receptor type 5	Ccr5	12774		131626
124257052	Yes, Downstream Feature	NC_000075.6	9	CDS		124267884	124282077	-	XP_011248171.1	zinc finger protein 431-like	Gm39469	105243585			10832
124257071	Yes, Upstream Feature	NC_000075.6	9	CDS		124124362	124125426	+	NP_034047.2	C-C chemokine receptor type 5	Ccr5	12774		131645
124257071	Yes, Downstream Feature	NC_000075.6	9	CDS		124267884	124282077	-	XP_011248171.1	zinc finger protein 431-like	Gm39469	105243585			10813
124257651	Yes, Upstream Feature	NC_000075.6	9	CDS		124124362	124125426	+	NP_034047.2	C-C chemokine receptor type 5	Ccr5	12774		132225
124257651	Yes, Downstream Feature	NC_000075.6	9	CDS		124267884	124282077	-	XP_011248171.1	zinc finger protein 431-like	Gm39469	105243585			10233
3031591	Yes, no further Upstream Feature
3031591	Yes, Downstream Feature	NC_000075.6	9	ncRNA	miRNA	3038680	3038698	-		mmu-miR-101c	Mir101c	100628572			7089
3037141	Yes, no further Upstream Feature
3037141	Yes, Downstream Feature	NC_000075.6	9	ncRNA	miRNA	3038680	3038698	-		mmu-miR-101c	Mir101c	100628572			1539
45461683	No	NC_000075.6	9	CDS		45430293	45753164	+	XP_006510010.1	Down syndrome cell adhesion molecule-like protein 1 homolog isoform X1	Dscaml1	114873
45461683	No	NC_000075.6	9	CDS		45430293	45753164	+	NP_001074739.1	Down syndrome cell adhesion molecule-like protein 1 homolog	Dscaml1	114873
45461683	No	NC_000075.6	9	CDS		45450526	45753164	+	XP_017168598.1	Down syndrome cell adhesion molecule-like protein 1 homolog isoform X2	Dscaml1	114873
83090512	Yes, Upstream Feature	NC_000075.6	9	ncRNA	lncRNA	83068100	83072769	-	XR_379662.2	predicted gene, 35746, transcript variant X1	Gm35746	102639431		17743
83090512	Yes, Downstream Feature	NC_000075.6	9	ncRNA	lncRNA	83098137	83125313	+	XR_001779242.1	predicted gene 2065, transcript variant X5	Gm2065	102639511			7625
107529936	Yes, Upstream Feature	NC_000075.6	9	CDS		107400069	107527464	+	NP_001167520.1	voltage-dependent calcium channel subunit alpha-2/delta-2 isoform 4 precursor	Cacna2d2	56808		2472
107529936	Yes, Downstream Feature	NC_000075.6	9	CDS		107534479	107538066	+	NP_062678.1	transmembrane protein 115	Tmem115	56395			4543
115705480	Yes, Upstream Feature	NC_000075.6	9	ncRNA	lncRNA	115665816	115686194	+	XR_379932.3	RIKEN cDNA D330037F02 gene	D330037F02Rik	414114		19286
115705480	Yes, Downstream Feature	NC_000075.6	9	CDS		115892534	116074113	+	XP_006512382.1	acidic amino acid decarboxylase GADL1 isoform X1	Gadl1	73748			187054
124256871	Yes, Upstream Feature	NC_000075.6	9	CDS		124124362	124125426	+	NP_034047.2	C-C chemokine receptor type 5	Ccr5	12774		131445
124256871	Yes, Downstream Feature	NC_000075.6	9	CDS		124267884	124282077	-	XP_011248171.1	zinc finger protein 431-like	Gm39469	105243585			11013
124257199	Yes, Upstream Feature	NC_000075.6	9	CDS		124124362	124125426	+	NP_034047.2	C-C chemokine receptor type 5	Ccr5	12774		131773
124257199	Yes, Downstream Feature	NC_000075.6	9	CDS		124267884	124282077	-	XP_011248171.1	zinc finger protein 431-like	Gm39469	105243585			10685
124257414	Yes, Upstream Feature	NC_000075.6	9	CDS		124124362	124125426	+	NP_034047.2	C-C chemokine receptor type 5	Ccr5	12774		131988
124257414	Yes, Downstream Feature	NC_000075.6	9	CDS		124267884	124282077	-	XP_011248171.1	zinc finger protein 431-like	Gm39469	105243585			10470
124257612	Yes, Upstream Feature	NC_000075.6	9	CDS		124124362	124125426	+	NP_034047.2	C-C chemokine receptor type 5	Ccr5	12774		132186
124257612	Yes, Downstream Feature	NC_000075.6	9	CDS		124267884	124282077	-	XP_011248171.1	zinc finger protein 431-like	Gm39469	105243585			10272
3033688	Yes, no further Upstream Feature
3033688	Yes, Downstream Feature	NC_000075.6	9	ncRNA	miRNA	3038680	3038698	-		mmu-miR-101c	Mir101c	100628572			4992
3035957	Yes, no further Upstream Feature
3035957	Yes, Downstream Feature	NC_000075.6	9	ncRNA	miRNA	3038680	3038698	-		mmu-miR-101c	Mir101c	100628572			2723
3037147	Yes, no further Upstream Feature
3037147	Yes, Downstream Feature	NC_000075.6	9	ncRNA	miRNA	3038680	3038698	-		mmu-miR-101c	Mir101c	100628572			1533
35305244	No	NC_000075.6	9	ncRNA	lncRNA	35298967	35307723	-	XR_379268.2	predicted gene, 33838, transcript variant X3	Gm33838	102636888
35305244	No	NC_000075.6	9	ncRNA	lncRNA	35301417	35307723	-	XR_379266.2	predicted gene, 33838, transcript variant X1	Gm33838	102636888
35305244	No	NC_000075.6	9	ncRNA	lncRNA	35301417	35307723	-	XR_870630.1	predicted gene, 33838, transcript variant X6	Gm33838	102636888
35305244	No	NC_000075.6	9	ncRNA	lncRNA	35285479	35307723	-	XR_379269.2	predicted gene, 33838, transcript variant X4	Gm33838	102636888
35305244	No	NC_000075.6	9	ncRNA	lncRNA	35301417	35307723	-	XR_870629.1	predicted gene, 33838, transcript variant X5	Gm33838	102636888
35305244	No	NC_000075.6	9	ncRNA	lncRNA	35301417	35307723	-	XR_379267.2	predicted gene, 33838, transcript variant X2	Gm33838	102636888
101007372	No	NC_000075.6	9	CDS		100982685	101034857	-	NP_001298078.1	propionyl-CoA carboxylase beta chain, mitochondrial isoform 2 precursor	Pccb	66904
101007372	No	NC_000075.6	9	CDS		100982685	101034857	-	XP_006511433.1	propionyl-CoA carboxylase beta chain, mitochondrial isoform X1	Pccb	66904
101007372	No	NC_000075.6	9	CDS		100982685	101034857	-	NP_080111.1	propionyl-CoA carboxylase beta chain, mitochondrial isoform 1 precursor	Pccb	66904
124256714	Yes, Upstream Feature	NC_000075.6	9	CDS		124124362	124125426	+	NP_034047.2	C-C chemokine receptor type 5	Ccr5	12774		131288
124256714	Yes, Downstream Feature	NC_000075.6	9	CDS		124267884	124282077	-	XP_011248171.1	zinc finger protein 431-like	Gm39469	105243585			11170
124257014	Yes, Upstream Feature	NC_000075.6	9	CDS		124124362	124125426	+	NP_034047.2	C-C chemokine receptor type 5	Ccr5	12774		131588
124257014	Yes, Downstream Feature	NC_000075.6	9	CDS		124267884	124282077	-	XP_011248171.1	zinc finger protein 431-like	Gm39469	105243585			10870
124257076	Yes, Upstream Feature	NC_000075.6	9	CDS		124124362	124125426	+	NP_034047.2	C-C chemokine receptor type 5	Ccr5	12774		131650
124257076	Yes, Downstream Feature	NC_000075.6	9	CDS		124267884	124282077	-	XP_011248171.1	zinc finger protein 431-like	Gm39469	105243585			10808
124257409	Yes, Upstream Feature	NC_000075.6	9	CDS		124124362	124125426	+	NP_034047.2	C-C chemokine receptor type 5	Ccr5	12774		131983
124257409	Yes, Downstream Feature	NC_000075.6	9	CDS		124267884	124282077	-	XP_011248171.1	zinc finger protein 431-like	Gm39469	105243585			10475
124257654	Yes, Upstream Feature	NC_000075.6	9	CDS		124124362	124125426	+	NP_034047.2	C-C chemokine receptor type 5	Ccr5	12774		132228
124257654	Yes, Downstream Feature	NC_000075.6	9	CDS		124267884	124282077	-	XP_011248171.1	zinc finger protein 431-like	Gm39469	105243585			10230
124257686	Yes, Upstream Feature	NC_000075.6	9	CDS		124124362	124125426	+	NP_034047.2	C-C chemokine receptor type 5	Ccr5	12774		132260
124257686	Yes, Downstream Feature	NC_000075.6	9	CDS		124267884	124282077	-	XP_011248171.1	zinc finger protein 431-like	Gm39469	105243585			10198
124257828	Yes, Upstream Feature	NC_000075.6	9	CDS		124124362	124125426	+	NP_034047.2	C-C chemokine receptor type 5	Ccr5	12774		132402
124257828	Yes, Downstream Feature	NC_000075.6	9	CDS		124267884	124282077	-	XP_011248171.1	zinc finger protein 431-like	Gm39469	105243585			10056
35305237	No	NC_000075.6	9	ncRNA	lncRNA	35298967	35307723	-	XR_379268.2	predicted gene, 33838, transcript variant X3	Gm33838	102636888
35305237	No	NC_000075.6	9	ncRNA	lncRNA	35301417	35307723	-	XR_379266.2	predicted gene, 33838, transcript variant X1	Gm33838	102636888
35305237	No	NC_000075.6	9	ncRNA	lncRNA	35301417	35307723	-	XR_870630.1	predicted gene, 33838, transcript variant X6	Gm33838	102636888
35305237	No	NC_000075.6	9	ncRNA	lncRNA	35285479	35307723	-	XR_379269.2	predicted gene, 33838, transcript variant X4	Gm33838	102636888
35305237	No	NC_000075.6	9	ncRNA	lncRNA	35301417	35307723	-	XR_870629.1	predicted gene, 33838, transcript variant X5	Gm33838	102636888
35305237	No	NC_000075.6	9	ncRNA	lncRNA	35301417	35307723	-	XR_379267.2	predicted gene, 33838, transcript variant X2	Gm33838	102636888
106914072	No	NC_000075.6	9	CDS		106895394	107231508	-	XP_006511754.1	dedicator of cytokinesis protein 3 isoform X8	Dock3	208869
106914072	No	NC_000075.6	9	CDS		106895394	107231508	-	NP_700462.2	dedicator of cytokinesis protein 3	Dock3	208869
106914072	No	NC_000075.6	9	CDS		106895394	107231508	-	XP_011241173.1	dedicator of cytokinesis protein 3 isoform X3	Dock3	208869
106914072	No	NC_000075.6	9	CDS		106895394	107231508	-	XP_017168750.1	dedicator of cytokinesis protein 3 isoform X7	Dock3	208869
106914072	No	NC_000075.6	9	CDS		106895394	107231508	-	XP_011241171.1	dedicator of cytokinesis protein 3 isoform X1	Dock3	208869
106914072	No	NC_000075.6	9	CDS		106895394	107231508	-	XP_011241175.1	dedicator of cytokinesis protein 3 isoform X5	Dock3	208869
106914072	No	NC_000075.6	9	CDS		106895394	107231508	-	XP_017168749.1	dedicator of cytokinesis protein 3 isoform X6	Dock3	208869
106914072	No	NC_000075.6	9	CDS		106895394	107231508	-	XP_011241174.1	dedicator of cytokinesis protein 3 isoform X4	Dock3	208869
106914072	No	NC_000075.6	9	CDS		106895394	107108364	-	XP_011241176.1	dedicator of cytokinesis protein 3 isoform X9	Dock3	208869
106914072	No	NC_000075.6	9	CDS		106895394	107231508	-	XP_011241172.1	dedicator of cytokinesis protein 3 isoform X2	Dock3	208869
106914072	No	NC_000075.6	9	CDS		106895798	107231508	-	XP_011241177.1	dedicator of cytokinesis protein 3 isoform X10	Dock3	208869
124256443	Yes, Upstream Feature	NC_000075.6	9	CDS		124124362	124125426	+	NP_034047.2	C-C chemokine receptor type 5	Ccr5	12774		131017
124256443	Yes, Downstream Feature	NC_000075.6	9	CDS		124267884	124282077	-	XP_011248171.1	zinc finger protein 431-like	Gm39469	105243585			11441
124257023	Yes, Upstream Feature	NC_000075.6	9	CDS		124124362	124125426	+	NP_034047.2	C-C chemokine receptor type 5	Ccr5	12774		131597
124257023	Yes, Downstream Feature	NC_000075.6	9	CDS		124267884	124282077	-	XP_011248171.1	zinc finger protein 431-like	Gm39469	105243585			10861
124257307	Yes, Upstream Feature	NC_000075.6	9	CDS		124124362	124125426	+	NP_034047.2	C-C chemokine receptor type 5	Ccr5	12774		131881
124257307	Yes, Downstream Feature	NC_000075.6	9	CDS		124267884	124282077	-	XP_011248171.1	zinc finger protein 431-like	Gm39469	105243585			10577
124257592	Yes, Upstream Feature	NC_000075.6	9	CDS		124124362	124125426	+	NP_034047.2	C-C chemokine receptor type 5	Ccr5	12774		132166
124257592	Yes, Downstream Feature	NC_000075.6	9	CDS		124267884	124282077	-	XP_011248171.1	zinc finger protein 431-like	Gm39469	105243585			10292
124257836	Yes, Upstream Feature	NC_000075.6	9	CDS		124124362	124125426	+	NP_034047.2	C-C chemokine receptor type 5	Ccr5	12774		132410
124257836	Yes, Downstream Feature	NC_000075.6	9	CDS		124267884	124282077	-	XP_011248171.1	zinc finger protein 431-like	Gm39469	105243585			10048
32729292	No	NC_000075.6	9	CDS		32696384	32754425	+	NP_035938.2	protein C-ets-1 isoform 1	Ets1	23871
32729292	No	NC_000075.6	9	CDS		32696384	32754425	+	NP_001033731.1	protein C-ets-1 isoform 2	Ets1	23871
32729292	No	NC_000075.6	9	CDS		32649370	32754425	+	XP_006510332.1	protein C-ets-1 isoform X1	Ets1	23871
72451067	No	NC_000075.6	9	CDS		72444858	72458393	+	XP_011240967.1	meiosis-specific nuclear structural protein 1 isoform X1	Mns1	17427
72451067	No	NC_000075.6	9	CDS		72438677	72458393	+	NP_032639.1	meiosis-specific nuclear structural protein 1	Mns1	17427
72451067	No	NC_000075.6	9	CDS		72438677	72458393	+	XP_006510887.2	meiosis-specific nuclear structural protein 1 isoform X2	Mns1	17427
119528219	No	NC_000075.6	9	CDS		119485578	119563427	-	XP_006512059.1	sodium channel protein type 5 subunit alpha isoform X3	Scn5a	20271
119528219	No	NC_000075.6	9	CDS		119485578	119562624	-	NP_067519.2	sodium channel protein type 5 subunit alpha isoform 1	Scn5a	20271
119528219	No	NC_000075.6	9	CDS		119485578	119562624	-	XP_006512060.1	sodium channel protein type 5 subunit alpha isoform X4	Scn5a	20271
119528219	No	NC_000075.6	9	CDS		119485578	119562624	-	NP_001240789.1	sodium channel protein type 5 subunit alpha isoform 2	Scn5a	20271
119528219	No	NC_000075.6	9	CDS		119485578	119563427	-	XP_006512056.1	sodium channel protein type 5 subunit alpha isoform X1	Scn5a	20271
119528219	No	NC_000075.6	9	CDS		119485578	119563427	-	XP_006512058.1	sodium channel protein type 5 subunit alpha isoform X2	Scn5a	20271
120287382	Yes, Upstream Feature	NC_000075.6	9	ncRNA	lncRNA	120214593	120257042	+	XR_871360.1	predicted gene, 38642	Gm38642	102642880		30340
120287382	Yes, Downstream Feature	NC_000075.6	9	CDS		120335631	120472804	+	NP_653140.1	rab effector MyRIP	Myrip	245049			48249
124256491	Yes, Upstream Feature	NC_000075.6	9	CDS		124124362	124125426	+	NP_034047.2	C-C chemokine receptor type 5	Ccr5	12774		131065
124256491	Yes, Downstream Feature	NC_000075.6	9	CDS		124267884	124282077	-	XP_011248171.1	zinc finger protein 431-like	Gm39469	105243585			11393
124256715	Yes, Upstream Feature	NC_000075.6	9	CDS		124124362	124125426	+	NP_034047.2	C-C chemokine receptor type 5	Ccr5	12774		131289
124256715	Yes, Downstream Feature	NC_000075.6	9	CDS		124267884	124282077	-	XP_011248171.1	zinc finger protein 431-like	Gm39469	105243585			11169
124257072	Yes, Upstream Feature	NC_000075.6	9	CDS		124124362	124125426	+	NP_034047.2	C-C chemokine receptor type 5	Ccr5	12774		131646
124257072	Yes, Downstream Feature	NC_000075.6	9	CDS		124267884	124282077	-	XP_011248171.1	zinc finger protein 431-like	Gm39469	105243585			10812
124257087	Yes, Upstream Feature	NC_000075.6	9	CDS		124124362	124125426	+	NP_034047.2	C-C chemokine receptor type 5	Ccr5	12774		131661
124257087	Yes, Downstream Feature	NC_000075.6	9	CDS		124267884	124282077	-	XP_011248171.1	zinc finger protein 431-like	Gm39469	105243585			10797
124257323	Yes, Upstream Feature	NC_000075.6	9	CDS		124124362	124125426	+	NP_034047.2	C-C chemokine receptor type 5	Ccr5	12774		131897
124257323	Yes, Downstream Feature	NC_000075.6	9	CDS		124267884	124282077	-	XP_011248171.1	zinc finger protein 431-like	Gm39469	105243585			10561
124257412	Yes, Upstream Feature	NC_000075.6	9	CDS		124124362	124125426	+	NP_034047.2	C-C chemokine receptor type 5	Ccr5	12774		131986
124257412	Yes, Downstream Feature	NC_000075.6	9	CDS		124267884	124282077	-	XP_011248171.1	zinc finger protein 431-like	Gm39469	105243585			10472
124257584	Yes, Upstream Feature	NC_000075.6	9	CDS		124124362	124125426	+	NP_034047.2	C-C chemokine receptor type 5	Ccr5	12774		132158
124257584	Yes, Downstream Feature	NC_000075.6	9	CDS		124267884	124282077	-	XP_011248171.1	zinc finger protein 431-like	Gm39469	105243585			10300
3030601	Yes, no further Upstream Feature
3030601	Yes, Downstream Feature	NC_000075.6	9	ncRNA	miRNA	3038680	3038698	-		mmu-miR-101c	Mir101c	100628572			8079
115394291	Yes, Upstream Feature	NC_000075.6	9	ncRNA	lncRNA	115391580	115394060	-	XR_871316.1	predicted gene, 40581	Gm40581	105245081		231
115394291	Yes, Downstream Feature	NC_000075.6	9	CDS		115400024	115400536	+	XP_011241364.1	coagulation factor V-like	Gm40587	105245088			5733
120287401	Yes, Upstream Feature	NC_000075.6	9	ncRNA	lncRNA	120214593	120257042	+	XR_871360.1	predicted gene, 38642	Gm38642	102642880		30359
120287401	Yes, Downstream Feature	NC_000075.6	9	CDS		120335631	120472804	+	NP_653140.1	rab effector MyRIP	Myrip	245049			48230
124256421	Yes, Upstream Feature	NC_000075.6	9	CDS		124124362	124125426	+	NP_034047.2	C-C chemokine receptor type 5	Ccr5	12774		130995
124256421	Yes, Downstream Feature	NC_000075.6	9	CDS		124267884	124282077	-	XP_011248171.1	zinc finger protein 431-like	Gm39469	105243585			11463
124256451	Yes, Upstream Feature	NC_000075.6	9	CDS		124124362	124125426	+	NP_034047.2	C-C chemokine receptor type 5	Ccr5	12774		131025
124256451	Yes, Downstream Feature	NC_000075.6	9	CDS		124267884	124282077	-	XP_011248171.1	zinc finger protein 431-like	Gm39469	105243585			11433
124256474	Yes, Upstream Feature	NC_000075.6	9	CDS		124124362	124125426	+	NP_034047.2	C-C chemokine receptor type 5	Ccr5	12774		131048
124256474	Yes, Downstream Feature	NC_000075.6	9	CDS		124267884	124282077	-	XP_011248171.1	zinc finger protein 431-like	Gm39469	105243585			11410
124257502	Yes, Upstream Feature	NC_000075.6	9	CDS		124124362	124125426	+	NP_034047.2	C-C chemokine receptor type 5	Ccr5	12774		132076
124257502	Yes, Downstream Feature	NC_000075.6	9	CDS		124267884	124282077	-	XP_011248171.1	zinc finger protein 431-like	Gm39469	105243585			10382
3707996	Yes, Upstream Feature	NC_000076.6	10	CDS		3540296	3554212	+	NP_081667.1	iodotyrosine deiodinase 1 precursor	Iyd	70337		153784
3707996	Yes, Downstream Feature	NC_000076.6	10	ncRNA	lncRNA	3717773	3731905	+	XR_380043.1	uncharacterized LOC102632053, transcript variant X1	LOC102632053	102632053			9777
83699541	Yes, Upstream Feature	NC_000076.6	10	CDS		83600819	83648581	-	XP_006513572.1	DCC-interacting protein 13-beta isoform X2	Appl2	216190		50960
83699541	Yes, Downstream Feature	NC_000076.6	10	CDS		83722748	83759597	+	XP_011241860.1	overexpressed in colon carcinoma 1 protein homolog isoform X2	1500009L16Rik	69784			23207
92115104	No	NC_000076.6	10	ncRNA	lncRNA	92081746	92165178	-	NR_028262.1	rhabdomyosarcoma 2 associated transcript (non-coding RNA)	Rmst	110333
48963817	Yes, Upstream Feature	NC_000076.6	10	ncRNA	lncRNA	47011708	47102790	-	XR_871632.1	predicted gene, 35552, transcript variant X2	Gm35552	102639181		1861027
48963817	Yes, Downstream Feature	NC_000076.6	10	CDS		49101108	49783259	-	NP_001104738.1	glutamate receptor ionotropic, kainate 2 isoform 1 precursor	Grik2	14806			137291
83699492	Yes, Upstream Feature	NC_000076.6	10	CDS		83600819	83648581	-	XP_006513572.1	DCC-interacting protein 13-beta isoform X2	Appl2	216190		50911
83699492	Yes, Downstream Feature	NC_000076.6	10	CDS		83722748	83759597	+	XP_011241860.1	overexpressed in colon carcinoma 1 protein homolog isoform X2	1500009L16Rik	69784			23256
104355085	Yes, Upstream Feature	NC_000076.6	10	ncRNA	miRNA	104287290	104287310	+		mmu-miR-6411	Mir6411	102465222		67775
104355085	Yes, Downstream Feature	NC_000076.6	10	ncRNA	lncRNA	104926487	104936593	-	XR_872004.1	predicted gene, 40751, transcript variant X2	Gm40751	105245274			571402
89554151	Yes, Upstream Feature	NC_000076.6	10	CDS		89454710	89516503	-	XP_006513454.1	bile acid receptor isoform X1	Nr1h4	20186		37648
89554151	Yes, Downstream Feature	NC_000076.6	10	CDS		89576316	89620899	-	NP_892004.1	vesicular glutamate transporter 3 isoform 1	Slc17a8	216227			22165
118864047	No	NC_000076.6	10	CDS		118859552	118869918	-	XP_006514109.1	dual specificity tyrosine-phosphorylation-regulated kinase 2 isoform X1	Dyrk2	69181
118864047	No	NC_000076.6	10	CDS		118859552	118868769	-	NP_001014412.1	dual specificity tyrosine-phosphorylation-regulated kinase 2	Dyrk2	69181
35881787	Yes, Upstream Feature	NC_000076.6	10	ncRNA	lncRNA	35846471	35854217	+	XR_871570.1	predicted gene, 40623, transcript variant X1	Gm40623	105245129		27570
35881787	Yes, Downstream Feature	NC_000076.6	10	CDS		36828703	36833511	+	NP_001074677.1	heparan sulfate glucosamine 3-O-sulfotransferase 5	Hs3st5	319415			946916
87529454	No	NC_000076.6	10	CDS		87522017	87583578	+	NP_032803.2	phenylalanine-4-hydroxylase	Pah	18478
5818674	No	NC_000076.6	10	CDS		5813206	5823763	-	NP_780583.1	peptide chain release factor 1-like, mitochondrial precursor	Mtrf1l	108853
68005050	No	NC_000076.6	10	CDS		67979774	68041917	+	NP_001074815.1	rhotekin-2	Rtkn2	170799
68005050	No	NC_000076.6	10	CDS		67979774	68041917	+	XP_006513353.1	rhotekin-2 isoform X1	Rtkn2	170799
68005050	No	NC_000076.6	10	CDS		67979774	68041917	+	XP_006513354.1	rhotekin-2 isoform X2	Rtkn2	170799
123456777	No	NC_000076.6	10	CDS		123430913	123738915	+	XP_017169443.1	protein FAM19A2 isoform X1	Fam19a2	268354
123456777	No	NC_000076.6	10	CDS		123430913	123730093	+	XP_017169444.1	protein FAM19A2 isoform X3	Fam19a2	268354
123456777	No	NC_000076.6	10	CDS		123430913	123730093	+	XP_017169442.1	protein FAM19A2 isoform X2	Fam19a2	268354
123456777	No	NC_000076.6	10	CDS		123430913	123738915	+	NP_877959.2	protein FAM19A2 isoform 1	Fam19a2	268354
123456777	No	NC_000076.6	10	CDS		123430913	123738915	+	XP_017169441.1	protein FAM19A2 isoform X1	Fam19a2	268354
130594917	Yes, Upstream Feature	NC_000076.6	10	CDS		130471821	130497379	-	NP_001096836.1	vomeronasal receptor Vmn2r87 precursor	Vmn2r87	625131		97538
130594917	Yes, no further Downstream Feature
68072110	Yes, Upstream Feature	NC_000076.6	10	CDS		68005846	68041917	+	XP_006513355.1	rhotekin-2 isoform X3	Rtkn2	170799		30193
68072110	Yes, Downstream Feature	NC_000076.6	10	CDS		68096504	68277105	-	XP_006514193.1	AT-rich interactive domain-containing protein 5B isoform X2	Arid5b	71371			24394
122674620	No	NC_000076.6	10	ncRNA	lncRNA	122639979	122678741	-	XR_380903.2	predicted gene, 36284, transcript variant X6	Gm36284	102640149
122674620	No	NC_000076.6	10	ncRNA	lncRNA	122609132	122678741	-	XR_872148.1	predicted gene, 36284, transcript variant X2	Gm36284	102640149
122674620	No	NC_000076.6	10	ncRNA	lncRNA	122609132	122678741	-	XR_380899.3	predicted gene, 36284, transcript variant X1	Gm36284	102640149
122674620	No	NC_000076.6	10	ncRNA	lncRNA	122606659	122678741	-	XR_380900.2	predicted gene, 36284, transcript variant X3	Gm36284	102640149
122674620	No	NC_000076.6	10	ncRNA	lncRNA	122609132	122678741	-	XR_380901.3	predicted gene, 36284, transcript variant X4	Gm36284	102640149
122674620	No	NC_000076.6	10	ncRNA	lncRNA	122583975	122678741	-	XR_001779667.1	predicted gene, 36284, transcript variant X5	Gm36284	102640149
122674620	No	NC_000076.6	10	ncRNA	lncRNA	122609132	122678705	-	XR_380902.2	predicted gene, 36284, transcript variant X7	Gm36284	102640149
126157004	Yes, Upstream Feature	NC_000076.6	10	ncRNA	lncRNA	126094128	126138321	+	XR_001779669.1	predicted gene, 30041, transcript variant X5	Gm30041	102631795		18683
126157004	Yes, Downstream Feature	NC_000076.6	10	ncRNA	lncRNA	126371838	126374329	+	XR_001779705.1	RIKEN cDNA 1700025K04 gene	1700025K04Rik	66334			214834
128441961	Yes, Upstream Feature	NC_000076.6	10	CDS		128428614	128438434	+	NP_080535.2	E3 ubiquitin-protein ligase NRDP1	Rnf41	67588		3527
128441961	Yes, Downstream Feature	NC_000076.6	10	ncRNA	miRNA	128458732	128458753	+		mmu-miR-8105	Mir8105	102465894			16771
3184618	No	NC_000077.6	11	CDS		3134677	3188963	-	XP_006514967.1	protein SFI1 homolog isoform X9	Sfi1	78887
3184618	No	NC_000077.6	11	CDS		3132027	3188963	-	XP_006514966.1	protein SFI1 homolog isoform X8	Sfi1	78887
3184618	No	NC_000077.6	11	CDS		3132027	3188963	-	XP_017170330.1	protein SFI1 homolog isoform X1	Sfi1	78887
3184618	No	NC_000077.6	11	CDS		3132027	3188963	-	XP_006514959.1	protein SFI1 homolog isoform X2	Sfi1	78887
3184618	No	NC_000077.6	11	CDS		3132027	3188963	-	NP_084483.2	protein SFI1 homolog	Sfi1	78887
3184618	No	NC_000077.6	11	CDS		3132027	3188963	-	XP_017170331.1	protein SFI1 homolog isoform X1	Sfi1	78887
3184618	No	NC_000077.6	11	CDS		3132027	3188963	-	XP_006514960.1	protein SFI1 homolog isoform X3	Sfi1	78887
3184618	No	NC_000077.6	11	CDS		3132027	3188963	-	XP_006514965.1	protein SFI1 homolog isoform X7	Sfi1	78887
3184618	No	NC_000077.6	11	CDS		3132027	3188963	-	XP_006514957.1	protein SFI1 homolog isoform X1	Sfi1	78887
3184618	No	NC_000077.6	11	CDS		3132027	3188963	-	XP_006514961.1	protein SFI1 homolog isoform X4	Sfi1	78887
3188668	No	NC_000077.6	11	CDS		3134677	3188963	-	XP_006514967.1	protein SFI1 homolog isoform X9	Sfi1	78887
3188668	No	NC_000077.6	11	CDS		3132027	3188963	-	XP_006514966.1	protein SFI1 homolog isoform X8	Sfi1	78887
3188668	No	NC_000077.6	11	CDS		3132027	3188963	-	XP_017170330.1	protein SFI1 homolog isoform X1	Sfi1	78887
3188668	No	NC_000077.6	11	CDS		3132027	3188963	-	XP_006514959.1	protein SFI1 homolog isoform X2	Sfi1	78887
3188668	No	NC_000077.6	11	CDS		3132027	3188963	-	NP_084483.2	protein SFI1 homolog	Sfi1	78887
3188668	No	NC_000077.6	11	CDS		3132027	3188963	-	XP_017170331.1	protein SFI1 homolog isoform X1	Sfi1	78887
3188668	No	NC_000077.6	11	CDS		3132027	3188963	-	XP_006514960.1	protein SFI1 homolog isoform X3	Sfi1	78887
3188668	No	NC_000077.6	11	CDS		3132027	3188963	-	XP_006514965.1	protein SFI1 homolog isoform X7	Sfi1	78887
3188668	No	NC_000077.6	11	CDS		3132027	3188963	-	XP_006514957.1	protein SFI1 homolog isoform X1	Sfi1	78887
3188668	No	NC_000077.6	11	CDS		3132027	3188963	-	XP_006514961.1	protein SFI1 homolog isoform X4	Sfi1	78887
3192128	Yes, Upstream Feature	NC_000077.6	11	CDS		3132027	3188963	-	XP_006514961.1	protein SFI1 homolog isoform X4	Sfi1	78887		3165
3192128	Yes, Downstream Feature	NC_000077.6	11	CDS		3203658	3244089	+	XP_006514905.1	eukaryotic translation initiation factor 4E transporter isoform X1	Eif4enif1	74203			11530
3197898	Yes, Upstream Feature	NC_000077.6	11	CDS		3132027	3188963	-	XP_006514961.1	protein SFI1 homolog isoform X4	Sfi1	78887		8935
3197898	Yes, Downstream Feature	NC_000077.6	11	CDS		3203658	3244089	+	XP_006514905.1	eukaryotic translation initiation factor 4E transporter isoform X1	Eif4enif1	74203			5760
34682162	No	NC_000077.6	11	CDS		34227668	34783823	-	NP_203538.2	dedicator of cytokinesis protein 2	Dock2	94176
34682162	No	NC_000077.6	11	CDS		34227816	34783823	-	XP_017170350.1	dedicator of cytokinesis protein 2 isoform X1	Dock2	94176
34682162	No	NC_000077.6	11	CDS		34227668	34708838	-	XP_017170351.1	dedicator of cytokinesis protein 2 isoform X2	Dock2	94176
46827941	No	NC_000077.6	11	CDS		46810812	46843133	+	XP_006533542.1	T-cell immunoglobulin and mucin domain-containing protein 4 isoform X1	Timd4	276891
46827941	No	NC_000077.6	11	CDS		46810812	46843203	+	NP_848874.3	T-cell immunoglobulin and mucin domain-containing protein 4 precursor	Timd4	276891
63542932	Yes, Upstream Feature	NC_000077.6	11	ncRNA	lncRNA	63448969	63464157	-	XR_879922.1	predicted gene, 40016, transcript variant X2	Gm40016	105244400		78775
63542932	Yes, Downstream Feature	NC_000077.6	11	ncRNA	lncRNA	63612829	63615792	-	XR_879924.1	predicted gene, 40019	Gm40019	105244406			69897
79736961	Yes, Upstream Feature	NC_000077.6	11	ncRNA	lncRNA	79728385	79731743	+	XR_001780098.1	uncharacterized LOC108167851	LOC108167851	108167851		5218
79736961	Yes, Downstream Feature	NC_000077.6	11	ncRNA	lncRNA	79745817	79796721	-	XR_001780101.1	uncharacterized LOC105242790, transcript variant X3	LOC105242790	105242790			8856
113415441	No	NC_000077.6	11	CDS		113246417	113562113	-	XP_017170231.1	zinc transporter ZIP11 isoform X4	Slc39a11	69806
113415441	No	NC_000077.6	11	CDS		113246417	113562113	-	NP_001159975.1	zinc transporter ZIP11 isoform 1	Slc39a11	69806
113415441	No	NC_000077.6	11	CDS		113246417	113562113	-	XP_011247535.1	zinc transporter ZIP11 isoform X4	Slc39a11	69806
113415441	No	NC_000077.6	11	CDS		113246417	113562113	-	XP_006534190.1	zinc transporter ZIP11 isoform X2	Slc39a11	69806
113415441	No	NC_000077.6	11	CDS		113246417	113562113	-	XP_011247534.1	zinc transporter ZIP11 isoform X3	Slc39a11	69806
113415441	No	NC_000077.6	11	CDS		113246417	113562113	-	XP_011247542.1	zinc transporter ZIP11 isoform X4	Slc39a11	69806
113415441	No	NC_000077.6	11	CDS		113246417	113562113	-	XP_017170232.1	zinc transporter ZIP11 isoform X2	Slc39a11	69806
113415441	No	NC_000077.6	11	CDS		113246417	113562113	-	XP_011247536.1	zinc transporter ZIP11 isoform X4	Slc39a11	69806
113415441	No	NC_000077.6	11	CDS		113246417	113562113	-	XP_006534197.1	zinc transporter ZIP11 isoform X3	Slc39a11	69806
113415441	No	NC_000077.6	11	CDS		113246417	113562113	-	XP_011247541.1	zinc transporter ZIP11 isoform X4	Slc39a11	69806
113415441	No	NC_000077.6	11	CDS		113246417	113562113	-	XP_011247538.1	zinc transporter ZIP11 isoform X4	Slc39a11	69806
113415441	No	NC_000077.6	11	CDS		113246417	113562113	-	NP_081492.4	zinc transporter ZIP11 isoform 2	Slc39a11	69806
113415441	No	NC_000077.6	11	CDS		113246417	113562113	-	XP_011247533.1	zinc transporter ZIP11 isoform X2	Slc39a11	69806
113415441	No	NC_000077.6	11	CDS		113246417	113562113	-	XP_011247532.1	zinc transporter ZIP11 isoform X1	Slc39a11	69806
113415441	No	NC_000077.6	11	CDS		113246417	113562113	-	XP_011247537.1	zinc transporter ZIP11 isoform X4	Slc39a11	69806
113415441	No	NC_000077.6	11	CDS		113246417	113562113	-	XP_006534193.1	zinc transporter ZIP11 isoform X2	Slc39a11	69806
113415441	No	NC_000077.6	11	CDS		113246417	113562113	-	XP_011247539.1	zinc transporter ZIP11 isoform X4	Slc39a11	69806
113415441	No	NC_000077.6	11	CDS		113246417	113562113	-	XP_011247540.1	zinc transporter ZIP11 isoform X4	Slc39a11	69806
3192097	Yes, Upstream Feature	NC_000077.6	11	CDS		3132027	3188963	-	XP_006514961.1	protein SFI1 homolog isoform X4	Sfi1	78887		3134
3192097	Yes, Downstream Feature	NC_000077.6	11	CDS		3203658	3244089	+	XP_006514905.1	eukaryotic translation initiation factor 4E transporter isoform X1	Eif4enif1	74203			11561
3194456	Yes, Upstream Feature	NC_000077.6	11	CDS		3132027	3188963	-	XP_006514961.1	protein SFI1 homolog isoform X4	Sfi1	78887		5493
3194456	Yes, Downstream Feature	NC_000077.6	11	CDS		3203658	3244089	+	XP_006514905.1	eukaryotic translation initiation factor 4E transporter isoform X1	Eif4enif1	74203			9202
3196385	Yes, Upstream Feature	NC_000077.6	11	CDS		3132027	3188963	-	XP_006514961.1	protein SFI1 homolog isoform X4	Sfi1	78887		7422
3196385	Yes, Downstream Feature	NC_000077.6	11	CDS		3203658	3244089	+	XP_006514905.1	eukaryotic translation initiation factor 4E transporter isoform X1	Eif4enif1	74203			7273
20473959	No	NC_000077.6	11	ncRNA	lncRNA	20469348	20507376	+	XR_872286.1	predicted gene, 39607, transcript variant X1	Gm39607	105243882
20473959	No	NC_000077.6	11	ncRNA	lncRNA	20469348	20505626	+	XR_872287.1	predicted gene, 39607, transcript variant X2	Gm39607	105243882
34682002	No	NC_000077.6	11	CDS		34227668	34783823	-	NP_203538.2	dedicator of cytokinesis protein 2	Dock2	94176
34682002	No	NC_000077.6	11	CDS		34227816	34783823	-	XP_017170350.1	dedicator of cytokinesis protein 2 isoform X1	Dock2	94176
34682002	No	NC_000077.6	11	CDS		34227668	34708838	-	XP_017170351.1	dedicator of cytokinesis protein 2 isoform X2	Dock2	94176
3190985	Yes, Upstream Feature	NC_000077.6	11	CDS		3132027	3188963	-	XP_006514961.1	protein SFI1 homolog isoform X4	Sfi1	78887		2022
3190985	Yes, Downstream Feature	NC_000077.6	11	CDS		3203658	3244089	+	XP_006514905.1	eukaryotic translation initiation factor 4E transporter isoform X1	Eif4enif1	74203			12673
3192102	Yes, Upstream Feature	NC_000077.6	11	CDS		3132027	3188963	-	XP_006514961.1	protein SFI1 homolog isoform X4	Sfi1	78887		3139
3192102	Yes, Downstream Feature	NC_000077.6	11	CDS		3203658	3244089	+	XP_006514905.1	eukaryotic translation initiation factor 4E transporter isoform X1	Eif4enif1	74203			11556
3192124	Yes, Upstream Feature	NC_000077.6	11	CDS		3132027	3188963	-	XP_006514961.1	protein SFI1 homolog isoform X4	Sfi1	78887		3161
3192124	Yes, Downstream Feature	NC_000077.6	11	CDS		3203658	3244089	+	XP_006514905.1	eukaryotic translation initiation factor 4E transporter isoform X1	Eif4enif1	74203			11534
3196983	Yes, Upstream Feature	NC_000077.6	11	CDS		3132027	3188963	-	XP_006514961.1	protein SFI1 homolog isoform X4	Sfi1	78887		8020
3196983	Yes, Downstream Feature	NC_000077.6	11	CDS		3203658	3244089	+	XP_006514905.1	eukaryotic translation initiation factor 4E transporter isoform X1	Eif4enif1	74203			6675
3198741	Yes, Upstream Feature	NC_000077.6	11	CDS		3132027	3188963	-	XP_006514961.1	protein SFI1 homolog isoform X4	Sfi1	78887		9778
3198741	Yes, Downstream Feature	NC_000077.6	11	CDS		3203658	3244089	+	XP_006514905.1	eukaryotic translation initiation factor 4E transporter isoform X1	Eif4enif1	74203			4917
17207004	No	NC_000077.6	11	CDS		17203934	17211507	-	NP_079719.1	RNA-binding protein PNO1	Pno1	66249
34682220	No	NC_000077.6	11	CDS		34227668	34783823	-	NP_203538.2	dedicator of cytokinesis protein 2	Dock2	94176
34682220	No	NC_000077.6	11	CDS		34227816	34783823	-	XP_017170350.1	dedicator of cytokinesis protein 2 isoform X1	Dock2	94176
34682220	No	NC_000077.6	11	CDS		34227668	34708838	-	XP_017170351.1	dedicator of cytokinesis protein 2 isoform X2	Dock2	94176
35010308	Yes, Upstream Feature	NC_000077.6	11	ncRNA	lncRNA	34938945	34941727	-	XR_879786.1	predicted gene, 33277, transcript variant X1	Gm33277	102636115		68581
35010308	Yes, Downstream Feature	NC_000077.6	11	CDS		35121515	35708142	+	NP_035542.2	slit homolog 3 protein precursor	Slit3	20564			111207
112860004	No	NC_000077.6	11	ncRNA	lncRNA	112859281	112894387	+	XR_001780360.1	uncharacterized LOC108167938, transcript variant X2	LOC108167938	108167938
3184085	No	NC_000077.6	11	CDS		3134677	3188963	-	XP_006514967.1	protein SFI1 homolog isoform X9	Sfi1	78887
3184085	No	NC_000077.6	11	CDS		3132027	3188963	-	XP_006514966.1	protein SFI1 homolog isoform X8	Sfi1	78887
3184085	No	NC_000077.6	11	CDS		3132027	3188963	-	XP_017170330.1	protein SFI1 homolog isoform X1	Sfi1	78887
3184085	No	NC_000077.6	11	CDS		3132027	3188963	-	XP_006514959.1	protein SFI1 homolog isoform X2	Sfi1	78887
3184085	No	NC_000077.6	11	CDS		3132027	3188963	-	NP_084483.2	protein SFI1 homolog	Sfi1	78887
3184085	No	NC_000077.6	11	CDS		3132027	3188963	-	XP_017170331.1	protein SFI1 homolog isoform X1	Sfi1	78887
3184085	No	NC_000077.6	11	CDS		3132027	3188963	-	XP_006514960.1	protein SFI1 homolog isoform X3	Sfi1	78887
3184085	No	NC_000077.6	11	CDS		3132027	3188963	-	XP_006514965.1	protein SFI1 homolog isoform X7	Sfi1	78887
3184085	No	NC_000077.6	11	CDS		3132027	3188963	-	XP_006514957.1	protein SFI1 homolog isoform X1	Sfi1	78887
3184085	No	NC_000077.6	11	CDS		3132027	3188963	-	XP_006514961.1	protein SFI1 homolog isoform X4	Sfi1	78887
3185252	No	NC_000077.6	11	CDS		3134677	3188963	-	XP_006514967.1	protein SFI1 homolog isoform X9	Sfi1	78887
3185252	No	NC_000077.6	11	CDS		3132027	3188963	-	XP_006514966.1	protein SFI1 homolog isoform X8	Sfi1	78887
3185252	No	NC_000077.6	11	CDS		3132027	3188963	-	XP_017170330.1	protein SFI1 homolog isoform X1	Sfi1	78887
3185252	No	NC_000077.6	11	CDS		3132027	3188963	-	XP_006514959.1	protein SFI1 homolog isoform X2	Sfi1	78887
3185252	No	NC_000077.6	11	CDS		3132027	3188963	-	NP_084483.2	protein SFI1 homolog	Sfi1	78887
3185252	No	NC_000077.6	11	CDS		3132027	3188963	-	XP_017170331.1	protein SFI1 homolog isoform X1	Sfi1	78887
3185252	No	NC_000077.6	11	CDS		3132027	3188963	-	XP_006514960.1	protein SFI1 homolog isoform X3	Sfi1	78887
3185252	No	NC_000077.6	11	CDS		3132027	3188963	-	XP_006514965.1	protein SFI1 homolog isoform X7	Sfi1	78887
3185252	No	NC_000077.6	11	CDS		3132027	3188963	-	XP_006514957.1	protein SFI1 homolog isoform X1	Sfi1	78887
3185252	No	NC_000077.6	11	CDS		3132027	3188963	-	XP_006514961.1	protein SFI1 homolog isoform X4	Sfi1	78887
3186435	No	NC_000077.6	11	CDS		3134677	3188963	-	XP_006514967.1	protein SFI1 homolog isoform X9	Sfi1	78887
3186435	No	NC_000077.6	11	CDS		3132027	3188963	-	XP_006514966.1	protein SFI1 homolog isoform X8	Sfi1	78887
3186435	No	NC_000077.6	11	CDS		3132027	3188963	-	XP_017170330.1	protein SFI1 homolog isoform X1	Sfi1	78887
3186435	No	NC_000077.6	11	CDS		3132027	3188963	-	XP_006514959.1	protein SFI1 homolog isoform X2	Sfi1	78887
3186435	No	NC_000077.6	11	CDS		3132027	3188963	-	NP_084483.2	protein SFI1 homolog	Sfi1	78887
3186435	No	NC_000077.6	11	CDS		3132027	3188963	-	XP_017170331.1	protein SFI1 homolog isoform X1	Sfi1	78887
3186435	No	NC_000077.6	11	CDS		3132027	3188963	-	XP_006514960.1	protein SFI1 homolog isoform X3	Sfi1	78887
3186435	No	NC_000077.6	11	CDS		3132027	3188963	-	XP_006514965.1	protein SFI1 homolog isoform X7	Sfi1	78887
3186435	No	NC_000077.6	11	CDS		3132027	3188963	-	XP_006514957.1	protein SFI1 homolog isoform X1	Sfi1	78887
3186435	No	NC_000077.6	11	CDS		3132027	3188963	-	XP_006514961.1	protein SFI1 homolog isoform X4	Sfi1	78887
12859651	Yes, Upstream Feature	NC_000077.6	11	CDS		12238042	12464722	-	XP_011241958.1	protein cordon-bleu isoform X7	Cobl	12808		394929
12859651	Yes, Downstream Feature	NC_000077.6	11	ncRNA	lncRNA	13941722	13955732	-	XR_381054.1	predicted gene, 30770	Gm30770	102632787			1082071
22978789	No	NC_000077.6	11	CDS		22899950	22982255	-	NP_653097.2	COMM domain-containing protein 1	Commd1	17846
22978789	No	NC_000077.6	11	CDS		22899950	22981536	-	XP_017169805.1	COMM domain-containing protein 1 isoform X3	Commd1	17846
22978789	No	NC_000077.6	11	CDS		22956200	22982255	-	XP_006514626.1	COMM domain-containing protein 1 isoform X1	Commd1	17846
31922684	No	NC_000077.6	11	CDS		31872288	31931532	+	NP_001277605.1	cytoplasmic polyadenylation element-binding protein 4 isoform 2	Cpeb4	67579
31922684	No	NC_000077.6	11	CDS		31872288	31931532	+	XP_006514856.1	cytoplasmic polyadenylation element-binding protein 4 isoform X1	Cpeb4	67579
31922684	No	NC_000077.6	11	CDS		31872288	31931532	+	NP_080528.2	cytoplasmic polyadenylation element-binding protein 4 isoform 1	Cpeb4	67579
31922684	No	NC_000077.6	11	CDS		31872288	31931532	+	NP_001277607.1	cytoplasmic polyadenylation element-binding protein 4 isoform 3	Cpeb4	67579
34681840	No	NC_000077.6	11	CDS		34227668	34783823	-	NP_203538.2	dedicator of cytokinesis protein 2	Dock2	94176
34681840	No	NC_000077.6	11	CDS		34227816	34783823	-	XP_017170350.1	dedicator of cytokinesis protein 2 isoform X1	Dock2	94176
34681840	No	NC_000077.6	11	CDS		34227668	34708838	-	XP_017170351.1	dedicator of cytokinesis protein 2 isoform X2	Dock2	94176
41632627	Yes, Upstream Feature	NC_000077.6	11	CDS		40751311	40754068	-	XP_011247008.1	cyclin-G1 isoform X1	Ccng1	12450		878559
41632627	Yes, Downstream Feature	NC_000077.6	11	ncRNA	lncRNA	41710344	41968788	+	XR_388589.3	uncharacterized LOC102637814	LOC102637814	102637814			77717
54140227	Yes, Upstream Feature	NC_000077.6	11	CDS		54110227	54131260	+	NP_035161.2	prolyl 4-hydroxylase subunit alpha-2 isoform 2 precursor	P4ha2	18452		8967
54140227	Yes, Downstream Feature	NC_000077.6	11	CDS		54153207	54258477	+	XP_017170376.1	uncharacterized protein Gm12223 isoform X1	Gm12223	102633420			12980
3188656	No	NC_000077.6	11	CDS		3134677	3188963	-	XP_006514967.1	protein SFI1 homolog isoform X9	Sfi1	78887
3188656	No	NC_000077.6	11	CDS		3132027	3188963	-	XP_006514966.1	protein SFI1 homolog isoform X8	Sfi1	78887
3188656	No	NC_000077.6	11	CDS		3132027	3188963	-	XP_017170330.1	protein SFI1 homolog isoform X1	Sfi1	78887
3188656	No	NC_000077.6	11	CDS		3132027	3188963	-	XP_006514959.1	protein SFI1 homolog isoform X2	Sfi1	78887
3188656	No	NC_000077.6	11	CDS		3132027	3188963	-	NP_084483.2	protein SFI1 homolog	Sfi1	78887
3188656	No	NC_000077.6	11	CDS		3132027	3188963	-	XP_017170331.1	protein SFI1 homolog isoform X1	Sfi1	78887
3188656	No	NC_000077.6	11	CDS		3132027	3188963	-	XP_006514960.1	protein SFI1 homolog isoform X3	Sfi1	78887
3188656	No	NC_000077.6	11	CDS		3132027	3188963	-	XP_006514965.1	protein SFI1 homolog isoform X7	Sfi1	78887
3188656	No	NC_000077.6	11	CDS		3132027	3188963	-	XP_006514957.1	protein SFI1 homolog isoform X1	Sfi1	78887
3188656	No	NC_000077.6	11	CDS		3132027	3188963	-	XP_006514961.1	protein SFI1 homolog isoform X4	Sfi1	78887
3191055	Yes, Upstream Feature	NC_000077.6	11	CDS		3132027	3188963	-	XP_006514961.1	protein SFI1 homolog isoform X4	Sfi1	78887		2092
3191055	Yes, Downstream Feature	NC_000077.6	11	CDS		3203658	3244089	+	XP_006514905.1	eukaryotic translation initiation factor 4E transporter isoform X1	Eif4enif1	74203			12603
3192089	Yes, Upstream Feature	NC_000077.6	11	CDS		3132027	3188963	-	XP_006514961.1	protein SFI1 homolog isoform X4	Sfi1	78887		3126
3192089	Yes, Downstream Feature	NC_000077.6	11	CDS		3203658	3244089	+	XP_006514905.1	eukaryotic translation initiation factor 4E transporter isoform X1	Eif4enif1	74203			11569
3192103	Yes, Upstream Feature	NC_000077.6	11	CDS		3132027	3188963	-	XP_006514961.1	protein SFI1 homolog isoform X4	Sfi1	78887		3140
3192103	Yes, Downstream Feature	NC_000077.6	11	CDS		3203658	3244089	+	XP_006514905.1	eukaryotic translation initiation factor 4E transporter isoform X1	Eif4enif1	74203			11555
3194453	Yes, Upstream Feature	NC_000077.6	11	CDS		3132027	3188963	-	XP_006514961.1	protein SFI1 homolog isoform X4	Sfi1	78887		5490
3194453	Yes, Downstream Feature	NC_000077.6	11	CDS		3203658	3244089	+	XP_006514905.1	eukaryotic translation initiation factor 4E transporter isoform X1	Eif4enif1	74203			9205
3196993	Yes, Upstream Feature	NC_000077.6	11	CDS		3132027	3188963	-	XP_006514961.1	protein SFI1 homolog isoform X4	Sfi1	78887		8030
3196993	Yes, Downstream Feature	NC_000077.6	11	CDS		3203658	3244089	+	XP_006514905.1	eukaryotic translation initiation factor 4E transporter isoform X1	Eif4enif1	74203			6665
3197834	Yes, Upstream Feature	NC_000077.6	11	CDS		3132027	3188963	-	XP_006514961.1	protein SFI1 homolog isoform X4	Sfi1	78887		8871
3197834	Yes, Downstream Feature	NC_000077.6	11	CDS		3203658	3244089	+	XP_006514905.1	eukaryotic translation initiation factor 4E transporter isoform X1	Eif4enif1	74203			5824
3199499	Yes, Upstream Feature	NC_000077.6	11	CDS		3132027	3188963	-	XP_006514961.1	protein SFI1 homolog isoform X4	Sfi1	78887		10536
3199499	Yes, Downstream Feature	NC_000077.6	11	CDS		3203658	3244089	+	XP_006514905.1	eukaryotic translation initiation factor 4E transporter isoform X1	Eif4enif1	74203			4159
65164421	Yes, Upstream Feature	NC_000077.6	11	CDS		65005498	65162638	-	XP_006532935.1	rho GTPase-activating protein 44 isoform X2	Arhgap44	216831		1783
65164421	Yes, Downstream Feature	NC_000077.6	11	CDS		65178445	65269698	-	NP_666498.2	myocardin isoform B	Myocd	214384			14024
104476229	Yes, Upstream Feature	NC_000077.6	11	CDS		104334978	104425210	-	XP_011247609.1	KAT8 regulatory NSL complex subunit 1 isoform X1	Kansl1	76719		51019
104476229	Yes, Downstream Feature	NC_000077.6	11	CDS		104505598	104550389	-	XP_006533113.1	cell division cycle protein 27 homolog isoform X1	Cdc27	217232			29369
3100419	Yes, no further Upstream Feature
3100419	Yes, Downstream Feature	NC_000077.6	11	CDS		3132027	3188963	-	XP_006514961.1	protein SFI1 homolog isoform X4	Sfi1	78887			31608
3185257	No	NC_000077.6	11	CDS		3132027	3188963	-	NP_084483.2	protein SFI1 homolog	Sfi1	78887
3185257	No	NC_000077.6	11	CDS		3134677	3188963	-	XP_006514967.1	protein SFI1 homolog isoform X9	Sfi1	78887
3185257	No	NC_000077.6	11	CDS		3132027	3188963	-	XP_006514966.1	protein SFI1 homolog isoform X8	Sfi1	78887
3185257	No	NC_000077.6	11	CDS		3132027	3188963	-	XP_017170330.1	protein SFI1 homolog isoform X1	Sfi1	78887
3185257	No	NC_000077.6	11	CDS		3132027	3188963	-	XP_006514959.1	protein SFI1 homolog isoform X2	Sfi1	78887
3185257	No	NC_000077.6	11	CDS		3132027	3188963	-	XP_006514965.1	protein SFI1 homolog isoform X7	Sfi1	78887
3185257	No	NC_000077.6	11	CDS		3132027	3188963	-	XP_006514957.1	protein SFI1 homolog isoform X1	Sfi1	78887
3185257	No	NC_000077.6	11	CDS		3132027	3188963	-	XP_006514961.1	protein SFI1 homolog isoform X4	Sfi1	78887
3185257	No	NC_000077.6	11	CDS		3132027	3188963	-	XP_017170331.1	protein SFI1 homolog isoform X1	Sfi1	78887
3185257	No	NC_000077.6	11	CDS		3132027	3188963	-	XP_006514960.1	protein SFI1 homolog isoform X3	Sfi1	78887
3186421	No	NC_000077.6	11	CDS		3132027	3188963	-	NP_084483.2	protein SFI1 homolog	Sfi1	78887
3186421	No	NC_000077.6	11	CDS		3134677	3188963	-	XP_006514967.1	protein SFI1 homolog isoform X9	Sfi1	78887
3186421	No	NC_000077.6	11	CDS		3132027	3188963	-	XP_006514966.1	protein SFI1 homolog isoform X8	Sfi1	78887
3186421	No	NC_000077.6	11	CDS		3132027	3188963	-	XP_017170330.1	protein SFI1 homolog isoform X1	Sfi1	78887
3186421	No	NC_000077.6	11	CDS		3132027	3188963	-	XP_006514959.1	protein SFI1 homolog isoform X2	Sfi1	78887
3186421	No	NC_000077.6	11	CDS		3132027	3188963	-	XP_006514965.1	protein SFI1 homolog isoform X7	Sfi1	78887
3186421	No	NC_000077.6	11	CDS		3132027	3188963	-	XP_006514957.1	protein SFI1 homolog isoform X1	Sfi1	78887
3186421	No	NC_000077.6	11	CDS		3132027	3188963	-	XP_006514961.1	protein SFI1 homolog isoform X4	Sfi1	78887
3186421	No	NC_000077.6	11	CDS		3132027	3188963	-	XP_017170331.1	protein SFI1 homolog isoform X1	Sfi1	78887
3186421	No	NC_000077.6	11	CDS		3132027	3188963	-	XP_006514960.1	protein SFI1 homolog isoform X3	Sfi1	78887
3188669	No	NC_000077.6	11	CDS		3132027	3188963	-	NP_084483.2	protein SFI1 homolog	Sfi1	78887
3188669	No	NC_000077.6	11	CDS		3134677	3188963	-	XP_006514967.1	protein SFI1 homolog isoform X9	Sfi1	78887
3188669	No	NC_000077.6	11	CDS		3132027	3188963	-	XP_006514966.1	protein SFI1 homolog isoform X8	Sfi1	78887
3188669	No	NC_000077.6	11	CDS		3132027	3188963	-	XP_017170330.1	protein SFI1 homolog isoform X1	Sfi1	78887
3188669	No	NC_000077.6	11	CDS		3132027	3188963	-	XP_006514959.1	protein SFI1 homolog isoform X2	Sfi1	78887
3188669	No	NC_000077.6	11	CDS		3132027	3188963	-	XP_006514965.1	protein SFI1 homolog isoform X7	Sfi1	78887
3188669	No	NC_000077.6	11	CDS		3132027	3188963	-	XP_006514957.1	protein SFI1 homolog isoform X1	Sfi1	78887
3188669	No	NC_000077.6	11	CDS		3132027	3188963	-	XP_006514961.1	protein SFI1 homolog isoform X4	Sfi1	78887
3188669	No	NC_000077.6	11	CDS		3132027	3188963	-	XP_017170331.1	protein SFI1 homolog isoform X1	Sfi1	78887
3188669	No	NC_000077.6	11	CDS		3132027	3188963	-	XP_006514960.1	protein SFI1 homolog isoform X3	Sfi1	78887
3191054	Yes, Upstream Feature	NC_000077.6	11	CDS		3132027	3188963	-	XP_006514960.1	protein SFI1 homolog isoform X3	Sfi1	78887		2091
3191054	Yes, Downstream Feature	NC_000077.6	11	CDS		3203658	3244089	+	XP_006514907.1	eukaryotic translation initiation factor 4E transporter isoform X2	Eif4enif1	74203			12604
3192091	Yes, Upstream Feature	NC_000077.6	11	CDS		3132027	3188963	-	XP_006514960.1	protein SFI1 homolog isoform X3	Sfi1	78887		3128
3192091	Yes, Downstream Feature	NC_000077.6	11	CDS		3203658	3244089	+	XP_006514907.1	eukaryotic translation initiation factor 4E transporter isoform X2	Eif4enif1	74203			11567
3192109	Yes, Upstream Feature	NC_000077.6	11	CDS		3132027	3188963	-	XP_006514960.1	protein SFI1 homolog isoform X3	Sfi1	78887		3146
3192109	Yes, Downstream Feature	NC_000077.6	11	CDS		3203658	3244089	+	XP_006514907.1	eukaryotic translation initiation factor 4E transporter isoform X2	Eif4enif1	74203			11549
3192951	Yes, Upstream Feature	NC_000077.6	11	CDS		3132027	3188963	-	XP_006514960.1	protein SFI1 homolog isoform X3	Sfi1	78887		3988
3192951	Yes, Downstream Feature	NC_000077.6	11	CDS		3203658	3244089	+	XP_006514907.1	eukaryotic translation initiation factor 4E transporter isoform X2	Eif4enif1	74203			10707
3197005	Yes, Upstream Feature	NC_000077.6	11	CDS		3132027	3188963	-	XP_006514960.1	protein SFI1 homolog isoform X3	Sfi1	78887		8042
3197005	Yes, Downstream Feature	NC_000077.6	11	CDS		3203658	3244089	+	XP_006514907.1	eukaryotic translation initiation factor 4E transporter isoform X2	Eif4enif1	74203			6653
16599260	Yes, Upstream Feature	NC_000077.6	11	CDS		16501798	16508193	-	NP_035473.2	protein transport protein Sec61 subunit gamma isoform 1	Sec61g	20335		91067
16599260	Yes, Downstream Feature	NC_000077.6	11	ncRNA	lncRNA	16687946	16742258	-	XR_872253.1	predicted gene, 39583	Gm39583	105243850			88686
31922685	No	NC_000077.6	11	CDS		31872288	31931532	+	XP_006514856.1	cytoplasmic polyadenylation element-binding protein 4 isoform X1	Cpeb4	67579
31922685	No	NC_000077.6	11	CDS		31872288	31931532	+	NP_001277605.1	cytoplasmic polyadenylation element-binding protein 4 isoform 2	Cpeb4	67579
31922685	No	NC_000077.6	11	CDS		31872288	31931532	+	NP_001277607.1	cytoplasmic polyadenylation element-binding protein 4 isoform 3	Cpeb4	67579
31922685	No	NC_000077.6	11	CDS		31872288	31931532	+	NP_080528.2	cytoplasmic polyadenylation element-binding protein 4 isoform 1	Cpeb4	67579
10949952	Yes, Upstream Feature	NC_000078.6	12	ncRNA	lncRNA	10446388	10531303	+	NR_110487.1	predicted gene, 38407	Gm38407	328061		418649
10949952	Yes, Downstream Feature	NC_000078.6	12	ncRNA	lncRNA	11047813	11078741	+	NR_045860.1	RIKEN cDNA 7420701I03 gene	7420701I03Rik	71457			97861
29164649	No	NC_000078.6	12	ncRNA	lncRNA	28909833	29188985	+	XR_872622.1	predicted gene, 31333, transcript variant X3	Gm31333	102633526
29164649	No	NC_000078.6	12	ncRNA	lncRNA	28909833	29166178	+	XR_872625.2	predicted gene, 31333, transcript variant X5	Gm31333	102633526
29164649	No	NC_000078.6	12	ncRNA	lncRNA	28909833	29178066	+	XR_381396.2	predicted gene, 31333, transcript variant X2	Gm31333	102633526
29164649	No	NC_000078.6	12	ncRNA	lncRNA	28909833	29188990	+	XR_381395.2	predicted gene, 31333, transcript variant X1	Gm31333	102633526
29164649	No	NC_000078.6	12	ncRNA	lncRNA	29137111	29205332	+	XR_872624.2	predicted gene, 31333, transcript variant X4	Gm31333	102633526
29164649	No	NC_000078.6	12	ncRNA	lncRNA	28909833	29205332	+	XR_001780593.1	predicted gene, 31333, transcript variant X6	Gm31333	102633526
67059502	No	NC_000078.6	12	CDS		66471515	67221042	-	NP_996893.3	MAM domain-containing glycosylphosphatidylinositol anchor protein 2 isoform B precursor	Mdga2	320772
67059502	No	NC_000078.6	12	CDS		66619985	67221249	-	XP_011242429.1	MAM domain-containing glycosylphosphatidylinositol anchor protein 2 isoform X2	Mdga2	320772
67059502	No	NC_000078.6	12	CDS		66471515	67221042	-	NP_001180195.2	MAM domain-containing glycosylphosphatidylinositol anchor protein 2 isoform A precursor	Mdga2	320772
67059502	No	NC_000078.6	12	CDS		66640464	67221249	-	XP_006516077.1	MAM domain-containing glycosylphosphatidylinositol anchor protein 2 isoform X3	Mdga2	320772
69654126	No	NC_000078.6	12	CDS		69585123	69681601	-	XP_006515698.1	son of sevenless homolog 2 isoform X1	Sos2	20663
69654126	No	NC_000078.6	12	CDS		69585123	69681601	-	NP_001129031.1	son of sevenless homolog 2	Sos2	20663
115614744	Yes, Upstream Feature	NC_000078.6	12	CDS		115611340	115611633	-			Ighv1-68	780959	pseudo	3111
115614744	Yes, Downstream Feature	NC_000078.6	12	CDS		115623203	115623595	-			Ighv1-69	619833			8459
11012554	Yes, Upstream Feature	NC_000078.6	12	ncRNA	lncRNA	10446388	10531303	+	NR_110487.1	predicted gene, 38407	Gm38407	328061		481251
11012554	Yes, Downstream Feature	NC_000078.6	12	ncRNA	lncRNA	11047813	11078741	+	NR_045860.1	RIKEN cDNA 7420701I03 gene	7420701I03Rik	71457			35259
20246616	Yes, Upstream Feature	NC_000078.6	12	CDS		20243269	20245708	+	XP_017170776.1	zinc finger protein 120-like	Gm32719	102635360		908
20246616	Yes, Downstream Feature	NC_000078.6	12	CDS		20312515	20322737	+	XP_017170777.1	zinc finger protein 431-like	Gm40881	105245424	partial		65899
46577953	Yes, Upstream Feature	NC_000078.6	12	ncRNA	lncRNA	46205646	46212149	+	XR_872731.1	predicted gene, 40416	Gm40416	105244888		365804
46577953	Yes, Downstream Feature	NC_000078.6	12	CDS		46699969	46818064	-	XP_006516214.1	RNA-binding protein Nova-1 isoform X2	Nova1	664883			122016
58682046	Yes, Upstream Feature	NC_000078.6	12	ncRNA	lncRNA	58436930	58649035	+	XR_381631.1	predicted gene, 30687	Gm30687	102632672		33011
58682046	Yes, Downstream Feature	NC_000078.6	12	CDS		58959997	59007210	-	XP_006515691.1	protein transport protein Sec23A isoform X1	Sec23a	20334			277951
115601478	Yes, Upstream Feature	NC_000078.6	12	CDS		115593110	115593403	-			Ighv1-66	380824		8075
115601478	Yes, Downstream Feature	NC_000078.6	12	CDS		115603940	115604233	-			Ighv1-67	435328			2462
115601498	Yes, Upstream Feature	NC_000078.6	12	CDS		115593110	115593403	-			Ighv1-66	380824		8095
115601498	Yes, Downstream Feature	NC_000078.6	12	CDS		115603940	115604233	-			Ighv1-67	435328			2442
117588482	No	NC_000078.6	12	CDS		117527229	117756081	+	NP_787126.3	rap guanine nucleotide exchange factor 5	Rapgef5	217944
117588482	No	NC_000078.6	12	CDS		117533889	117756081	+	XP_006515844.1	rap guanine nucleotide exchange factor 5 isoform X1	Rapgef5	217944
5353150	Yes, Upstream Feature	NC_000078.6	12	CDS		5081151	5210216	-	NP_001157965.1	kelch-like protein 29	Klhl29	208439		142934
5353150	Yes, Downstream Feature	NC_000078.6	12	ncRNA	lncRNA	5414886	5416132	+	NR_015579.1	RIKEN cDNA 2810032G03 gene	2810032G03Rik	72669	partial		61736
53224562	Yes, Upstream Feature	NC_000078.6	12	CDS		52795871	53142728	+	XP_017170544.1	A-kinase anchor protein 6 isoform X1	Akap6	238161		81834
53224562	Yes, Downstream Feature	NC_000078.6	12	CDS		53248590	54069074	+	XP_006516005.1	neuronal PAS domain-containing protein 3 isoform X5	Npas3	27386			24028
104109953	Yes, Upstream Feature	NC_000078.6	12	CDS		104101682	104105353	+	NP_766541.2	plasma serine protease inhibitor precursor	Serpina5	268591		4600
104109953	Yes, Downstream Feature	NC_000078.6	12	CDS		104112851	104121518	+	XP_017170705.1	serine protease inhibitor A3A isoform X1	Serpina3a	74069			2898
115693445	Yes, Upstream Feature	NC_000078.6	12	CDS		115691889	115692182	-			Ighv1-70	638634		1263
115693445	Yes, Downstream Feature	NC_000078.6	12	ncRNA	miRNA	115695773	115695793	-		mmu-miR-6388	Mir6388	102465205			2328
18898278	No	NC_000078.6	12	CDS		18853872	18906056	+	XP_011242231.1	arf-GAP with SH3 domain, ANK repeat and PH domain-containing protein 2-like	Gm40847	105245381
115068226	Yes, Upstream Feature	NC_000078.6	12	CDS		115067560	115067860	-			Ighv8-5	640506		366
115068226	Yes, Downstream Feature	NC_000078.6	12	CDS		115119748	115120041	-			Ighv1-50	780929			51522
115614325	Yes, Upstream Feature	NC_000078.6	12	CDS		115611340	115611633	-			Ighv1-68	780959	pseudo	2692
115614325	Yes, Downstream Feature	NC_000078.6	12	CDS		115623203	115623595	-			Ighv1-69	619833			8878
115614742	Yes, Upstream Feature	NC_000078.6	12	CDS		115611340	115611633	-			Ighv1-68	780959	pseudo	3109
115614742	Yes, Downstream Feature	NC_000078.6	12	CDS		115623203	115623595	-			Ighv1-69	619833			8461
67059366	No	NC_000078.6	12	CDS		66471515	67221042	-	NP_996893.3	MAM domain-containing glycosylphosphatidylinositol anchor protein 2 isoform B precursor	Mdga2	320772
67059366	No	NC_000078.6	12	CDS		66619985	67221249	-	XP_011242429.1	MAM domain-containing glycosylphosphatidylinositol anchor protein 2 isoform X2	Mdga2	320772
67059366	No	NC_000078.6	12	CDS		66471515	67221042	-	NP_001180195.2	MAM domain-containing glycosylphosphatidylinositol anchor protein 2 isoform A precursor	Mdga2	320772
67059366	No	NC_000078.6	12	CDS		66640464	67221249	-	XP_006516077.1	MAM domain-containing glycosylphosphatidylinositol anchor protein 2 isoform X3	Mdga2	320772
67059390	No	NC_000078.6	12	CDS		66471515	67221042	-	NP_996893.3	MAM domain-containing glycosylphosphatidylinositol anchor protein 2 isoform B precursor	Mdga2	320772
67059390	No	NC_000078.6	12	CDS		66619985	67221249	-	XP_011242429.1	MAM domain-containing glycosylphosphatidylinositol anchor protein 2 isoform X2	Mdga2	320772
67059390	No	NC_000078.6	12	CDS		66471515	67221042	-	NP_001180195.2	MAM domain-containing glycosylphosphatidylinositol anchor protein 2 isoform A precursor	Mdga2	320772
67059390	No	NC_000078.6	12	CDS		66640464	67221249	-	XP_006516077.1	MAM domain-containing glycosylphosphatidylinositol anchor protein 2 isoform X3	Mdga2	320772
67059427	No	NC_000078.6	12	CDS		66471515	67221042	-	NP_996893.3	MAM domain-containing glycosylphosphatidylinositol anchor protein 2 isoform B precursor	Mdga2	320772
67059427	No	NC_000078.6	12	CDS		66619985	67221249	-	XP_011242429.1	MAM domain-containing glycosylphosphatidylinositol anchor protein 2 isoform X2	Mdga2	320772
67059427	No	NC_000078.6	12	CDS		66471515	67221042	-	NP_001180195.2	MAM domain-containing glycosylphosphatidylinositol anchor protein 2 isoform A precursor	Mdga2	320772
67059427	No	NC_000078.6	12	CDS		66640464	67221249	-	XP_006516077.1	MAM domain-containing glycosylphosphatidylinositol anchor protein 2 isoform X3	Mdga2	320772
115600198	Yes, Upstream Feature	NC_000078.6	12	CDS		115593110	115593403	-			Ighv1-66	380824		6795
115600198	Yes, Downstream Feature	NC_000078.6	12	CDS		115603940	115604233	-			Ighv1-67	435328			3742
16292836	Yes, Upstream Feature	NC_000078.6	12	ncRNA	lncRNA	16205066	16232231	-	XR_381302.3	predicted gene, 36372, transcript variant X4	Gm36372	102640260		60605
16292836	Yes, Downstream Feature	NC_000078.6	12	CDS		16538413	16646950	-	XP_006515045.1	phosphatidate phosphatase LPIN1 isoform X5	Lpin1	14245			245577
28851017	No	NC_000078.6	12	CDS		28828749	28867095	+	XP_011242181.1	protein TSSC1 isoform X3	Tssc1	380752
28851017	No	NC_000078.6	12	CDS		28751963	28867095	+	XP_006515183.1	protein TSSC1 isoform X1	Tssc1	380752
28851017	No	NC_000078.6	12	CDS		28766818	28867095	+	XP_006515184.1	protein TSSC1 isoform X2	Tssc1	380752
28851017	No	NC_000078.6	12	CDS		28751963	28867095	+	NP_958745.2	protein TSSC1	Tssc1	380752
28851017	No	NC_000078.6	12	CDS		28828749	28867095	+	XP_006515185.1	protein TSSC1 isoform X4	Tssc1	380752
35148626	Yes, Upstream Feature	NC_000078.6	12	CDS		35091662	35144336	+	XP_017170507.1	sorting nexin-13 isoform X5	Snx13	217463		4290
35148626	Yes, Downstream Feature	NC_000078.6	12	ncRNA	miRNA	35194849	35194869	-		mmu-miR-680	Mir680-3	751520			46223
117588484	No	NC_000078.6	12	CDS		117527229	117756081	+	NP_787126.3	rap guanine nucleotide exchange factor 5	Rapgef5	217944
117588484	No	NC_000078.6	12	CDS		117533889	117756081	+	XP_006515844.1	rap guanine nucleotide exchange factor 5 isoform X1	Rapgef5	217944
18293251	No	NC_000079.6	13	CDS		18125162	18382044	-	NP_778171.2	POU domain, class 6, transcription factor 2	Pou6f2	218030	partial
47455400	Yes, Upstream Feature	NC_000079.6	13	ncRNA	lncRNA	47438680	47439339	+	XR_873358.1	predicted gene, 35733	Gm35733	102639410		16061
47455400	Yes, Downstream Feature	NC_000079.6	13	ncRNA	lncRNA	47461264	47464280	+	XR_873359.1	predicted gene, 40936	Gm40936	105245488			5864
61818399	Yes, Upstream Feature	NC_000079.6	13	CDS		61630023	61636282	+	XP_017171149.1	zinc finger protein 120-like	LOC108168055	108168055	partial	182117
61818399	Yes, Downstream Feature	NC_000079.6	13	CDS		62016050	62049196	+	XP_011242899.1	putative postmeiotic segregation increased 2-like protein 3 isoform X3	Gm3325	100041420			197651
66720987	Yes, Upstream Feature	NC_000079.6	13	ncRNA	lncRNA	66695345	66711165	+	XR_873610.2	predicted gene, 40988, transcript variant X2	Gm40988	105245543		9822
66720987	Yes, Downstream Feature	NC_000079.6	13	ncRNA	lncRNA	66740789	66753012	-	XR_873612.1	predicted gene, 40989	Gm40989	105245544			19802
66723965	Yes, Upstream Feature	NC_000079.6	13	ncRNA	lncRNA	66695345	66711165	+	XR_873610.2	predicted gene, 40988, transcript variant X2	Gm40988	105245543		12800
66723965	Yes, Downstream Feature	NC_000079.6	13	ncRNA	lncRNA	66740789	66753012	-	XR_873612.1	predicted gene, 40989	Gm40989	105245544			16824
67337878	Yes, Upstream Feature	NC_000079.6	13	CDS		67316329	67332472	-	NP_808290.1	zin finger protein 595	Zfp595	218314		5406
67337878	Yes, Downstream Feature	NC_000079.6	13	CDS		67342972	67360509	-	NP_001033740.1	zinc finger protein 953	Zfp953	629016			5094
119596952	No	NC_000079.6	13	CDS		119492635	119609527	+	NP_001034333.2	transmembrane protein C5orf28 homolog precursor	Gm7120	633640
119597075	No	NC_000079.6	13	CDS		119492635	119609527	+	NP_001034333.2	transmembrane protein C5orf28 homolog precursor	Gm7120	633640
119597137	No	NC_000079.6	13	CDS		119492635	119609527	+	NP_001034333.2	transmembrane protein C5orf28 homolog precursor	Gm7120	633640
119597227	No	NC_000079.6	13	CDS		119492635	119609527	+	NP_001034333.2	transmembrane protein C5orf28 homolog precursor	Gm7120	633640
119598584	No	NC_000079.6	13	CDS		119492635	119609527	+	NP_001034333.2	transmembrane protein C5orf28 homolog precursor	Gm7120	633640
119598612	No	NC_000079.6	13	CDS		119492635	119609527	+	NP_001034333.2	transmembrane protein C5orf28 homolog precursor	Gm7120	633640
119598942	No	NC_000079.6	13	CDS		119492635	119609527	+	NP_001034333.2	transmembrane protein C5orf28 homolog precursor	Gm7120	633640
119598954	No	NC_000079.6	13	CDS		119492635	119609527	+	NP_001034333.2	transmembrane protein C5orf28 homolog precursor	Gm7120	633640
119602208	No	NC_000079.6	13	CDS		119492635	119609527	+	NP_001034333.2	transmembrane protein C5orf28 homolog precursor	Gm7120	633640
119596965	No	NC_000079.6	13	CDS		119492635	119609527	+	NP_001034333.2	transmembrane protein C5orf28 homolog precursor	Gm7120	633640
119597332	No	NC_000079.6	13	CDS		119492635	119609527	+	NP_001034333.2	transmembrane protein C5orf28 homolog precursor	Gm7120	633640
119597538	No	NC_000079.6	13	CDS		119492635	119609527	+	NP_001034333.2	transmembrane protein C5orf28 homolog precursor	Gm7120	633640
119598399	No	NC_000079.6	13	CDS		119492635	119609527	+	NP_001034333.2	transmembrane protein C5orf28 homolog precursor	Gm7120	633640
119598411	No	NC_000079.6	13	CDS		119492635	119609527	+	NP_001034333.2	transmembrane protein C5orf28 homolog precursor	Gm7120	633640
119598819	No	NC_000079.6	13	CDS		119492635	119609527	+	NP_001034333.2	transmembrane protein C5orf28 homolog precursor	Gm7120	633640
119611395	No	NC_000079.6	13	CDS		119610540	119651066	+	XP_011242985.2	C-C motif chemokine 28 isoform X2	Ccl28	56838
3341716	No	NC_000079.6	13	ncRNA	lncRNA	3267594	3358601	-	XR_873098.1	predicted gene, 35043, transcript variant X3	Gm35043	102638492
3341716	No	NC_000079.6	13	ncRNA	lncRNA	3289750	3358601	-	XR_382019.1	predicted gene, 35043, transcript variant X1	Gm35043	102638492
3341716	No	NC_000079.6	13	ncRNA	lncRNA	3309770	3358601	-	XR_873097.2	predicted gene, 35043, transcript variant X2	Gm35043	102638492
20296516	No	NC_000079.6	13	CDS		20185427	20605299	+	XP_006516607.1	engulfment and cell motility protein 1 isoform X1	Elmo1	140580
20296516	No	NC_000079.6	13	CDS		20185427	20605299	+	XP_006516608.1	engulfment and cell motility protein 1 isoform X1	Elmo1	140580
20296516	No	NC_000079.6	13	CDS		20185427	20605299	+	XP_006516610.1	engulfment and cell motility protein 1 isoform X2	Elmo1	140580
20296516	No	NC_000079.6	13	CDS		20185427	20605299	+	XP_006516609.1	engulfment and cell motility protein 1 isoform X1	Elmo1	140580
20296516	No	NC_000079.6	13	CDS		20251049	20605299	+	XP_017170869.1	engulfment and cell motility protein 1 isoform X3	Elmo1	140580
20296516	No	NC_000079.6	13	CDS		20185427	20605299	+	NP_525027.1	engulfment and cell motility protein 1 isoform 3	Elmo1	140580
64424032	Yes, Upstream Feature	NC_000079.6	13	CDS		64364098	64369153	-	XP_006517143.1	cathepsin L1 isoform X1	Ctsl	13039		54879
64424032	Yes, Downstream Feature	NC_000079.6	13	CDS		64432596	64438978	+	NP_444410.1	cyclin-dependent kinase 20	Cdk20	105278			8564
69041567	No	NC_000079.6	13	ncRNA	lncRNA	69005920	69070001	-	XR_873626.2	predicted gene, 35049, transcript variant X5	Gm35049	102638499
69041567	No	NC_000079.6	13	ncRNA	lncRNA	69005920	69069994	-	XR_382608.3	predicted gene, 35049, transcript variant X1	Gm35049	102638499
69041567	No	NC_000079.6	13	ncRNA	lncRNA	69005920	69070001	-	XR_873625.2	predicted gene, 35049, transcript variant X3	Gm35049	102638499
69041567	No	NC_000079.6	13	ncRNA	lncRNA	69005920	69070001	-	XR_382609.3	predicted gene, 35049, transcript variant X2	Gm35049	102638499
69041567	No	NC_000079.6	13	ncRNA	lncRNA	69005920	69069992	-	XR_382610.3	predicted gene, 35049, transcript variant X4	Gm35049	102638499
74298732	Yes, Upstream Feature	NC_000079.6	13	CDS		74213657	74283101	-	NP_033774.1	aryl hydrocarbon receptor repressor isoform 1	Ahrr	11624		15631
74298732	Yes, Downstream Feature	NC_000079.6	13	CDS		74303950	74317207	-	XP_006517219.1	programmed cell death protein 6 isoform X1	Pdcd6	18570			5218
76940548	No	NC_000079.6	13	CDS		76384535	77029951	+	XP_006517530.3	multiple C2 and transmembrane domain-containing protein 1 isoform X6	Mctp1	78771
76940548	No	NC_000079.6	13	CDS		76384535	77029898	+	XP_006517529.3	multiple C2 and transmembrane domain-containing protein 1 isoform X5	Mctp1	78771
76940548	No	NC_000079.6	13	CDS		76641766	77029951	+	XP_006517533.1	multiple C2 and transmembrane domain-containing protein 1 isoform X10	Mctp1	78771
76940548	No	NC_000079.6	13	CDS		76579761	77029898	+	XP_017171133.1	multiple C2 and transmembrane domain-containing protein 1 isoform X12	Mctp1	78771
76940548	No	NC_000079.6	13	CDS		76641766	77029951	+	NP_084450.2	multiple C2 and transmembrane domain-containing protein 1	Mctp1	78771
76940548	No	NC_000079.6	13	CDS		76579761	77029951	+	XP_006517532.1	multiple C2 and transmembrane domain-containing protein 1 isoform X9	Mctp1	78771
76940548	No	NC_000079.6	13	CDS		76384535	77029898	+	XP_017171132.1	multiple C2 and transmembrane domain-containing protein 1 isoform X7	Mctp1	78771
76940548	No	NC_000079.6	13	CDS		76384535	77029951	+	XP_006517526.3	multiple C2 and transmembrane domain-containing protein 1 isoform X2	Mctp1	78771
76940548	No	NC_000079.6	13	CDS		76384535	77029951	+	XP_017171131.1	multiple C2 and transmembrane domain-containing protein 1 isoform X4	Mctp1	78771
76940548	No	NC_000079.6	13	CDS		76384535	77029951	+	XP_006517527.3	multiple C2 and transmembrane domain-containing protein 1 isoform X3	Mctp1	78771
76940548	No	NC_000079.6	13	CDS		76579761	77029951	+	XP_006517534.1	multiple C2 and transmembrane domain-containing protein 1 isoform X11	Mctp1	78771
76940548	No	NC_000079.6	13	CDS		76384535	77029951	+	XP_006517525.3	multiple C2 and transmembrane domain-containing protein 1 isoform X1	Mctp1	78771
76940548	No	NC_000079.6	13	CDS		76579761	77029951	+	XP_006517531.1	multiple C2 and transmembrane domain-containing protein 1 isoform X8	Mctp1	78771
119596868	No	NC_000079.6	13	CDS		119492635	119609527	+	NP_001034333.2	transmembrane protein C5orf28 homolog precursor	Gm7120	633640
119596997	No	NC_000079.6	13	CDS		119492635	119609527	+	NP_001034333.2	transmembrane protein C5orf28 homolog precursor	Gm7120	633640
119597066	No	NC_000079.6	13	CDS		119492635	119609527	+	NP_001034333.2	transmembrane protein C5orf28 homolog precursor	Gm7120	633640
119597406	No	NC_000079.6	13	CDS		119492635	119609527	+	NP_001034333.2	transmembrane protein C5orf28 homolog precursor	Gm7120	633640
119598665	No	NC_000079.6	13	CDS		119492635	119609527	+	NP_001034333.2	transmembrane protein C5orf28 homolog precursor	Gm7120	633640
119598955	No	NC_000079.6	13	CDS		119492635	119609527	+	NP_001034333.2	transmembrane protein C5orf28 homolog precursor	Gm7120	633640
119602671	No	NC_000079.6	13	CDS		119492635	119609527	+	NP_001034333.2	transmembrane protein C5orf28 homolog precursor	Gm7120	633640
119602894	No	NC_000079.6	13	CDS		119492635	119609527	+	NP_001034333.2	transmembrane protein C5orf28 homolog precursor	Gm7120	633640
13860896	Yes, Upstream Feature	NC_000079.6	13	CDS		13806072	13825375	+	NP_001289926.1	guanine nucleotide-binding protein G(I)/G(S)/G(O) subunit gamma-4 precursor	Gng4	14706		35521
13860896	Yes, Downstream Feature	NC_000079.6	13	CDS		13954805	13997033	+	NP_848755.1	UDP-GalNAc:beta-1,3-N-acetylgalactosaminyltransferase 2 precursor	B3galnt2	97884			93909
66431676	No	NC_000079.6	13	CDS		66431028	66441022	-	NP_001277125.1	zinc finger protein-like isoform a	2410141K09Rik	76803
66431676	No	NC_000079.6	13	CDS		66418245	66441022	-	NP_898942.1	zinc finger protein-like isoform b	2410141K09Rik	76803
110555026	Yes, Upstream Feature	NC_000079.6	13	CDS		110395177	110400224	+	NP_690017.2	serine/threonine-protein kinase PLK2	Plk2	20620		154802
110555026	Yes, Downstream Feature	NC_000079.6	13	ncRNA	lncRNA	110568712	110578225	+	XR_873951.1	predicted gene, 32990, transcript variant X1	Gm32990	102635727			13686
119597331	No	NC_000079.6	13	CDS		119492635	119609527	+	NP_001034333.2	transmembrane protein C5orf28 homolog precursor	Gm7120	633640
119597381	No	NC_000079.6	13	CDS		119492635	119609527	+	NP_001034333.2	transmembrane protein C5orf28 homolog precursor	Gm7120	633640
119598927	No	NC_000079.6	13	CDS		119492635	119609527	+	NP_001034333.2	transmembrane protein C5orf28 homolog precursor	Gm7120	633640
119602547	No	NC_000079.6	13	CDS		119492635	119609527	+	NP_001034333.2	transmembrane protein C5orf28 homolog precursor	Gm7120	633640
119602607	No	NC_000079.6	13	CDS		119492635	119609527	+	NP_001034333.2	transmembrane protein C5orf28 homolog precursor	Gm7120	633640
31162012	Yes, Upstream Feature	NC_000079.6	13	ncRNA	lncRNA	31080897	31084403	+	XR_382159.2	predicted gene, 35302	Gm35302	102638831		77609
31162012	Yes, Downstream Feature	NC_000079.6	13	ncRNA	lncRNA	31213410	31241086	-	NR_045957.1	RIKEN cDNA 4930401O12 gene	4930401O12Rik	73924			51398
37877857	Yes, Upstream Feature	NC_000079.6	13	ncRNA	lncRNA	37793842	37800785	-	XR_001780911.1	uncharacterized LOC108168078	LOC108168078	108168078		77072
37877857	Yes, Downstream Feature	NC_000079.6	13	CDS		37893814	37949115	+	XP_006516814.1	ras-responsive element-binding protein 1 isoform X1	Rreb1	68750			15957
57658893	No	NC_000079.6	13	CDS		57429295	57907587	-	NP_033288.2	testican-1 isoform 1 precursor	Spock1	20745
57658893	No	NC_000079.6	13	CDS		57423090	57907587	-	NP_001159936.1	testican-1 isoform 4 precursor	Spock1	20745
57658893	No	NC_000079.6	13	CDS		57429295	57907587	-	NP_001159935.1	testican-1 isoform 3 precursor	Spock1	20745
57658893	No	NC_000079.6	13	CDS		57423090	57907587	-	NP_001159937.1	testican-1 isoform 5 precursor	Spock1	20745
57658893	No	NC_000079.6	13	CDS		57429295	57907587	-	NP_001159938.1	testican-1 isoform 2 precursor	Spock1	20745
59093907	No	NC_000079.6	13	CDS		58808729	59128353	+	NP_001269890.1	BDNF/NT-3 growth factors receptor isoform a precursor	Ntrk2	18212
59093907	No	NC_000079.6	13	CDS		58808729	59128353	+	XP_006517212.1	BDNF/NT-3 growth factors receptor isoform X1	Ntrk2	18212
59093907	No	NC_000079.6	13	CDS		58808729	59128353	+	NP_001020245.1	BDNF/NT-3 growth factors receptor isoform a precursor	Ntrk2	18212
59093907	No	NC_000079.6	13	CDS		58808729	59128353	+	XP_017170908.1	BDNF/NT-3 growth factors receptor isoform X1	Ntrk2	18212
109596533	No	NC_000079.6	13	CDS		109442214	109951344	+	XP_006517708.1	cAMP-specific 3',5'-cyclic phosphodiesterase 4D isoform X3	Pde4d	238871
109596533	No	NC_000079.6	13	CDS		109260680	109951344	+	XP_006517707.1	cAMP-specific 3',5'-cyclic phosphodiesterase 4D isoform X2	Pde4d	238871
109596533	No	NC_000079.6	13	CDS		109116641	109951344	+	XP_006517706.1	cAMP-specific 3',5'-cyclic phosphodiesterase 4D isoform X1	Pde4d	238871
109596533	No	NC_000079.6	13	CDS		108860166	109951344	+	NP_035186.1	cAMP-specific 3',5'-cyclic phosphodiesterase 4D	Pde4d	238871
119596903	No	NC_000079.6	13	CDS		119492635	119609527	+	NP_001034333.2	transmembrane protein C5orf28 homolog precursor	Gm7120	633640
119597050	No	NC_000079.6	13	CDS		119492635	119609527	+	NP_001034333.2	transmembrane protein C5orf28 homolog precursor	Gm7120	633640
119598007	No	NC_000079.6	13	CDS		119492635	119609527	+	NP_001034333.2	transmembrane protein C5orf28 homolog precursor	Gm7120	633640
119609671	Yes, Upstream Feature	NC_000079.6	13	CDS		119492635	119609527	+	NP_001034333.2	transmembrane protein C5orf28 homolog precursor	Gm7120	633640		144
119609671	Yes, Downstream Feature	NC_000079.6	13	CDS		119610540	119651066	+	XP_011242985.2	C-C motif chemokine 28 isoform X2	Ccl28	56838			869
13860890	Yes, Upstream Feature	NC_000079.6	13	CDS		13806072	13825375	+	NP_001289926.1	guanine nucleotide-binding protein G(I)/G(S)/G(O) subunit gamma-4 precursor	Gng4	14706		35515
13860890	Yes, Downstream Feature	NC_000079.6	13	CDS		13954805	13997033	+	NP_848755.1	UDP-GalNAc:beta-1,3-N-acetylgalactosaminyltransferase 2 precursor	B3galnt2	97884			93915
13860910	Yes, Upstream Feature	NC_000079.6	13	CDS		13806072	13825375	+	NP_001289926.1	guanine nucleotide-binding protein G(I)/G(S)/G(O) subunit gamma-4 precursor	Gng4	14706		35535
13860910	Yes, Downstream Feature	NC_000079.6	13	CDS		13954805	13997033	+	NP_848755.1	UDP-GalNAc:beta-1,3-N-acetylgalactosaminyltransferase 2 precursor	B3galnt2	97884			93895
46779513	No	NC_000079.6	13	CDS		46750744	46929621	-	XP_011242677.1	kinesin-like protein KIF13A isoform X5	Kif13a	16553
46779513	No	NC_000079.6	13	CDS		46750606	46929621	-	XP_006516927.1	kinesin-like protein KIF13A isoform X4	Kif13a	16553
46779513	No	NC_000079.6	13	CDS		46750606	46929621	-	XP_017170889.1	kinesin-like protein KIF13A isoform X6	Kif13a	16553
46779513	No	NC_000079.6	13	CDS		46750744	46929621	-	XP_011242676.1	kinesin-like protein KIF13A isoform X3	Kif13a	16553
46779513	No	NC_000079.6	13	CDS		46750606	46929621	-	XP_006516925.1	kinesin-like protein KIF13A isoform X2	Kif13a	16553
46779513	No	NC_000079.6	13	CDS		46750744	46929621	-	XP_011242678.1	kinesin-like protein KIF13A isoform X7	Kif13a	16553
46779513	No	NC_000079.6	13	CDS		46750744	46929621	-	XP_006516924.1	kinesin-like protein KIF13A isoform X1	Kif13a	16553
46779513	No	NC_000079.6	13	CDS		46750744	46848356	-	XP_011242679.1	kinesin-like protein KIF13A isoform X8	Kif13a	16553
46779513	No	NC_000079.6	13	CDS		46750606	46929621	-	NP_034747.2	kinesin-like protein KIF13A	Kif13a	16553
47279951	Yes, Upstream Feature	NC_000079.6	13	CDS		47207386	47244501	+	NP_001164114.1	E3 ubiquitin-protein ligase RNF144B	Rnf144b	218215		35450
47279951	Yes, Downstream Feature	NC_000079.6	13	ncRNA	lncRNA	47438680	47439339	+	XR_873358.1	predicted gene, 35733	Gm35733	102639410			158729
56085626	No	NC_000079.6	13	CDS		56074227	56128448	-	NP_001152987.1	core histone macro-H2A.1 isoform 4	H2afy	26914
56085626	No	NC_000079.6	13	CDS		56074227	56128448	-	NP_001152986.1	core histone macro-H2A.1 isoform 3	H2afy	26914
56085626	No	NC_000079.6	13	CDS		56074227	56128448	-	NP_036145.1	core histone macro-H2A.1 isoform 1	H2afy	26914
56085626	No	NC_000079.6	13	CDS		56074227	56128448	-	NP_001152985.1	core histone macro-H2A.1 isoform 2	H2afy	26914
66723951	Yes, Upstream Feature	NC_000079.6	13	ncRNA	lncRNA	66695345	66711165	+	XR_873610.2	predicted gene, 40988, transcript variant X2	Gm40988	105245543		12786
66723951	Yes, Downstream Feature	NC_000079.6	13	ncRNA	lncRNA	66740789	66753012	-	XR_873612.1	predicted gene, 40989	Gm40989	105245544			16838
69427170	Yes, Upstream Feature	NC_000079.6	13	ncRNA	lncRNA	69395547	69397565	+	XR_873636.1	predicted gene, 35514, transcript variant X2	Gm35514	102639128		29605
69427170	Yes, Downstream Feature	NC_000079.6	13	CDS		69499916	69515869	-	NP_001162602.1	non-canonical poly(A) RNA polymerase PAPD7 isoform 2	Papd7	210106			72746
76940503	No	NC_000079.6	13	CDS		76384535	77029951	+	XP_006517530.3	multiple C2 and transmembrane domain-containing protein 1 isoform X6	Mctp1	78771
76940503	No	NC_000079.6	13	CDS		76384535	77029898	+	XP_006517529.3	multiple C2 and transmembrane domain-containing protein 1 isoform X5	Mctp1	78771
76940503	No	NC_000079.6	13	CDS		76641766	77029951	+	XP_006517533.1	multiple C2 and transmembrane domain-containing protein 1 isoform X10	Mctp1	78771
76940503	No	NC_000079.6	13	CDS		76579761	77029898	+	XP_017171133.1	multiple C2 and transmembrane domain-containing protein 1 isoform X12	Mctp1	78771
76940503	No	NC_000079.6	13	CDS		76641766	77029951	+	NP_084450.2	multiple C2 and transmembrane domain-containing protein 1	Mctp1	78771
76940503	No	NC_000079.6	13	CDS		76579761	77029951	+	XP_006517532.1	multiple C2 and transmembrane domain-containing protein 1 isoform X9	Mctp1	78771
76940503	No	NC_000079.6	13	CDS		76384535	77029898	+	XP_017171132.1	multiple C2 and transmembrane domain-containing protein 1 isoform X7	Mctp1	78771
76940503	No	NC_000079.6	13	CDS		76384535	77029951	+	XP_006517526.3	multiple C2 and transmembrane domain-containing protein 1 isoform X2	Mctp1	78771
76940503	No	NC_000079.6	13	CDS		76384535	77029951	+	XP_017171131.1	multiple C2 and transmembrane domain-containing protein 1 isoform X4	Mctp1	78771
76940503	No	NC_000079.6	13	CDS		76384535	77029951	+	XP_006517527.3	multiple C2 and transmembrane domain-containing protein 1 isoform X3	Mctp1	78771
76940503	No	NC_000079.6	13	CDS		76579761	77029951	+	XP_006517534.1	multiple C2 and transmembrane domain-containing protein 1 isoform X11	Mctp1	78771
76940503	No	NC_000079.6	13	CDS		76384535	77029951	+	XP_006517525.3	multiple C2 and transmembrane domain-containing protein 1 isoform X1	Mctp1	78771
76940503	No	NC_000079.6	13	CDS		76579761	77029951	+	XP_006517531.1	multiple C2 and transmembrane domain-containing protein 1 isoform X8	Mctp1	78771
112005948	No	NC_000079.6	13	ncRNA	lncRNA	112001009	112012238	+	XR_382920.1	predicted gene 15323	Gm15323	102636755
112005948	No	NC_000079.6	13	ncRNA	lncRNA	111994911	112048263	+	XR_382921.1	predicted gene 15322	Gm15322	102636826
119596066	No	NC_000079.6	13	CDS		119492635	119609527	+	NP_001034333.2	transmembrane protein C5orf28 homolog precursor	Gm7120	633640
119597258	No	NC_000079.6	13	CDS		119492635	119609527	+	NP_001034333.2	transmembrane protein C5orf28 homolog precursor	Gm7120	633640
43251662	No	NC_000080.6	14	CDS		43209411	43265849	+	XP_017171746.1	uncharacterized protein LOC108168152 isoform X1	LOC108168152	108168152
43251662	No	NC_000080.6	14	CDS		43209411	43261672	+	XP_017171747.1	uncharacterized protein LOC108168152 isoform X2	LOC108168152	108168152
43251662	No	NC_000080.6	14	CDS		43209411	43265849	+	XP_017171748.1	uncharacterized protein LOC108168152 isoform X3	LOC108168152	108168152
43273362	Yes, Upstream Feature	NC_000080.6	14	CDS		43209411	43265849	+	XP_017171748.1	uncharacterized protein LOC108168152 isoform X3	LOC108168152	108168152		7513
43273362	Yes, Downstream Feature	NC_000080.6	14	ncRNA	lncRNA	43274931	43305673	+	XR_001781246.1	uncharacterized LOC108168154	LOC108168154	108168154			1569
43274664	Yes, Upstream Feature	NC_000080.6	14	CDS		43209411	43265849	+	XP_017171748.1	uncharacterized protein LOC108168152 isoform X3	LOC108168152	108168152		8815
43274664	Yes, Downstream Feature	NC_000080.6	14	ncRNA	lncRNA	43274931	43305673	+	XR_001781246.1	uncharacterized LOC108168154	LOC108168154	108168154			267
43278406	No	NC_000080.6	14	ncRNA	lncRNA	43274931	43305673	+	XR_001781246.1	uncharacterized LOC108168154	LOC108168154	108168154
43278513	No	NC_000080.6	14	ncRNA	lncRNA	43274931	43305673	+	XR_001781246.1	uncharacterized LOC108168154	LOC108168154	108168154
43278921	No	NC_000080.6	14	ncRNA	lncRNA	43274931	43305673	+	XR_001781246.1	uncharacterized LOC108168154	LOC108168154	108168154
43303690	No	NC_000080.6	14	ncRNA	lncRNA	43274931	43305673	+	XR_001781246.1	uncharacterized LOC108168154	LOC108168154	108168154
43305823	Yes, Upstream Feature	NC_000080.6	14	ncRNA	lncRNA	43274931	43305673	+	XR_001781246.1	uncharacterized LOC108168154	LOC108168154	108168154		150
43305823	Yes, Downstream Feature	NC_000080.6	14	CDS		43342667	43347766	-	NP_082216.1	uncharacterized protein LOC71826	1700001F09Rik	71826			36844
43316495	Yes, Upstream Feature	NC_000080.6	14	ncRNA	lncRNA	43274931	43305673	+	XR_001781246.1	uncharacterized LOC108168154	LOC108168154	108168154		10822
43316495	Yes, Downstream Feature	NC_000080.6	14	CDS		43342667	43347766	-	NP_082216.1	uncharacterized protein LOC71826	1700001F09Rik	71826			26172
43324949	Yes, Upstream Feature	NC_000080.6	14	ncRNA	lncRNA	43274931	43305673	+	XR_001781246.1	uncharacterized LOC108168154	LOC108168154	108168154		19276
43324949	Yes, Downstream Feature	NC_000080.6	14	CDS		43342667	43347766	-	NP_082216.1	uncharacterized protein LOC71826	1700001F09Rik	71826			17718
43329554	Yes, Upstream Feature	NC_000080.6	14	ncRNA	lncRNA	43274931	43305673	+	XR_001781246.1	uncharacterized LOC108168154	LOC108168154	108168154		23881
43329554	Yes, Downstream Feature	NC_000080.6	14	CDS		43342667	43347766	-	NP_082216.1	uncharacterized protein LOC71826	1700001F09Rik	71826			13113
77228080	Yes, Upstream Feature	NC_000080.6	14	CDS		77067908	77111604	+	NP_780578.1	coiled-coil domain-containing protein 122 isoform 1	Ccdc122	108811		116476
77228080	Yes, Downstream Feature	NC_000080.6	14	ncRNA	lncRNA	77367661	77371318	-	XR_874840.1	predicted gene, 41217	Gm41217	105245827			139581
81851441	Yes, Upstream Feature	NC_000080.6	14	ncRNA	lncRNA	81684284	81721016	+	XR_874866.1	predicted gene, 41219	Gm41219	105245829		130425
81851441	Yes, Downstream Feature	NC_000080.6	14	ncRNA	lncRNA	84046431	84075290	-	XR_383663.2	predicted gene, 32455, transcript variant X2	Gm32455	102635012			2194990
106308081	Yes, Upstream Feature	NC_000080.6	14	ncRNA	lncRNA	106268548	106271435	+	XR_383732.3	predicted gene, 36107, transcript variant X2	Gm36107	102639906		36646
106308081	Yes, Downstream Feature	NC_000080.6	14	ncRNA	lncRNA	106364017	106396768	+	XR_001781423.1	predicted gene, 41240, transcript variant X3	Gm41240	105245851			55936
112367817	Yes, Upstream Feature	NC_000080.6	14	CDS		111678946	111681819	+	NP_942565.1	SLIT and NTRK-like protein 5 precursor	Slitrk5	75409		685998
112367817	Yes, Downstream Feature	NC_000080.6	14	ncRNA	lncRNA	112687577	112721680	-	XR_874947.1	predicted gene, 41243	Gm41243	105245854			319760
43264421	No	NC_000080.6	14	CDS		43209411	43265849	+	XP_017171746.1	uncharacterized protein LOC108168152 isoform X1	LOC108168152	108168152
43264421	No	NC_000080.6	14	CDS		43209411	43265849	+	XP_017171748.1	uncharacterized protein LOC108168152 isoform X3	LOC108168152	108168152
43265250	No	NC_000080.6	14	CDS		43209411	43265849	+	XP_017171746.1	uncharacterized protein LOC108168152 isoform X1	LOC108168152	108168152
43265250	No	NC_000080.6	14	CDS		43209411	43265849	+	XP_017171748.1	uncharacterized protein LOC108168152 isoform X3	LOC108168152	108168152
43276373	No	NC_000080.6	14	ncRNA	lncRNA	43274931	43305673	+	XR_001781246.1	uncharacterized LOC108168154	LOC108168154	108168154
43313961	Yes, Upstream Feature	NC_000080.6	14	ncRNA	lncRNA	43274931	43305673	+	XR_001781246.1	uncharacterized LOC108168154	LOC108168154	108168154		8288
43313961	Yes, Downstream Feature	NC_000080.6	14	CDS		43342667	43347766	-	NP_082216.1	uncharacterized protein LOC71826	1700001F09Rik	71826			28706
43331294	Yes, Upstream Feature	NC_000080.6	14	ncRNA	lncRNA	43274931	43305673	+	XR_001781246.1	uncharacterized LOC108168154	LOC108168154	108168154		25621
43331294	Yes, Downstream Feature	NC_000080.6	14	CDS		43342667	43347766	-	NP_082216.1	uncharacterized protein LOC71826	1700001F09Rik	71826			11373
94398600	Yes, Upstream Feature	NC_000080.6	14	CDS		93015512	93890122	-	NP_001258728.1	protocadherin-9 isoform c	Pcdh9	211712		508478
94398600	Yes, Downstream Feature	NC_000080.6	14	ncRNA	lncRNA	94715739	94735469	-	XR_001781419.1	predicted gene, 33450, transcript variant X2	Gm33450	102636363			317139
96832862	Yes, Upstream Feature	NC_000080.6	14	CDS		96106340	96518317	-	NP_444335.2	kelch-like protein 1	Klhl1	93688		314545
96832862	Yes, Downstream Feature	NC_000080.6	14	ncRNA	lncRNA	97042987	97052955	-	XR_383685.1	predicted gene, 33525	Gm33525	102636468			210125
102978306	Yes, Upstream Feature	NC_000080.6	14	ncRNA	lncRNA	102818164	102834758	-	XR_383704.1	predicted gene, 34589, transcript variant X2	Gm34589	102637893		143548
102978306	Yes, Downstream Feature	NC_000080.6	14	CDS		102981457	102982440	-	NP_808383.3	BTB/POZ domain-containing protein KCTD12	Kctd12	239217			3151
118622165	No	NC_000080.6	14	CDS		118594377	118706109	-	XP_006519073.1	multidrug resistance-associated protein 4 isoform X1	Abcc4	239273
118622165	No	NC_000080.6	14	CDS		118484333	118706109	-	NP_001157148.1	multidrug resistance-associated protein 4 isoform 3	Abcc4	239273
118622165	No	NC_000080.6	14	CDS		118484333	118669052	-	NP_001157147.1	multidrug resistance-associated protein 4 isoform 2	Abcc4	239273
118622165	No	NC_000080.6	14	CDS		118484333	118706109	-	NP_001028508.2	multidrug resistance-associated protein 4 isoform 1	Abcc4	239273
43297653	No	NC_000080.6	14	ncRNA	lncRNA	43274931	43305673	+	XR_001781246.1	uncharacterized LOC108168154	LOC108168154	108168154
46596023	Yes, Upstream Feature	NC_000080.6	14	ncRNA	lncRNA	46568331	46575851	-	NR_046459.1	RNA upstream of Bmp4 expressed in inner ear	Rubie	100873094		20172
46596023	Yes, Downstream Feature	NC_000080.6	14	ncRNA	lncRNA	46602806	46637423	-	NR_046460.1	RIKEN cDNA 4933425B07 gene	4933425B07Rik	74458			6783
46830288	Yes, Upstream Feature	NC_000080.6	14	CDS		46811752	46822103	-	NP_071306.2	glia maturation factor beta	Gmfb	63985		8185
46830288	Yes, Downstream Feature	NC_000080.6	14	CDS		46832276	46854019	+	XP_006519548.1	cell growth regulator with RING finger domain protein 1 isoform X1	Cgrrf1	68755			1988
43253886	No	NC_000080.6	14	CDS		43209411	43265849	+	XP_017171746.1	uncharacterized protein LOC108168152 isoform X1	LOC108168152	108168152
43253886	No	NC_000080.6	14	CDS		43209411	43261672	+	XP_017171747.1	uncharacterized protein LOC108168152 isoform X2	LOC108168152	108168152
43253886	No	NC_000080.6	14	CDS		43209411	43265849	+	XP_017171748.1	uncharacterized protein LOC108168152 isoform X3	LOC108168152	108168152
43256569	No	NC_000080.6	14	CDS		43209411	43265849	+	XP_017171746.1	uncharacterized protein LOC108168152 isoform X1	LOC108168152	108168152
43256569	No	NC_000080.6	14	CDS		43209411	43261672	+	XP_017171747.1	uncharacterized protein LOC108168152 isoform X2	LOC108168152	108168152
43256569	No	NC_000080.6	14	CDS		43209411	43265849	+	XP_017171748.1	uncharacterized protein LOC108168152 isoform X3	LOC108168152	108168152
43292449	No	NC_000080.6	14	ncRNA	lncRNA	43274931	43305673	+	XR_001781246.1	uncharacterized LOC108168154	LOC108168154	108168154
43292449	No	NC_000080.6	14	CDS		43289074	43293803	-	XP_017171754.1	disks large homolog 5-like	Gm8127	666485
51106575	Yes, Upstream Feature	NC_000080.6	14	CDS		51104821	51105267	+	NP_067447.2	ribonuclease 4 precursor	Rnase4	58809		1308
51106575	Yes, Downstream Feature	NC_000080.6	14	CDS		51116557	51117006	+	NP_987104.1	epididymal secretory protein E3-beta precursor	Eddm3b	219026			9982
77373445	Yes, Upstream Feature	NC_000080.6	14	ncRNA	lncRNA	77367661	77371318	-	XR_874840.1	predicted gene, 41217	Gm41217	105245827		2127
77373445	Yes, Downstream Feature	NC_000080.6	14	ncRNA	lncRNA	77479483	77506868	-	NR_033141.1	predicted gene 6994	Gm6994	629678			106038
43324966	Yes, Upstream Feature	NC_000080.6	14	ncRNA	lncRNA	43274931	43305673	+	XR_001781246.1	uncharacterized LOC108168154	LOC108168154	108168154		19293
43324966	Yes, Downstream Feature	NC_000080.6	14	CDS		43342667	43347766	-	NP_082216.1	uncharacterized protein LOC71826	1700001F09Rik	71826			17701
64918042	Yes, Upstream Feature	NC_000080.6	14	CDS		64823561	64903261	-	XP_011243333.1	homeobox-containing protein 1 isoform X4	Hmbox1	219150		14781
64918042	Yes, Downstream Feature	NC_000080.6	14	CDS		64950272	65039449	+	NP_700463.2	integrator complex subunit 9 isoform 1	Ints9	210925			32230
65655727	Yes, Upstream Feature	NC_000080.6	14	CDS		65604985	65648316	+	XP_006518366.1	nuclear GTPase SLIP-GC isoform X1	Nuggc	100503545		7411
65655727	Yes, Downstream Feature	NC_000080.6	14	CDS		65670563	65762858	+	NP_083179.2	scavenger receptor class A member 5 isoform 1	Scara5	71145			14836
121894718	No	NC_000080.6	14	CDS		121878744	122020057	+	XP_006519555.1	ubiquitin-associated domain-containing protein 2 isoform X1	Ubac2	68889
121894718	No	NC_000080.6	14	CDS		121878744	122020057	+	NP_081137.2	ubiquitin-associated domain-containing protein 2 precursor	Ubac2	68889
24636008	Yes, Upstream Feature	NC_000080.6	14	ncRNA	lncRNA	24621028	24622869	+	XR_383257.3	RIKEN cDNA 4930428N03 gene	4930428N03Rik	73871		13139
24636008	Yes, Downstream Feature	NC_000080.6	14	ncRNA	lncRNA	24665189	24772703	+	XR_874414.1	predicted gene, 31775, transcript variant X3	Gm31775	102634114			29181
43251003	No	NC_000080.6	14	CDS		43209411	43265849	+	XP_017171746.1	uncharacterized protein LOC108168152 isoform X1	LOC108168152	108168152
43251003	No	NC_000080.6	14	CDS		43209411	43261672	+	XP_017171747.1	uncharacterized protein LOC108168152 isoform X2	LOC108168152	108168152
43251003	No	NC_000080.6	14	CDS		43209411	43265849	+	XP_017171748.1	uncharacterized protein LOC108168152 isoform X3	LOC108168152	108168152
46679607	Yes, Upstream Feature	NC_000080.6	14	ncRNA	lncRNA	46645817	46673775	-	NR_131909.1	RIKEN cDNA D330046F09 gene	D330046F09Rik	328385		5832
46679607	Yes, Downstream Feature	NC_000080.6	14	CDS		46760640	46771487	+	XP_006519655.1	cyclin-dependent kinase inhibitor 3 isoform X1	Cdkn3	72391			81033
64257844	No	NC_000080.6	14	CDS		64123189	64440845	-	NP_001240644.1	mitochondrial peptide methionine sulfoxide reductase isoform 3	Msra	110265
64257844	No	NC_000080.6	14	CDS		64123189	64440845	-	NP_080598.2	mitochondrial peptide methionine sulfoxide reductase isoform 1	Msra	110265
64257844	No	NC_000080.6	14	CDS		64123189	64440845	-	NP_001240643.1	mitochondrial peptide methionine sulfoxide reductase isoform 2	Msra	110265
64257844	No	NC_000080.6	14	CDS		64123189	64313699	-	XP_006518492.1	mitochondrial peptide methionine sulfoxide reductase isoform X2	Msra	110265
64257844	No	NC_000080.6	14	CDS		64123189	64440845	-	NP_001240641.1	mitochondrial peptide methionine sulfoxide reductase isoform 1	Msra	110265
64257844	No	NC_000080.6	14	CDS		64123189	64416907	-	NP_001240645.1	mitochondrial peptide methionine sulfoxide reductase isoform 4	Msra	110265
64257844	No	NC_000080.6	14	CDS		64123189	64329907	-	XP_011243223.1	mitochondrial peptide methionine sulfoxide reductase isoform X1	Msra	110265
69162098	Yes, Upstream Feature	NC_000080.6	14	CDS		69029390	69038503	+	NP_033311.3	stanniocalcin-1 precursor	Stc1	20855		123595
69162098	Yes, Downstream Feature	NC_000080.6	14	ncRNA	lncRNA	69164799	69171843	-	NR_045931.1	RIKEN cDNA 1700092C10 gene	1700092C10Rik	73554			2701
75086065	Yes, Upstream Feature	NC_000081.6	15	CDS		75045782	75048511	-	NP_001238987.1	lymphocyte antigen 6C1 isoform 3 precursor	Ly6c1	17067		37554
75086065	Yes, Downstream Feature	NC_000081.6	15	CDS		75108543	75111667	-	XP_011243692.1	lymphocyte antigen 6C2 isoform X1	Ly6c2	100041546			22478
77659501	Yes, Upstream Feature	NC_000081.6	15	CDS		77634865	77640583	-	NP_001137158.1	apolipoprotein L 11b	Apol11b	328563		18918
77659501	Yes, Downstream Feature	NC_000081.6	15	CDS		77712318	77718313	+	XP_011244013.1	apolipoprotein L 7e isoform X1	Apol7e	666348			52817
51781145	Yes, Upstream Feature	NC_000081.6	15	ncRNA	lncRNA	51767872	51775037	-	XR_875335.1	predicted gene, 41320	Gm41320	105245948		6108
51781145	Yes, Downstream Feature	NC_000081.6	15	CDS		51786728	51865457	-	NP_542366.1	eukaryotic translation initiation factor 3 subunit H	Eif3h	68135			5583
57726252	Yes, Upstream Feature	NC_000081.6	15	ncRNA	lncRNA	57578749	57660115	-	XR_384108.1	predicted gene, 35682	Gm35682	102639348		66137
57726252	Yes, Downstream Feature	NC_000081.6	15	CDS		57821237	57823747	+	XP_011243990.1	zinc fingers and homeoboxes protein 2 isoform X1	Zhx2	387609			94985
67045112	Yes, Upstream Feature	NC_000081.6	15	ncRNA	lncRNA	67040067	67043108	+	XR_384160.2	predicted gene, 31342	Gm31342	102633543		2004
67045112	Yes, Downstream Feature	NC_000081.6	15	CDS		67106657	67113803	-	XP_006520728.1	CMP-N-acetylneuraminate-beta-galactosamide-alpha-2,3-sialyltransferase 1 isoform X1	St3gal1	20442			61545
3243021	Yes, Upstream Feature	NC_000082.6	16	ncRNA	lncRNA	3005743	3011820	+	XR_384618.2	predicted gene, 35912	Gm35912	102639651		231201
3243021	Yes, Downstream Feature	NC_000082.6	16	ncRNA	lncRNA	3468460	3481051	+	XR_384619.1	predicted gene, 35974	Gm35974	102639732			225439
15787585	No	NC_000082.6	16	CDS		15637889	15841975	+	NP_035289.2	DNA-dependent protein kinase catalytic subunit	Prkdc	19090
15787585	No	NC_000082.6	16	CDS		15637889	15808180	+	XP_006521924.1	DNA-dependent protein kinase catalytic subunit isoform X1	Prkdc	19090
15787585	No	NC_000082.6	16	CDS		15725118	15841975	+	XP_011244143.1	DNA-dependent protein kinase catalytic subunit isoform X3	Prkdc	19090
15787585	No	NC_000082.6	16	CDS		15637889	15807601	+	XP_017172381.1	DNA-dependent protein kinase catalytic subunit isoform X2	Prkdc	19090
30324295	No	NC_000082.6	16	CDS		30315704	30366885	-	XP_011244181.1	probable cation-transporting ATPase 13A3 isoform X1	Atp13a3	224088
30324295	No	NC_000082.6	16	CDS		30315704	30366885	-	NP_001121568.1	probable cation-transporting ATPase 13A3 isoform 1	Atp13a3	224088
30324295	No	NC_000082.6	16	CDS		30315704	30366885	-	NP_001121566.1	probable cation-transporting ATPase 13A3 isoform 2	Atp13a3	224088
38135986	No	NC_000082.6	16	CDS		38090526	38240569	+	XP_006522488.1	glycogen synthase kinase-3 beta isoform X1	Gsk3b	56637
38135986	No	NC_000082.6	16	CDS		38090526	38240569	+	NP_062801.1	glycogen synthase kinase-3 beta	Gsk3b	56637
45353004	No	NC_000082.6	16	ncRNA	lncRNA	45338037	45362407	-	XR_384874.1	predicted gene, 30636, transcript variant X2	Gm30636	102632606
45353004	No	NC_000082.6	16	ncRNA	lncRNA	45338037	45362407	-	XR_384873.1	predicted gene, 30636, transcript variant X1	Gm30636	102632606
56838792	Yes, Upstream Feature	NC_000082.6	16	CDS		56806683	56825855	-	NP_062605.2	transmembrane protein 45A	Tmem45a	56277		12937
56838792	Yes, Downstream Feature	NC_000082.6	16	CDS		56914344	56927927	-	XP_006522891.1	leukemia NUP98 fusion partner 1	Lnp1	100503609			75552
74740966	No	NC_000082.6	16	CDS		73895829	75092418	-	XP_006523108.1	roundabout homolog 2 isoform X12	Robo2	268902
74740966	No	NC_000082.6	16	CDS		73895829	75092418	-	XP_011244433.1	roundabout homolog 2 isoform X15	Robo2	268902
74740966	No	NC_000082.6	16	CDS		73895829	75092418	-	XP_006523100.1	roundabout homolog 2 isoform X3	Robo2	268902
74740966	No	NC_000082.6	16	CDS		73895826	75420329	-	XP_006523107.1	roundabout homolog 2 isoform X11	Robo2	268902
74740966	No	NC_000082.6	16	CDS		73895829	75092418	-	XP_017172504.1	roundabout homolog 2 isoform X16	Robo2	268902
74740966	No	NC_000082.6	16	CDS		73895826	75092418	-	XP_006523111.1	roundabout homolog 2 isoform X17	Robo2	268902
74740966	No	NC_000082.6	16	CDS		73895829	75092418	-	XP_006523109.1	roundabout homolog 2 isoform X13	Robo2	268902
74740966	No	NC_000082.6	16	CDS		73895826	75092418	-	XP_006523110.1	roundabout homolog 2 isoform X14	Robo2	268902
74740966	No	NC_000082.6	16	CDS		73895826	75092418	-	XP_006523099.1	roundabout homolog 2 isoform X2	Robo2	268902
74740966	No	NC_000082.6	16	CDS		73895829	75092418	-	XP_006523103.1	roundabout homolog 2 isoform X6	Robo2	268902
74740966	No	NC_000082.6	16	CDS		73895826	75092418	-	XP_017172502.1	roundabout homolog 2 isoform X8	Robo2	268902
74740966	No	NC_000082.6	16	CDS		73895826	75420329	-	XP_017172506.1	roundabout homolog 2 isoform X21	Robo2	268902
74740966	No	NC_000082.6	16	CDS		73895826	75092418	-	XP_017172505.1	roundabout homolog 2 isoform X19	Robo2	268902
74740966	No	NC_000082.6	16	CDS		73895829	75092418	-	XP_006523112.1	roundabout homolog 2 isoform X20	Robo2	268902
74740966	No	NC_000082.6	16	CDS		73895829	75092418	-	XP_006523098.1	roundabout homolog 2 isoform X1	Robo2	268902
74740966	No	NC_000082.6	16	CDS		73895829	75092418	-	XP_006523105.1	roundabout homolog 2 isoform X9	Robo2	268902
74740966	No	NC_000082.6	16	CDS		73895829	75092418	-	XP_011244434.1	roundabout homolog 2 isoform X18	Robo2	268902
74740966	No	NC_000082.6	16	CDS		73895829	75092418	-	XP_006523104.1	roundabout homolog 2 isoform X7	Robo2	268902
74740966	No	NC_000082.6	16	CDS		73895829	75420329	-	XP_006523101.1	roundabout homolog 2 isoform X4	Robo2	268902
82425625	Yes, Upstream Feature	NC_000082.6	16	ncRNA	lncRNA	82172441	82194731	+	XR_876186.1	predicted gene, 41480	Gm41480	105246144		230894
82425625	Yes, Downstream Feature	NC_000082.6	16	ncRNA	lncRNA	84033196	84057452	-	XR_876187.1	predicted gene, 41481	Gm41481	105246145			1607571
41553467	No	NC_000082.6	16	CDS		41533377	42174242	+	XP_006522265.1	limbic system-associated membrane protein isoform X2	Lsamp	268890
41553467	No	NC_000082.6	16	CDS		41533377	42174242	+	XP_006522264.1	limbic system-associated membrane protein isoform X1	Lsamp	268890
41553467	No	NC_000082.6	16	CDS		41533377	42144807	+	NP_780757.1	limbic system-associated membrane protein precursor	Lsamp	268890
44518372	No	NC_000082.6	16	CDS		44485612	44521240	-	NP_766094.1	brother of CDO precursor	Boc	117606
57237391	Yes, Upstream Feature	NC_000082.6	16	CDS		57170359	57231366	-	NP_080530.2	TBC1 domain family member 23	Tbc1d23	67581		6025
57237391	Yes, Downstream Feature	NC_000082.6	16	CDS		57266410	57290907	-	XP_017172622.1	cell cycle control protein 50C isoform X1	Tmem30c	71027			29019
72758873	No	NC_000082.6	16	CDS		72563513	73044362	+	XP_006523020.1	roundabout homolog 1 isoform X2	Robo1	19876
72758873	No	NC_000082.6	16	CDS		72563513	73044362	+	XP_017172382.1	roundabout homolog 1 isoform X1	Robo1	19876
72758873	No	NC_000082.6	16	CDS		72145649	73044362	+	XP_006523026.1	roundabout homolog 1 isoform X9	Robo1	19876
72758873	No	NC_000082.6	16	CDS		72471387	73044362	+	XP_011244407.1	roundabout homolog 1 isoform X6	Robo1	19876
72758873	No	NC_000082.6	16	CDS		72563513	73044362	+	XP_006523027.1	roundabout homolog 1 isoform X10	Robo1	19876
72758873	No	NC_000082.6	16	CDS		72308451	73044362	+	XP_006523024.1	roundabout homolog 1 isoform X7	Robo1	19876
72758873	No	NC_000082.6	16	CDS		72664140	73044362	+	XP_006523028.1	roundabout homolog 1 isoform X12	Robo1	19876
72758873	No	NC_000082.6	16	CDS		72563513	73044362	+	XP_006523021.1	roundabout homolog 1 isoform X3	Robo1	19876
72758873	No	NC_000082.6	16	CDS		72471387	73044362	+	XP_011244408.1	roundabout homolog 1 isoform X11	Robo1	19876
72758873	No	NC_000082.6	16	CDS		72308451	73044362	+	XP_017172383.1	roundabout homolog 1 isoform X4	Robo1	19876
72758873	No	NC_000082.6	16	CDS		72664140	73044362	+	NP_062286.2	roundabout homolog 1 precursor	Robo1	19876
72758873	No	NC_000082.6	16	CDS		72563513	73044362	+	XP_006523025.1	roundabout homolog 1 isoform X8	Robo1	19876
72758873	No	NC_000082.6	16	CDS		72145649	73044362	+	XP_006523023.1	roundabout homolog 1 isoform X5	Robo1	19876
3236083	Yes, Upstream Feature	NC_000082.6	16	ncRNA	lncRNA	3005743	3011820	+	XR_384618.2	predicted gene, 35912	Gm35912	102639651		224263
3236083	Yes, Downstream Feature	NC_000082.6	16	ncRNA	lncRNA	3468460	3481051	+	XR_384619.1	predicted gene, 35974	Gm35974	102639732			232377
44388337	Yes, Upstream Feature	NC_000082.6	16	CDS		44355440	44386839	+	XP_017172412.1	spindle and centriole-associated protein 1 isoform X1	Spice1	212514		1498
44388337	Yes, Downstream Feature	NC_000082.6	16	CDS		44401426	44481432	+	NP_001028419.1	cilia- and flagella-associated protein 44	Cfap44	212517			13089
7412576	Yes, Upstream Feature	NC_000082.6	16	CDS		6809222	7409813	+	XP_011244221.1	RNA binding protein fox-1 homolog 1 isoform X15	Rbfox1	268859		2763
7412576	Yes, Downstream Feature	NC_000082.6	16	ncRNA	lncRNA	7767891	7771595	+	XR_384637.2	predicted gene, 29854, transcript variant X1	Gm29854	102631542			355315
29772133	Yes, Upstream Feature	NC_000082.6	16	CDS		29579540	29649001	+	NP_001186106.1	dynamin-like 120 kDa protein, mitochondrial isoform 1 precursor	Opa1	74143		123132
29772133	Yes, Downstream Feature	NC_000082.6	16	CDS		29813965	29814405	+	XP_017172670.1	uncharacterized protein LOC108168307	LOC108168307	108168307			41832
63833839	No	NC_000082.6	16	CDS		63546131	63864047	-	NP_034270.1	ephrin type-A receptor 3 precursor	Epha3	13837
63833839	No	NC_000082.6	16	ncRNA	lncRNA	63825615	63840385	-	XR_876127.1	predicted gene, 41466	Gm41466	105246126
76561003	Yes, Upstream Feature	NC_000082.6	16	ncRNA	lncRNA	76548798	76550857	+	XR_384975.2	predicted gene, 30726	Gm30726	102632730		10146
76561003	Yes, Downstream Feature	NC_000082.6	16	ncRNA	lncRNA	76751793	76779092	-	XR_876167.1	predicted gene, 30790, transcript variant X2	Gm30790	102632814			190790
13590043	Yes, Upstream Feature	NC_000083.6	17	ncRNA	lncRNA	13487021	13554094	-	NR_045436.1	RIKEN cDNA 2700054A10 gene, transcript variant 1	2700054A10Rik	72578		35949
13590043	Yes, Downstream Feature	NC_000083.6	17	ncRNA	lncRNA	13658119	13665688	+	XR_876607.2	predicted gene, 41530	Gm41530	105246216			68076
13590057	Yes, Upstream Feature	NC_000083.6	17	ncRNA	lncRNA	13487021	13554094	-	NR_045436.1	RIKEN cDNA 2700054A10 gene, transcript variant 1	2700054A10Rik	72578		35963
13590057	Yes, Downstream Feature	NC_000083.6	17	ncRNA	lncRNA	13658119	13665688	+	XR_876607.2	predicted gene, 41530	Gm41530	105246216			68062
13591147	Yes, Upstream Feature	NC_000083.6	17	ncRNA	lncRNA	13487021	13554094	-	NR_045436.1	RIKEN cDNA 2700054A10 gene, transcript variant 1	2700054A10Rik	72578		37053
13591147	Yes, Downstream Feature	NC_000083.6	17	ncRNA	lncRNA	13658119	13665688	+	XR_876607.2	predicted gene, 41530	Gm41530	105246216			66972
41243587	Yes, Upstream Feature	NC_000083.6	17	CDS		40937084	40960696	+	NP_032676.2	methylmalonyl-CoA mutase, mitochondrial precursor	Mut	17850		282891
41243587	Yes, Downstream Feature	NC_000083.6	17	CDS		42316305	42503915	+	NP_082750.1	patched domain-containing protein 4	Ptchd4	627626			1072718
57601769	Yes, Upstream Feature	NC_000083.6	17	CDS		57508783	57545314	-	NP_001098061.1	vomeronasal receptor Vmn2r120 precursor	Vmn2r120	224916		56455
57601769	Yes, Downstream Feature	NC_000083.6	17	CDS		57769570	58410342	+	XP_006524805.1	contactin-associated protein like 5-3 isoform X2	Cntnap5c	620292			167801
3030009	Yes, no further Upstream Feature
3030009	Yes, Downstream Feature	NC_000083.6	17	CDS		3104693	3115383	+	XP_017173222.1	uncharacterized protein LOC108168313	LOC108168313	108168313	partial		74684
13590648	Yes, Upstream Feature	NC_000083.6	17	ncRNA	lncRNA	13487021	13554094	-	NR_045437.1	RIKEN cDNA 2700054A10 gene, transcript variant 2	2700054A10Rik	72578		36554
13590648	Yes, Downstream Feature	NC_000083.6	17	ncRNA	lncRNA	13658119	13665688	+	XR_876607.2	predicted gene, 41530	Gm41530	105246216			67471
23174888	Yes, Upstream Feature	NC_000083.6	17	CDS		22943184	22958814	+	NP_001098048.1	vomeronasal receptor Vmn2r113 precursor	Vmn2r113	434701		216074
23174888	Yes, Downstream Feature	NC_000083.6	17	CDS		23175221	23182240	-	XP_017172946.1	zinc finger protein 40 isoform X3	Zfp40	22700			333
65411302	No	NC_000083.6	17	CDS		65256369	65500196	-	NP_001276414.1	transmembrane protein 232 isoform a	Tmem232	381107
65411302	No	NC_000083.6	17	CDS		65402995	65500196	-	XP_006524557.1	transmembrane protein 232 isoform X4	Tmem232	381107
65411302	No	NC_000083.6	17	CDS		65256369	65509991	-	XP_006524554.1	transmembrane protein 232 isoform X1	Tmem232	381107
65411302	No	NC_000083.6	17	CDS		65256369	65500196	-	NP_001008973.2	transmembrane protein 232 isoform a	Tmem232	381107
65411302	No	NC_000083.6	17	CDS		65256369	65500196	-	XP_006524555.1	transmembrane protein 232 isoform X2	Tmem232	381107
65411302	No	NC_000083.6	17	CDS		65256369	65500196	-	NP_001276415.1	transmembrane protein 232 isoform b	Tmem232	381107
65411302	No	NC_000083.6	17	CDS		65256369	65484523	-	XP_006524556.1	transmembrane protein 232 isoform X3	Tmem232	381107
71355252	No	NC_000083.6	17	CDS		71345338	71475164	-	NP_083163.3	structural maintenance of chromosomes flexible hinge domain-containing protein 1	Smchd1	74355
71355252	No	NC_000083.6	17	CDS		71345338	71448632	-	XP_006525093.1	structural maintenance of chromosomes flexible hinge domain-containing protein 1 isoform X1	Smchd1	74355
13551103	No	NC_000083.6	17	ncRNA	lncRNA	13487021	13554094	-	NR_045436.1	RIKEN cDNA 2700054A10 gene, transcript variant 1	2700054A10Rik	72578
13551103	No	NC_000083.6	17	ncRNA	lncRNA	13487021	13554094	-	NR_045437.1	RIKEN cDNA 2700054A10 gene, transcript variant 2	2700054A10Rik	72578
13552809	No	NC_000083.6	17	ncRNA	lncRNA	13487021	13554094	-	NR_045436.1	RIKEN cDNA 2700054A10 gene, transcript variant 1	2700054A10Rik	72578
13552809	No	NC_000083.6	17	ncRNA	lncRNA	13487021	13554094	-	NR_045437.1	RIKEN cDNA 2700054A10 gene, transcript variant 2	2700054A10Rik	72578
13552898	No	NC_000083.6	17	ncRNA	lncRNA	13487021	13554094	-	NR_045436.1	RIKEN cDNA 2700054A10 gene, transcript variant 1	2700054A10Rik	72578
13552898	No	NC_000083.6	17	ncRNA	lncRNA	13487021	13554094	-	NR_045437.1	RIKEN cDNA 2700054A10 gene, transcript variant 2	2700054A10Rik	72578
13590044	Yes, Upstream Feature	NC_000083.6	17	ncRNA	lncRNA	13487021	13554094	-	NR_045437.1	RIKEN cDNA 2700054A10 gene, transcript variant 2	2700054A10Rik	72578		35950
13590044	Yes, Downstream Feature	NC_000083.6	17	ncRNA	lncRNA	13658119	13665688	+	XR_876607.2	predicted gene, 41530	Gm41530	105246216			68075
13590487	Yes, Upstream Feature	NC_000083.6	17	ncRNA	lncRNA	13487021	13554094	-	NR_045437.1	RIKEN cDNA 2700054A10 gene, transcript variant 2	2700054A10Rik	72578		36393
13590487	Yes, Downstream Feature	NC_000083.6	17	ncRNA	lncRNA	13658119	13665688	+	XR_876607.2	predicted gene, 41530	Gm41530	105246216			67632
13552325	No	NC_000083.6	17	ncRNA	lncRNA	13487021	13554094	-	NR_045436.1	RIKEN cDNA 2700054A10 gene, transcript variant 1	2700054A10Rik	72578
13552325	No	NC_000083.6	17	ncRNA	lncRNA	13487021	13554094	-	NR_045437.1	RIKEN cDNA 2700054A10 gene, transcript variant 2	2700054A10Rik	72578
13552796	No	NC_000083.6	17	ncRNA	lncRNA	13487021	13554094	-	NR_045436.1	RIKEN cDNA 2700054A10 gene, transcript variant 1	2700054A10Rik	72578
13552796	No	NC_000083.6	17	ncRNA	lncRNA	13487021	13554094	-	NR_045437.1	RIKEN cDNA 2700054A10 gene, transcript variant 2	2700054A10Rik	72578
13590392	Yes, Upstream Feature	NC_000083.6	17	ncRNA	lncRNA	13487021	13554094	-	NR_045437.1	RIKEN cDNA 2700054A10 gene, transcript variant 2	2700054A10Rik	72578		36298
13590392	Yes, Downstream Feature	NC_000083.6	17	ncRNA	lncRNA	13658119	13665688	+	XR_876607.2	predicted gene, 41530	Gm41530	105246216			67727
13591231	Yes, Upstream Feature	NC_000083.6	17	ncRNA	lncRNA	13487021	13554094	-	NR_045437.1	RIKEN cDNA 2700054A10 gene, transcript variant 2	2700054A10Rik	72578		37137
13591231	Yes, Downstream Feature	NC_000083.6	17	ncRNA	lncRNA	13658119	13665688	+	XR_876607.2	predicted gene, 41530	Gm41530	105246216			66888
39845696	Yes, Upstream Feature	NC_000083.6	17	CDS		39642624	39644801	+	NP_001231580.1	predicted gene 9041 precursor	Esp15	668200		200895
39845696	Yes, Downstream Feature	NC_000083.6	17	CDS		39953353	39955244	+	NP_001242980.1	exocrine gland-secreting peptide 38 precursor	Esp38	100126775			107657
3508431	No	NC_000083.6	17	CDS		3413998	3518728	+	NP_001116470.1	T-lymphoma invasion and metastasis-inducing protein 2 isoform 1	Tiam2	24001
3508431	No	NC_000083.6	17	CDS		3502938	3518728	+	NP_001273686.1	T-lymphoma invasion and metastasis-inducing protein 2 isoform 2	Tiam2	24001
3508431	No	NC_000083.6	17	CDS		3413998	3518728	+	XP_006523288.1	T-lymphoma invasion and metastasis-inducing protein 2 isoform X1	Tiam2	24001
3508431	No	NC_000083.6	17	CDS		3502938	3518728	+	XP_006523296.1	T-lymphoma invasion and metastasis-inducing protein 2 isoform X7	Tiam2	24001
3508431	No	NC_000083.6	17	CDS		3482604	3518728	+	XP_006523294.1	T-lymphoma invasion and metastasis-inducing protein 2 isoform X6	Tiam2	24001
3508431	No	NC_000083.6	17	CDS		3413998	3518728	+	NP_036008.2	T-lymphoma invasion and metastasis-inducing protein 2 isoform 1	Tiam2	24001
3508431	No	NC_000083.6	17	CDS		3477261	3518728	+	XP_006523293.1	T-lymphoma invasion and metastasis-inducing protein 2 isoform X5	Tiam2	24001
3508431	No	NC_000083.6	17	CDS		3506767	3518728	+	NP_001273687.1	T-lymphoma invasion and metastasis-inducing protein 2 isoform 3	Tiam2	24001
3508431	No	NC_000083.6	17	CDS		3490183	3518728	+	XP_006523292.1	T-lymphoma invasion and metastasis-inducing protein 2 isoform X4	Tiam2	24001
3508431	No	NC_000083.6	17	CDS		3413998	3518728	+	XP_006523289.1	T-lymphoma invasion and metastasis-inducing protein 2 isoform X1	Tiam2	24001
13551242	No	NC_000083.6	17	ncRNA	lncRNA	13487021	13554094	-	NR_045436.1	RIKEN cDNA 2700054A10 gene, transcript variant 1	2700054A10Rik	72578
13551242	No	NC_000083.6	17	ncRNA	lncRNA	13487021	13554094	-	NR_045437.1	RIKEN cDNA 2700054A10 gene, transcript variant 2	2700054A10Rik	72578
13552316	No	NC_000083.6	17	ncRNA	lncRNA	13487021	13554094	-	NR_045436.1	RIKEN cDNA 2700054A10 gene, transcript variant 1	2700054A10Rik	72578
13552316	No	NC_000083.6	17	ncRNA	lncRNA	13487021	13554094	-	NR_045437.1	RIKEN cDNA 2700054A10 gene, transcript variant 2	2700054A10Rik	72578
13552392	No	NC_000083.6	17	ncRNA	lncRNA	13487021	13554094	-	NR_045436.1	RIKEN cDNA 2700054A10 gene, transcript variant 1	2700054A10Rik	72578
13552392	No	NC_000083.6	17	ncRNA	lncRNA	13487021	13554094	-	NR_045437.1	RIKEN cDNA 2700054A10 gene, transcript variant 2	2700054A10Rik	72578
13552529	No	NC_000083.6	17	ncRNA	lncRNA	13487021	13554094	-	NR_045436.1	RIKEN cDNA 2700054A10 gene, transcript variant 1	2700054A10Rik	72578
13552529	No	NC_000083.6	17	ncRNA	lncRNA	13487021	13554094	-	NR_045437.1	RIKEN cDNA 2700054A10 gene, transcript variant 2	2700054A10Rik	72578
13552648	No	NC_000083.6	17	ncRNA	lncRNA	13487021	13554094	-	NR_045436.1	RIKEN cDNA 2700054A10 gene, transcript variant 1	2700054A10Rik	72578
13552648	No	NC_000083.6	17	ncRNA	lncRNA	13487021	13554094	-	NR_045437.1	RIKEN cDNA 2700054A10 gene, transcript variant 2	2700054A10Rik	72578
13552848	No	NC_000083.6	17	ncRNA	lncRNA	13487021	13554094	-	NR_045436.1	RIKEN cDNA 2700054A10 gene, transcript variant 1	2700054A10Rik	72578
13552848	No	NC_000083.6	17	ncRNA	lncRNA	13487021	13554094	-	NR_045437.1	RIKEN cDNA 2700054A10 gene, transcript variant 2	2700054A10Rik	72578
13552921	No	NC_000083.6	17	ncRNA	lncRNA	13487021	13554094	-	NR_045436.1	RIKEN cDNA 2700054A10 gene, transcript variant 1	2700054A10Rik	72578
13552921	No	NC_000083.6	17	ncRNA	lncRNA	13487021	13554094	-	NR_045437.1	RIKEN cDNA 2700054A10 gene, transcript variant 2	2700054A10Rik	72578
9800248	Yes, Upstream Feature	NC_000083.6	17	ncRNA	lncRNA	9750752	9775866	-	NR_045433.1	RIKEN cDNA 4930452A19 gene	4930452A19Rik	71092		24382
9800248	Yes, Downstream Feature	NC_000083.6	17	ncRNA	lncRNA	9897609	9929821	-	XR_876396.1	predicted gene, 34799, transcript variant X1	Gm34799	102638172			97361
13551080	No	NC_000083.6	17	ncRNA	lncRNA	13487021	13554094	-	NR_045436.1	RIKEN cDNA 2700054A10 gene, transcript variant 1	2700054A10Rik	72578
13551080	No	NC_000083.6	17	ncRNA	lncRNA	13487021	13554094	-	NR_045437.1	RIKEN cDNA 2700054A10 gene, transcript variant 2	2700054A10Rik	72578
13552297	No	NC_000083.6	17	ncRNA	lncRNA	13487021	13554094	-	NR_045436.1	RIKEN cDNA 2700054A10 gene, transcript variant 1	2700054A10Rik	72578
13552297	No	NC_000083.6	17	ncRNA	lncRNA	13487021	13554094	-	NR_045437.1	RIKEN cDNA 2700054A10 gene, transcript variant 2	2700054A10Rik	72578
13552929	No	NC_000083.6	17	ncRNA	lncRNA	13487021	13554094	-	NR_045436.1	RIKEN cDNA 2700054A10 gene, transcript variant 1	2700054A10Rik	72578
13552929	No	NC_000083.6	17	ncRNA	lncRNA	13487021	13554094	-	NR_045437.1	RIKEN cDNA 2700054A10 gene, transcript variant 2	2700054A10Rik	72578
29531608	Yes, Upstream Feature	NC_000083.6	17	CDS		29526185	29526754	-	NP_001156373.1	transmembrane protein 217	Tmem217	71138		4854
29531608	Yes, Downstream Feature	NC_000083.6	17	CDS		29549939	29604972	+	NP_941049.1	TBC1 domain family member 22B	Tbc1d22b	381085			18331
30811118	No	NC_000083.6	17	CDS		30635366	30875129	+	XP_006523653.1	dynein heavy chain 8, axonemal isoform X2	Dnah8	13417
30811118	No	NC_000083.6	17	CDS		30635366	30875129	+	NP_038839.2	dynein heavy chain 8, axonemal	Dnah8	13417
30811118	No	NC_000083.6	17	CDS		30635366	30875129	+	XP_006523651.1	dynein heavy chain 8, axonemal isoform X1	Dnah8	13417
30811118	No	NC_000083.6	17	CDS		30648473	30875129	+	XP_006523654.1	dynein heavy chain 8, axonemal isoform X3	Dnah8	13417
30811118	No	NC_000083.6	17	CDS		30668292	30875129	+	XP_006523655.1	dynein heavy chain 8, axonemal isoform X4	Dnah8	13417
32942243	No	NC_000083.6	17	CDS		32928319	32947002	-	XP_006523801.1	cytochrome P450, family 4, subfamily f, polypeptide 13 isoform X3	Cyp4f13	170716
32942243	No	NC_000083.6	17	CDS		32924777	32947002	-	NP_570952.1	cytochrome P450, family 4, subfamily f, polypeptide 13	Cyp4f13	170716
47337778	No	NC_000083.6	17	CDS		47314067	47359231	+	NP_001091092.1	transcriptional-regulating factor 1 isoform 1	Trerf1	224829
47337778	No	NC_000083.6	17	CDS		47314067	47359231	+	NP_766210.1	transcriptional-regulating factor 1 isoform 2	Trerf1	224829
72692290	Yes, Upstream Feature	NC_000083.6	17	CDS		71869442	72603709	-	NP_031465.2	ALK tyrosine kinase receptor precursor	Alk	11682		88581
72692290	Yes, Downstream Feature	NC_000083.6	17	CDS		72839924	72848804	+	XP_017173040.1	protein yippee-like 5 isoform X1	Ypel5	383295			147634
28071069	No	NC_000084.6	18	ncRNA	lncRNA	28070140	28161645	-	XR_877258.2	predicted gene, 33860, transcript variant X3	Gm33860	102636920
36570056	No	NC_000084.6	18	CDS		36560738	36658459	+	NP_780584.2	ankyrin repeat and KH domain-containing protein 1	Ankhd1	108857
42976015	No	NC_000084.6	18	CDS		42645728	43059240	-	NP_082668.1	serine/threonine-protein phosphatase 2A 55 kDa regulatory subunit B beta isoform	Ppp2r2b	72930
69126997	Yes, Upstream Feature	NC_000084.6	18	ncRNA	lncRNA	69120980	69126340	-	XR_877531.1	predicted gene, 31147, transcript variant X2	Gm31147	102633286		657
69126997	Yes, Downstream Feature	NC_000084.6	18	ncRNA	lncRNA	69171689	69189532	+	XR_877532.1	predicted gene, 41768	Gm41768	105246483			44692
34774111	Yes, Upstream Feature	NC_000084.6	18	CDS		34762647	34770858	+	NP_780313.1	protein FAM53C	Fam53c	66306		3253
34774111	Yes, Downstream Feature	NC_000084.6	18	CDS		34777131	34837670	+	NP_001074725.1	lysine-specific demethylase 3B	Kdm3b	277250			3020
15117826	No	NC_000084.6	18	CDS		14969537	15151324	-	NP_598873.2	BTB/POZ domain-containing protein KCTD1 isoform 2	Kctd1	106931
43125191	Yes, Upstream Feature	NC_000084.6	18	ncRNA	lncRNA	43059417	43067590	+	XR_877360.2	predicted gene, 41712	Gm41712	105246422		57601
43125191	Yes, Downstream Feature	NC_000084.6	18	ncRNA	lncRNA	43154736	43161986	-	XR_001782438.1	uncharacterized LOC108168378	LOC108168378	108168378			29545
76268813	No	NC_000084.6	18	CDS		76262492	76304730	+	NP_001239410.1	mothers against decapentaplegic homolog 2 isoform 1	Smad2	17126
76268813	No	NC_000084.6	18	CDS		76262492	76304730	+	NP_001297999.1	mothers against decapentaplegic homolog 2 isoform 2	Smad2	17126
76268813	No	NC_000084.6	18	CDS		76262492	76304730	+	XP_006525762.1	mothers against decapentaplegic homolog 2 isoform X1	Smad2	17126
76268813	No	NC_000084.6	18	CDS		76262492	76304730	+	XP_017173331.1	mothers against decapentaplegic homolog 2 isoform X2	Smad2	17126
76268813	No	NC_000084.6	18	CDS		76262492	76304730	+	NP_034884.2	mothers against decapentaplegic homolog 2 isoform 1	Smad2	17126
79874525	Yes, Upstream Feature	NC_000084.6	18	CDS		78755215	79087015	-	NP_444329.2	SET-binding protein	Setbp1	240427		787510
79874525	Yes, Downstream Feature	NC_000084.6	18	CDS		80019554	80019799	+	XP_011245400.1	transcription elongation factor 1 homolog	Gm36718	102640717			145029
42975891	No	NC_000084.6	18	CDS		42645728	43059240	-	NP_082668.1	serine/threonine-protein phosphatase 2A 55 kDa regulatory subunit B beta isoform	Ppp2r2b	72930
42975902	No	NC_000084.6	18	CDS		42645728	43059240	-	NP_082668.1	serine/threonine-protein phosphatase 2A 55 kDa regulatory subunit B beta isoform	Ppp2r2b	72930
56171223	Yes, Upstream Feature	NC_000084.6	18	ncRNA	lncRNA	56031428	56033086	-	XR_877443.1	predicted gene, 41736	Gm41736	105246447		138137
56171223	Yes, Downstream Feature	NC_000084.6	18	CDS		56387500	56502629	+	XP_011245102.1	GRAM domain-containing protein 3 isoform X1	Gramd3	107022			216277
4560458	No	NC_000084.6	18	ncRNA	lncRNA	4541612	4562599	-	XR_877154.1	predicted gene, 41658, transcript variant X2	Gm41658	105246359
4560458	No	NC_000084.6	18	ncRNA	lncRNA	4541612	4560697	-	XR_877153.1	predicted gene, 41658, transcript variant X1	Gm41658	105246359
14965849	Yes, Upstream Feature	NC_000084.6	18	ncRNA	lncRNA	14892648	14899364	-	XR_877197.2	RIKEN cDNA 4930543D07 gene	4930543D07Rik	75176		66485
14965849	Yes, Downstream Feature	NC_000084.6	18	CDS		14969537	15151324	-	NP_598873.2	BTB/POZ domain-containing protein KCTD1 isoform 2	Kctd1	106931			3688
38680063	Yes, Upstream Feature	NC_000084.6	18	CDS		38589806	38590708	-	NP_036028.2	protein sprouty homolog 4	Spry4	24066		89355
38680063	Yes, Downstream Feature	NC_000084.6	18	CDS		38714400	38714513	+	XP_006526469.1	dolichyl-diphosphooligosaccharide--protein glycosyltransferase subunit 4-like	LOC102632739	102632739			34337
38782291	No	NC_000084.6	18	CDS		38739463	39371162	+	XP_017173474.1	rho GTPase-activating protein 26 isoform X2	Arhgap26	71302
42975784	No	NC_000084.6	18	CDS		42645728	43059240	-	NP_082668.1	serine/threonine-protein phosphatase 2A 55 kDa regulatory subunit B beta isoform	Ppp2r2b	72930
42975883	No	NC_000084.6	18	CDS		42645728	43059240	-	NP_082668.1	serine/threonine-protein phosphatase 2A 55 kDa regulatory subunit B beta isoform	Ppp2r2b	72930
42975959	No	NC_000084.6	18	CDS		42645728	43059240	-	NP_082668.1	serine/threonine-protein phosphatase 2A 55 kDa regulatory subunit B beta isoform	Ppp2r2b	72930
70114304	No	NC_000084.6	18	ncRNA	lncRNA	70055123	70134833	+	XR_877537.2	predicted gene, 41770	Gm41770	105246485
506349	Yes, Upstream Feature	NW_012132910.1	19	ncRNA	lncRNA	384043	395469	+	XR_001783132.1	predicted gene, 32245	Gm32245	102634732		110880
506349	Yes, no further Downstream Feature
506485	Yes, Upstream Feature	NW_012132910.1	19	ncRNA	lncRNA	384043	395469	+	XR_001783132.1	predicted gene, 32245	Gm32245	102634732		111016
506485	Yes, no further Downstream Feature
506331	Yes, Upstream Feature	NW_012132910.1	19	ncRNA	lncRNA	384043	395469	+	XR_001783132.1	predicted gene, 32245	Gm32245	102634732		110862
506331	Yes, no further Downstream Feature
506542	Yes, Upstream Feature	NW_012132910.1	19	ncRNA	lncRNA	384043	395469	+	XR_001783132.1	predicted gene, 32245	Gm32245	102634732		111073
506542	Yes, no further Downstream Feature
506716	Yes, Upstream Feature	NW_012132910.1	19	ncRNA	lncRNA	384043	395469	+	XR_001783132.1	predicted gene, 32245	Gm32245	102634732		111247
506716	Yes, no further Downstream Feature
19551238	Yes, Upstream Feature	NC_000085.6	19	ncRNA	lncRNA	19284543	19319645	+	XR_877746.1	predicted gene, 41815	Gm41815	105246541		231593
19551238	Yes, Downstream Feature	NC_000085.6	19	ncRNA	lncRNA	19821035	19979149	+	XR_386579.1	predicted gene, 32469	Gm32469	102635029			269797
26955844	Yes, Upstream Feature	NC_000085.6	19	CDS		26885979	26888431	+	NP_001028579.1	uncharacterized protein LOC329047	Gm815	329047		67413
26955844	Yes, Downstream Feature	NC_000085.6	19	ncRNA	lncRNA	27101951	27316698	-	XR_877791.1	predicted gene, 35438, transcript variant X3	Gm35438	102639019			146107
36605077	No	NC_000085.6	19	CDS		36595190	36618844	+	XP_017173648.1	probable E3 ubiquitin-protein ligase HECTD2 isoform X2	Hectd2	226098
36605077	No	NC_000085.6	19	CDS		36583983	36618844	+	XP_006527054.1	probable E3 ubiquitin-protein ligase HECTD2 isoform X1	Hectd2	226098
36605077	No	NC_000085.6	19	CDS		36595223	36618844	+	XP_017173649.1	probable E3 ubiquitin-protein ligase HECTD2 isoform X3	Hectd2	226098
36605077	No	NC_000085.6	19	CDS		36554784	36618844	+	NP_001156943.1	probable E3 ubiquitin-protein ligase HECTD2 isoform 1	Hectd2	226098
36605077	No	NC_000085.6	19	CDS		36554784	36618844	+	NP_766225.2	probable E3 ubiquitin-protein ligase HECTD2 isoform 2	Hectd2	226098
36605077	No	NC_000085.6	19	CDS		36554784	36609264	+	XP_017173650.1	probable E3 ubiquitin-protein ligase HECTD2 isoform X4	Hectd2	226098
59490527	Yes, Upstream Feature	NC_000085.6	19	CDS		59459216	59464047	+	NP_034262.2	homeobox protein EMX2	Emx2	13797		26480
59490527	Yes, Downstream Feature	NC_000085.6	19	ncRNA	lncRNA	59493136	59559391	+	NR_045308.1	RIKEN cDNA 2700089I24 gene	2700089I24Rik	72647			2609
36996733	No	NC_000085.6	19	CDS		36958418	37011404	+	XP_006526624.1	TATA-binding protein-associated factor 172 isoform X1	Btaf1	107182
36996733	No	NC_000085.6	19	CDS		36983545	37011404	+	XP_017173528.1	TATA-binding protein-associated factor 172 isoform X2	Btaf1	107182
36996733	No	NC_000085.6	19	CDS		36926388	37011404	+	NP_001074175.1	TATA-binding protein-associated factor 172	Btaf1	107182
45780294	No	NC_000085.6	19	CDS		45763811	45783130	-	XP_017173794.1	protein O-GlcNAcase isoform X1	Mgea5	76055
45780294	No	NC_000085.6	19	CDS		45752144	45783130	-	NP_076288.1	protein O-GlcNAcase	Mgea5	76055
11276133	No	NC_000085.6	19	ncRNA	lncRNA	11196817	11299884	+	NR_045317.1	RIKEN cDNA 4930526L06 gene	4930526L06Rik	75138
11276133	No	NC_000085.6	19	CDS		11274197	11283793	-	NP_899013.1	membrane-spanning 4-domains subfamily A member 5	Ms4a5	269063
11276133	No	NC_000085.6	19	CDS		11275600	11283793	-	XP_006527187.1	membrane-spanning 4-domains subfamily A member 5 isoform X1	Ms4a5	269063
10077008	No	NC_000085.6	19	CDS		10064263	10101429	-	NP_062673.1	fatty acid desaturase 2	Fads2	56473
24456591	Yes, Upstream Feature	NC_000085.6	19	CDS		24295552	24439121	-	NP_032872.1	phosphatidylinositol 4-phosphate 5-kinase type-1 beta	Pip5k1b	18719		17470
24456591	Yes, Downstream Feature	NC_000085.6	19	CDS		24476502	24477356	-	NP_080796.1	protein FAM122A	Fam122a	68034			19911
24742336	No	NC_000085.6	19	CDS		24684485	24861789	-	NP_778178.3	phosphoglucomutase-like protein 5	Pgm5	226041
169979975	No	NC_000086.7	X	CDS		169927010	169989211	+	NP_001277433.1	E3 ubiquitin-protein ligase Midline-1 isoform 2	Mid1	17318
169979975	No	NC_000086.7	X	CDS		169927010	169989211	+	XP_017173897.1	E3 ubiquitin-protein ligase Midline-1 isoform X1	Mid1	17318
169979975	No	NC_000086.7	X	CDS		169927010	169989211	+	XP_017173900.1	E3 ubiquitin-protein ligase Midline-1 isoform X3	Mid1	17318
169979975	No	NC_000086.7	X	CDS		169927010	169989211	+	XP_017173901.1	E3 ubiquitin-protein ligase Midline-1 isoform X4	Mid1	17318
169979975	No	NC_000086.7	X	CDS		169927010	169989211	+	XP_017173899.1	E3 ubiquitin-protein ligase Midline-1 isoform X1	Mid1	17318
169979975	No	NC_000086.7	X	CDS		169979476	169989211	+	XP_006528800.1	E3 ubiquitin-protein ligase Midline-1 isoform X6	Mid1	17318
169979975	No	NC_000086.7	X	CDS		169800751	169989211	+	NP_001277441.1	E3 ubiquitin-protein ligase Midline-1 isoform 4	Mid1	17318
169979975	No	NC_000086.7	X	CDS		169927010	169989211	+	NP_001277435.1	E3 ubiquitin-protein ligase Midline-1 isoform 3	Mid1	17318
169979975	No	NC_000086.7	X	CDS		169927010	169989211	+	XP_011246091.1	E3 ubiquitin-protein ligase Midline-1 isoform X2	Mid1	17318
169979975	No	NC_000086.7	X	CDS		169927010	169989211	+	NP_034927.2	E3 ubiquitin-protein ligase Midline-1 isoform 1	Mid1	17318
169979975	No	NC_000086.7	X	CDS		169979476	169989211	+	XP_006528799.1	E3 ubiquitin-protein ligase Midline-1 isoform X5	Mid1	17318
169979975	No	NC_000086.7	X	CDS		169927010	169989211	+	XP_017173902.1	E3 ubiquitin-protein ligase Midline-1 isoform X8	Mid1	17318
169979975	No	NC_000086.7	X	CDS		169927010	169989211	+	XP_017173898.1	E3 ubiquitin-protein ligase Midline-1 isoform X1	Mid1	17318
169979975	No	NC_000086.7	X	CDS		169927010	169989211	+	NP_001277434.1	E3 ubiquitin-protein ligase Midline-1 isoform 2	Mid1	17318
169987321	No	NC_000086.7	X	CDS		169927010	169989211	+	NP_001277433.1	E3 ubiquitin-protein ligase Midline-1 isoform 2	Mid1	17318
169987321	No	NC_000086.7	X	CDS		169927010	169989211	+	XP_017173897.1	E3 ubiquitin-protein ligase Midline-1 isoform X1	Mid1	17318
169987321	No	NC_000086.7	X	CDS		169927010	169989211	+	XP_017173900.1	E3 ubiquitin-protein ligase Midline-1 isoform X3	Mid1	17318
169987321	No	NC_000086.7	X	CDS		169927010	169989211	+	XP_017173901.1	E3 ubiquitin-protein ligase Midline-1 isoform X4	Mid1	17318
169987321	No	NC_000086.7	X	CDS		169927010	169989211	+	XP_017173899.1	E3 ubiquitin-protein ligase Midline-1 isoform X1	Mid1	17318
169987321	No	NC_000086.7	X	CDS		169979476	169989211	+	XP_006528800.1	E3 ubiquitin-protein ligase Midline-1 isoform X6	Mid1	17318
169987321	No	NC_000086.7	X	CDS		169800751	169989211	+	NP_001277441.1	E3 ubiquitin-protein ligase Midline-1 isoform 4	Mid1	17318
169987321	No	NC_000086.7	X	CDS		169927010	169989211	+	NP_001277435.1	E3 ubiquitin-protein ligase Midline-1 isoform 3	Mid1	17318
169987321	No	NC_000086.7	X	CDS		169927010	169989211	+	XP_011246091.1	E3 ubiquitin-protein ligase Midline-1 isoform X2	Mid1	17318
169987321	No	NC_000086.7	X	CDS		169927010	169989211	+	NP_034927.2	E3 ubiquitin-protein ligase Midline-1 isoform 1	Mid1	17318
169987321	No	NC_000086.7	X	CDS		169979476	169989211	+	XP_006528799.1	E3 ubiquitin-protein ligase Midline-1 isoform X5	Mid1	17318
169987321	No	NC_000086.7	X	CDS		169927010	169989211	+	XP_017173902.1	E3 ubiquitin-protein ligase Midline-1 isoform X8	Mid1	17318
169987321	No	NC_000086.7	X	CDS		169927010	169989211	+	XP_017173898.1	E3 ubiquitin-protein ligase Midline-1 isoform X1	Mid1	17318
169987321	No	NC_000086.7	X	CDS		169983963	169989211	+	XP_006528802.1	E3 ubiquitin-protein ligase Midline-1 isoform X7	Mid1	17318
169987321	No	NC_000086.7	X	CDS		169927010	169989211	+	NP_001277434.1	E3 ubiquitin-protein ligase Midline-1 isoform 2	Mid1	17318
169987375	No	NC_000086.7	X	CDS		169927010	169989211	+	NP_001277433.1	E3 ubiquitin-protein ligase Midline-1 isoform 2	Mid1	17318
169987375	No	NC_000086.7	X	CDS		169927010	169989211	+	XP_017173897.1	E3 ubiquitin-protein ligase Midline-1 isoform X1	Mid1	17318
169987375	No	NC_000086.7	X	CDS		169927010	169989211	+	XP_017173900.1	E3 ubiquitin-protein ligase Midline-1 isoform X3	Mid1	17318
169987375	No	NC_000086.7	X	CDS		169927010	169989211	+	XP_017173901.1	E3 ubiquitin-protein ligase Midline-1 isoform X4	Mid1	17318
169987375	No	NC_000086.7	X	CDS		169927010	169989211	+	XP_017173899.1	E3 ubiquitin-protein ligase Midline-1 isoform X1	Mid1	17318
169987375	No	NC_000086.7	X	CDS		169979476	169989211	+	XP_006528800.1	E3 ubiquitin-protein ligase Midline-1 isoform X6	Mid1	17318
169987375	No	NC_000086.7	X	CDS		169800751	169989211	+	NP_001277441.1	E3 ubiquitin-protein ligase Midline-1 isoform 4	Mid1	17318
169987375	No	NC_000086.7	X	CDS		169927010	169989211	+	NP_001277435.1	E3 ubiquitin-protein ligase Midline-1 isoform 3	Mid1	17318
169987375	No	NC_000086.7	X	CDS		169927010	169989211	+	XP_011246091.1	E3 ubiquitin-protein ligase Midline-1 isoform X2	Mid1	17318
169987375	No	NC_000086.7	X	CDS		169927010	169989211	+	NP_034927.2	E3 ubiquitin-protein ligase Midline-1 isoform 1	Mid1	17318
169987375	No	NC_000086.7	X	CDS		169979476	169989211	+	XP_006528799.1	E3 ubiquitin-protein ligase Midline-1 isoform X5	Mid1	17318
169987375	No	NC_000086.7	X	CDS		169927010	169989211	+	XP_017173902.1	E3 ubiquitin-protein ligase Midline-1 isoform X8	Mid1	17318
169987375	No	NC_000086.7	X	CDS		169927010	169989211	+	XP_017173898.1	E3 ubiquitin-protein ligase Midline-1 isoform X1	Mid1	17318
169987375	No	NC_000086.7	X	CDS		169983963	169989211	+	XP_006528802.1	E3 ubiquitin-protein ligase Midline-1 isoform X7	Mid1	17318
169987375	No	NC_000086.7	X	CDS		169927010	169989211	+	NP_001277434.1	E3 ubiquitin-protein ligase Midline-1 isoform 2	Mid1	17318
169994680	Yes, Upstream Feature	NC_000086.7	X	CDS		169927010	169989211	+	NP_001277434.1	E3 ubiquitin-protein ligase Midline-1 isoform 2	Mid1	17318		5469
169994680	Yes, Downstream Feature	NC_000086.7	X	CDS		170672667	170678050	+	NP_001295417.1	acetylserotonin O-methyltransferase isoform 2	Asmt	107626			677987
170004755	Yes, Upstream Feature	NC_000086.7	X	CDS		169927010	169989211	+	NP_001277434.1	E3 ubiquitin-protein ligase Midline-1 isoform 2	Mid1	17318		15544
170004755	Yes, Downstream Feature	NC_000086.7	X	CDS		170672667	170678050	+	NP_001295417.1	acetylserotonin O-methyltransferase isoform 2	Asmt	107626			667912
170005613	Yes, Upstream Feature	NC_000086.7	X	CDS		169927010	169989211	+	NP_001277434.1	E3 ubiquitin-protein ligase Midline-1 isoform 2	Mid1	17318		16402
170005613	Yes, Downstream Feature	NC_000086.7	X	CDS		170672667	170678050	+	NP_001295417.1	acetylserotonin O-methyltransferase isoform 2	Asmt	107626			667054
169976547	No	NC_000086.7	X	CDS		169927010	169989211	+	NP_001277433.1	E3 ubiquitin-protein ligase Midline-1 isoform 2	Mid1	17318
169976547	No	NC_000086.7	X	CDS		169927010	169989211	+	XP_017173897.1	E3 ubiquitin-protein ligase Midline-1 isoform X1	Mid1	17318
169976547	No	NC_000086.7	X	CDS		169927010	169989211	+	XP_017173900.1	E3 ubiquitin-protein ligase Midline-1 isoform X3	Mid1	17318
169976547	No	NC_000086.7	X	CDS		169927010	169989211	+	XP_017173901.1	E3 ubiquitin-protein ligase Midline-1 isoform X4	Mid1	17318
169976547	No	NC_000086.7	X	CDS		169927010	169989211	+	XP_017173899.1	E3 ubiquitin-protein ligase Midline-1 isoform X1	Mid1	17318
169976547	No	NC_000086.7	X	CDS		169800751	169989211	+	NP_001277441.1	E3 ubiquitin-protein ligase Midline-1 isoform 4	Mid1	17318
169976547	No	NC_000086.7	X	ncRNA	lncRNA	169975043	169978917	-	NR_029457.1	RIKEN cDNA G530011O06 gene, transcript variant 1	G530011O06Rik	654820
169976547	No	NC_000086.7	X	CDS		169927010	169989211	+	NP_001277435.1	E3 ubiquitin-protein ligase Midline-1 isoform 3	Mid1	17318
169976547	No	NC_000086.7	X	CDS		169927010	169989211	+	XP_011246091.1	E3 ubiquitin-protein ligase Midline-1 isoform X2	Mid1	17318
169976547	No	NC_000086.7	X	CDS		169927010	169989211	+	NP_034927.2	E3 ubiquitin-protein ligase Midline-1 isoform 1	Mid1	17318
169976547	No	NC_000086.7	X	CDS		169927010	169989211	+	XP_017173902.1	E3 ubiquitin-protein ligase Midline-1 isoform X8	Mid1	17318
169976547	No	NC_000086.7	X	CDS		169927010	169989211	+	XP_017173898.1	E3 ubiquitin-protein ligase Midline-1 isoform X1	Mid1	17318
169976547	No	NC_000086.7	X	CDS		169927010	169989211	+	NP_001277434.1	E3 ubiquitin-protein ligase Midline-1 isoform 2	Mid1	17318
169983018	No	NC_000086.7	X	CDS		169927010	169989211	+	NP_001277433.1	E3 ubiquitin-protein ligase Midline-1 isoform 2	Mid1	17318
169983018	No	NC_000086.7	X	CDS		169927010	169989211	+	XP_017173897.1	E3 ubiquitin-protein ligase Midline-1 isoform X1	Mid1	17318
169983018	No	NC_000086.7	X	CDS		169927010	169989211	+	XP_017173900.1	E3 ubiquitin-protein ligase Midline-1 isoform X3	Mid1	17318
169983018	No	NC_000086.7	X	CDS		169927010	169989211	+	XP_017173901.1	E3 ubiquitin-protein ligase Midline-1 isoform X4	Mid1	17318
169983018	No	NC_000086.7	X	CDS		169927010	169989211	+	XP_017173899.1	E3 ubiquitin-protein ligase Midline-1 isoform X1	Mid1	17318
169983018	No	NC_000086.7	X	CDS		169979476	169989211	+	XP_006528800.1	E3 ubiquitin-protein ligase Midline-1 isoform X6	Mid1	17318
169983018	No	NC_000086.7	X	CDS		169800751	169989211	+	NP_001277441.1	E3 ubiquitin-protein ligase Midline-1 isoform 4	Mid1	17318
169983018	No	NC_000086.7	X	CDS		169927010	169989211	+	NP_001277435.1	E3 ubiquitin-protein ligase Midline-1 isoform 3	Mid1	17318
169983018	No	NC_000086.7	X	CDS		169927010	169989211	+	XP_011246091.1	E3 ubiquitin-protein ligase Midline-1 isoform X2	Mid1	17318
169983018	No	NC_000086.7	X	CDS		169927010	169989211	+	NP_034927.2	E3 ubiquitin-protein ligase Midline-1 isoform 1	Mid1	17318
169983018	No	NC_000086.7	X	CDS		169979476	169989211	+	XP_006528799.1	E3 ubiquitin-protein ligase Midline-1 isoform X5	Mid1	17318
169983018	No	NC_000086.7	X	CDS		169927010	169989211	+	XP_017173902.1	E3 ubiquitin-protein ligase Midline-1 isoform X8	Mid1	17318
169983018	No	NC_000086.7	X	CDS		169927010	169989211	+	XP_017173898.1	E3 ubiquitin-protein ligase Midline-1 isoform X1	Mid1	17318
169983018	No	NC_000086.7	X	CDS		169927010	169989211	+	NP_001277434.1	E3 ubiquitin-protein ligase Midline-1 isoform 2	Mid1	17318
169983036	No	NC_000086.7	X	CDS		169927010	169989211	+	NP_001277433.1	E3 ubiquitin-protein ligase Midline-1 isoform 2	Mid1	17318
169983036	No	NC_000086.7	X	CDS		169927010	169989211	+	XP_017173897.1	E3 ubiquitin-protein ligase Midline-1 isoform X1	Mid1	17318
169983036	No	NC_000086.7	X	CDS		169927010	169989211	+	XP_017173900.1	E3 ubiquitin-protein ligase Midline-1 isoform X3	Mid1	17318
169983036	No	NC_000086.7	X	CDS		169927010	169989211	+	XP_017173901.1	E3 ubiquitin-protein ligase Midline-1 isoform X4	Mid1	17318
169983036	No	NC_000086.7	X	CDS		169927010	169989211	+	XP_017173899.1	E3 ubiquitin-protein ligase Midline-1 isoform X1	Mid1	17318
169983036	No	NC_000086.7	X	CDS		169979476	169989211	+	XP_006528800.1	E3 ubiquitin-protein ligase Midline-1 isoform X6	Mid1	17318
169983036	No	NC_000086.7	X	CDS		169800751	169989211	+	NP_001277441.1	E3 ubiquitin-protein ligase Midline-1 isoform 4	Mid1	17318
169983036	No	NC_000086.7	X	CDS		169927010	169989211	+	NP_001277435.1	E3 ubiquitin-protein ligase Midline-1 isoform 3	Mid1	17318
169983036	No	NC_000086.7	X	CDS		169927010	169989211	+	XP_011246091.1	E3 ubiquitin-protein ligase Midline-1 isoform X2	Mid1	17318
169983036	No	NC_000086.7	X	CDS		169927010	169989211	+	NP_034927.2	E3 ubiquitin-protein ligase Midline-1 isoform 1	Mid1	17318
169983036	No	NC_000086.7	X	CDS		169979476	169989211	+	XP_006528799.1	E3 ubiquitin-protein ligase Midline-1 isoform X5	Mid1	17318
169983036	No	NC_000086.7	X	CDS		169927010	169989211	+	XP_017173902.1	E3 ubiquitin-protein ligase Midline-1 isoform X8	Mid1	17318
169983036	No	NC_000086.7	X	CDS		169927010	169989211	+	XP_017173898.1	E3 ubiquitin-protein ligase Midline-1 isoform X1	Mid1	17318
169983036	No	NC_000086.7	X	CDS		169927010	169989211	+	NP_001277434.1	E3 ubiquitin-protein ligase Midline-1 isoform 2	Mid1	17318
170004764	Yes, Upstream Feature	NC_000086.7	X	CDS		169927010	169989211	+	NP_001277434.1	E3 ubiquitin-protein ligase Midline-1 isoform 2	Mid1	17318		15553
170004764	Yes, Downstream Feature	NC_000086.7	X	CDS		170672667	170678050	+	NP_001295417.1	acetylserotonin O-methyltransferase isoform 2	Asmt	107626			667903
92107534	Yes, Upstream Feature	NC_000086.7	X	CDS		92015191	92016333	-	NP_034889.1	melanoma antigen, family B, 1	Mageb1	17145		91201
92107534	Yes, Downstream Feature	NC_000086.7	X	CDS		92119651	92120634	-	NP_776144.1	melanoma-associated antigen B18	Mageb18	215641			12117
169983041	No	NC_000086.7	X	CDS		169927010	169989211	+	NP_001277433.1	E3 ubiquitin-protein ligase Midline-1 isoform 2	Mid1	17318
169983041	No	NC_000086.7	X	CDS		169927010	169989211	+	XP_017173897.1	E3 ubiquitin-protein ligase Midline-1 isoform X1	Mid1	17318
169983041	No	NC_000086.7	X	CDS		169927010	169989211	+	XP_017173900.1	E3 ubiquitin-protein ligase Midline-1 isoform X3	Mid1	17318
169983041	No	NC_000086.7	X	CDS		169927010	169989211	+	XP_017173901.1	E3 ubiquitin-protein ligase Midline-1 isoform X4	Mid1	17318
169983041	No	NC_000086.7	X	CDS		169927010	169989211	+	XP_017173899.1	E3 ubiquitin-protein ligase Midline-1 isoform X1	Mid1	17318
169983041	No	NC_000086.7	X	CDS		169979476	169989211	+	XP_006528800.1	E3 ubiquitin-protein ligase Midline-1 isoform X6	Mid1	17318
169983041	No	NC_000086.7	X	CDS		169800751	169989211	+	NP_001277441.1	E3 ubiquitin-protein ligase Midline-1 isoform 4	Mid1	17318
169983041	No	NC_000086.7	X	CDS		169927010	169989211	+	NP_001277435.1	E3 ubiquitin-protein ligase Midline-1 isoform 3	Mid1	17318
169983041	No	NC_000086.7	X	CDS		169927010	169989211	+	XP_011246091.1	E3 ubiquitin-protein ligase Midline-1 isoform X2	Mid1	17318
169983041	No	NC_000086.7	X	CDS		169927010	169989211	+	NP_034927.2	E3 ubiquitin-protein ligase Midline-1 isoform 1	Mid1	17318
169983041	No	NC_000086.7	X	CDS		169979476	169989211	+	XP_006528799.1	E3 ubiquitin-protein ligase Midline-1 isoform X5	Mid1	17318
169983041	No	NC_000086.7	X	CDS		169927010	169989211	+	XP_017173902.1	E3 ubiquitin-protein ligase Midline-1 isoform X8	Mid1	17318
169983041	No	NC_000086.7	X	CDS		169927010	169989211	+	XP_017173898.1	E3 ubiquitin-protein ligase Midline-1 isoform X1	Mid1	17318
169983041	No	NC_000086.7	X	CDS		169927010	169989211	+	NP_001277434.1	E3 ubiquitin-protein ligase Midline-1 isoform 2	Mid1	17318
169994810	Yes, Upstream Feature	NC_000086.7	X	CDS		169927010	169989211	+	NP_001277434.1	E3 ubiquitin-protein ligase Midline-1 isoform 2	Mid1	17318		5599
169994810	Yes, Downstream Feature	NC_000086.7	X	CDS		170672667	170678050	+	NP_001295417.1	acetylserotonin O-methyltransferase isoform 2	Asmt	107626			677857
169983389	No	NC_000086.7	X	CDS		169927010	169989211	+	NP_001277433.1	E3 ubiquitin-protein ligase Midline-1 isoform 2	Mid1	17318
169983389	No	NC_000086.7	X	CDS		169927010	169989211	+	XP_017173897.1	E3 ubiquitin-protein ligase Midline-1 isoform X1	Mid1	17318
169983389	No	NC_000086.7	X	CDS		169927010	169989211	+	XP_017173900.1	E3 ubiquitin-protein ligase Midline-1 isoform X3	Mid1	17318
169983389	No	NC_000086.7	X	CDS		169927010	169989211	+	XP_017173901.1	E3 ubiquitin-protein ligase Midline-1 isoform X4	Mid1	17318
169983389	No	NC_000086.7	X	CDS		169927010	169989211	+	XP_017173899.1	E3 ubiquitin-protein ligase Midline-1 isoform X1	Mid1	17318
169983389	No	NC_000086.7	X	CDS		169979476	169989211	+	XP_006528800.1	E3 ubiquitin-protein ligase Midline-1 isoform X6	Mid1	17318
169983389	No	NC_000086.7	X	CDS		169800751	169989211	+	NP_001277441.1	E3 ubiquitin-protein ligase Midline-1 isoform 4	Mid1	17318
169983389	No	NC_000086.7	X	CDS		169927010	169989211	+	NP_001277435.1	E3 ubiquitin-protein ligase Midline-1 isoform 3	Mid1	17318
169983389	No	NC_000086.7	X	CDS		169927010	169989211	+	XP_011246091.1	E3 ubiquitin-protein ligase Midline-1 isoform X2	Mid1	17318
169983389	No	NC_000086.7	X	CDS		169927010	169989211	+	NP_034927.2	E3 ubiquitin-protein ligase Midline-1 isoform 1	Mid1	17318
169983389	No	NC_000086.7	X	CDS		169979476	169989211	+	XP_006528799.1	E3 ubiquitin-protein ligase Midline-1 isoform X5	Mid1	17318
169983389	No	NC_000086.7	X	CDS		169927010	169989211	+	XP_017173902.1	E3 ubiquitin-protein ligase Midline-1 isoform X8	Mid1	17318
169983389	No	NC_000086.7	X	CDS		169927010	169989211	+	XP_017173898.1	E3 ubiquitin-protein ligase Midline-1 isoform X1	Mid1	17318
169983389	No	NC_000086.7	X	CDS		169927010	169989211	+	NP_001277434.1	E3 ubiquitin-protein ligase Midline-1 isoform 2	Mid1	17318
169992922	Yes, Upstream Feature	NC_000086.7	X	CDS		169927010	169989211	+	NP_001277434.1	E3 ubiquitin-protein ligase Midline-1 isoform 2	Mid1	17318		3711
169992922	Yes, Downstream Feature	NC_000086.7	X	CDS		170672667	170678050	+	NP_001295417.1	acetylserotonin O-methyltransferase isoform 2	Asmt	107626			679745
169992966	Yes, Upstream Feature	NC_000086.7	X	CDS		169927010	169989211	+	NP_001277434.1	E3 ubiquitin-protein ligase Midline-1 isoform 2	Mid1	17318		3755
169992966	Yes, Downstream Feature	NC_000086.7	X	CDS		170672667	170678050	+	NP_001295417.1	acetylserotonin O-methyltransferase isoform 2	Asmt	107626			679701
169969340	No	NC_000086.7	X	CDS		169927010	169989211	+	NP_001277433.1	E3 ubiquitin-protein ligase Midline-1 isoform 2	Mid1	17318
169969340	No	NC_000086.7	X	CDS		169927010	169989211	+	XP_017173897.1	E3 ubiquitin-protein ligase Midline-1 isoform X1	Mid1	17318
169969340	No	NC_000086.7	X	CDS		169927010	169989211	+	XP_017173900.1	E3 ubiquitin-protein ligase Midline-1 isoform X3	Mid1	17318
169969340	No	NC_000086.7	X	CDS		169927010	169989211	+	XP_017173901.1	E3 ubiquitin-protein ligase Midline-1 isoform X4	Mid1	17318
169969340	No	NC_000086.7	X	CDS		169927010	169989211	+	XP_017173899.1	E3 ubiquitin-protein ligase Midline-1 isoform X1	Mid1	17318
169969340	No	NC_000086.7	X	CDS		169800751	169989211	+	NP_001277441.1	E3 ubiquitin-protein ligase Midline-1 isoform 4	Mid1	17318
169969340	No	NC_000086.7	X	CDS		169927010	169989211	+	NP_001277435.1	E3 ubiquitin-protein ligase Midline-1 isoform 3	Mid1	17318
169969340	No	NC_000086.7	X	CDS		169927010	169989211	+	XP_011246091.1	E3 ubiquitin-protein ligase Midline-1 isoform X2	Mid1	17318
169969340	No	NC_000086.7	X	CDS		169927010	169989211	+	NP_034927.2	E3 ubiquitin-protein ligase Midline-1 isoform 1	Mid1	17318
169969340	No	NC_000086.7	X	CDS		169927010	169989211	+	XP_017173902.1	E3 ubiquitin-protein ligase Midline-1 isoform X8	Mid1	17318
169969340	No	NC_000086.7	X	CDS		169927010	169989211	+	XP_017173898.1	E3 ubiquitin-protein ligase Midline-1 isoform X1	Mid1	17318
169969340	No	NC_000086.7	X	CDS		169927010	169989211	+	NP_001277434.1	E3 ubiquitin-protein ligase Midline-1 isoform 2	Mid1	17318
169984284	No	NC_000086.7	X	CDS		169927010	169989211	+	NP_001277433.1	E3 ubiquitin-protein ligase Midline-1 isoform 2	Mid1	17318
169984284	No	NC_000086.7	X	CDS		169927010	169989211	+	XP_017173897.1	E3 ubiquitin-protein ligase Midline-1 isoform X1	Mid1	17318
169984284	No	NC_000086.7	X	CDS		169927010	169989211	+	XP_017173900.1	E3 ubiquitin-protein ligase Midline-1 isoform X3	Mid1	17318
169984284	No	NC_000086.7	X	CDS		169927010	169989211	+	XP_017173901.1	E3 ubiquitin-protein ligase Midline-1 isoform X4	Mid1	17318
169984284	No	NC_000086.7	X	CDS		169927010	169989211	+	XP_017173899.1	E3 ubiquitin-protein ligase Midline-1 isoform X1	Mid1	17318
169984284	No	NC_000086.7	X	CDS		169979476	169989211	+	XP_006528800.1	E3 ubiquitin-protein ligase Midline-1 isoform X6	Mid1	17318
169984284	No	NC_000086.7	X	CDS		169800751	169989211	+	NP_001277441.1	E3 ubiquitin-protein ligase Midline-1 isoform 4	Mid1	17318
169984284	No	NC_000086.7	X	CDS		169927010	169989211	+	NP_001277435.1	E3 ubiquitin-protein ligase Midline-1 isoform 3	Mid1	17318
169984284	No	NC_000086.7	X	CDS		169927010	169989211	+	XP_011246091.1	E3 ubiquitin-protein ligase Midline-1 isoform X2	Mid1	17318
169984284	No	NC_000086.7	X	CDS		169927010	169989211	+	NP_034927.2	E3 ubiquitin-protein ligase Midline-1 isoform 1	Mid1	17318
169984284	No	NC_000086.7	X	CDS		169979476	169989211	+	XP_006528799.1	E3 ubiquitin-protein ligase Midline-1 isoform X5	Mid1	17318
169984284	No	NC_000086.7	X	CDS		169927010	169989211	+	XP_017173902.1	E3 ubiquitin-protein ligase Midline-1 isoform X8	Mid1	17318
169984284	No	NC_000086.7	X	CDS		169927010	169989211	+	XP_017173898.1	E3 ubiquitin-protein ligase Midline-1 isoform X1	Mid1	17318
169984284	No	NC_000086.7	X	CDS		169983963	169989211	+	XP_006528802.1	E3 ubiquitin-protein ligase Midline-1 isoform X7	Mid1	17318
169984284	No	NC_000086.7	X	CDS		169927010	169989211	+	NP_001277434.1	E3 ubiquitin-protein ligase Midline-1 isoform 2	Mid1	17318
169987252	No	NC_000086.7	X	CDS		169927010	169989211	+	NP_001277433.1	E3 ubiquitin-protein ligase Midline-1 isoform 2	Mid1	17318
169987252	No	NC_000086.7	X	CDS		169927010	169989211	+	XP_017173897.1	E3 ubiquitin-protein ligase Midline-1 isoform X1	Mid1	17318
169987252	No	NC_000086.7	X	CDS		169927010	169989211	+	XP_017173900.1	E3 ubiquitin-protein ligase Midline-1 isoform X3	Mid1	17318
169987252	No	NC_000086.7	X	CDS		169927010	169989211	+	XP_017173901.1	E3 ubiquitin-protein ligase Midline-1 isoform X4	Mid1	17318
169987252	No	NC_000086.7	X	CDS		169927010	169989211	+	XP_017173899.1	E3 ubiquitin-protein ligase Midline-1 isoform X1	Mid1	17318
169987252	No	NC_000086.7	X	CDS		169979476	169989211	+	XP_006528800.1	E3 ubiquitin-protein ligase Midline-1 isoform X6	Mid1	17318
169987252	No	NC_000086.7	X	CDS		169800751	169989211	+	NP_001277441.1	E3 ubiquitin-protein ligase Midline-1 isoform 4	Mid1	17318
169987252	No	NC_000086.7	X	CDS		169927010	169989211	+	NP_001277435.1	E3 ubiquitin-protein ligase Midline-1 isoform 3	Mid1	17318
169987252	No	NC_000086.7	X	CDS		169927010	169989211	+	XP_011246091.1	E3 ubiquitin-protein ligase Midline-1 isoform X2	Mid1	17318
169987252	No	NC_000086.7	X	CDS		169927010	169989211	+	NP_034927.2	E3 ubiquitin-protein ligase Midline-1 isoform 1	Mid1	17318
169987252	No	NC_000086.7	X	CDS		169979476	169989211	+	XP_006528799.1	E3 ubiquitin-protein ligase Midline-1 isoform X5	Mid1	17318
169987252	No	NC_000086.7	X	CDS		169927010	169989211	+	XP_017173902.1	E3 ubiquitin-protein ligase Midline-1 isoform X8	Mid1	17318
169987252	No	NC_000086.7	X	CDS		169927010	169989211	+	XP_017173898.1	E3 ubiquitin-protein ligase Midline-1 isoform X1	Mid1	17318
169987252	No	NC_000086.7	X	CDS		169983963	169989211	+	XP_006528802.1	E3 ubiquitin-protein ligase Midline-1 isoform X7	Mid1	17318
169987252	No	NC_000086.7	X	CDS		169927010	169989211	+	NP_001277434.1	E3 ubiquitin-protein ligase Midline-1 isoform 2	Mid1	17318
169987426	No	NC_000086.7	X	CDS		169927010	169989211	+	NP_001277433.1	E3 ubiquitin-protein ligase Midline-1 isoform 2	Mid1	17318
169987426	No	NC_000086.7	X	CDS		169927010	169989211	+	XP_017173897.1	E3 ubiquitin-protein ligase Midline-1 isoform X1	Mid1	17318
169987426	No	NC_000086.7	X	CDS		169927010	169989211	+	XP_017173900.1	E3 ubiquitin-protein ligase Midline-1 isoform X3	Mid1	17318
169987426	No	NC_000086.7	X	CDS		169927010	169989211	+	XP_017173901.1	E3 ubiquitin-protein ligase Midline-1 isoform X4	Mid1	17318
169987426	No	NC_000086.7	X	CDS		169927010	169989211	+	XP_017173899.1	E3 ubiquitin-protein ligase Midline-1 isoform X1	Mid1	17318
169987426	No	NC_000086.7	X	CDS		169979476	169989211	+	XP_006528800.1	E3 ubiquitin-protein ligase Midline-1 isoform X6	Mid1	17318
169987426	No	NC_000086.7	X	CDS		169800751	169989211	+	NP_001277441.1	E3 ubiquitin-protein ligase Midline-1 isoform 4	Mid1	17318
169987426	No	NC_000086.7	X	CDS		169927010	169989211	+	NP_001277435.1	E3 ubiquitin-protein ligase Midline-1 isoform 3	Mid1	17318
169987426	No	NC_000086.7	X	CDS		169927010	169989211	+	XP_011246091.1	E3 ubiquitin-protein ligase Midline-1 isoform X2	Mid1	17318
169987426	No	NC_000086.7	X	CDS		169927010	169989211	+	NP_034927.2	E3 ubiquitin-protein ligase Midline-1 isoform 1	Mid1	17318
169987426	No	NC_000086.7	X	CDS		169979476	169989211	+	XP_006528799.1	E3 ubiquitin-protein ligase Midline-1 isoform X5	Mid1	17318
[truncated: 26 more rows]

## Sheet: BALBc B
Supplementary Table 3
Variant genes in BALB/c B as compared to the reference genome and not present in BALB/c A.
Variant SNPs or INDELs assigned to nearest neighbouring gene if not located in coding sequence. Variants divergent to reference genome and not present in BALB/c A
SNP_position	intergenic	genomic_accession	chromosome	feature	class	start	end	strand	product_accession	name	symbol	GeneID
19797335	Yes, Upstream Feature	NC_000067.6	1	ncRNA	lncRNA	19606089	19636734	+	XR_373235.2	predicted gene, 32651, transcript variant X2	Gm32651	102635266
19797335	Yes, Downstream Feature	NC_000067.6	1	CDS		20058298	20615323	-	NP_694819.2	fibrocystin precursor	Pkhd1	241035
88233800	No	NC_000067.6	1	CDS		88228068	88260026	+	XP_006529103.1	maestro heat-like repeat-containing protein family member 2A isoform X1	Mroh2a	100040766
88233800	No	NC_000067.6	1	CDS		88228068	88260026	+	NP_001268395.1	maestro heat-like repeat-containing protein family member 2A	Mroh2a	100040766
88233800	No	NC_000067.6	1	CDS		88228068	88260026	+	XP_006529104.1	maestro heat-like repeat-containing protein family member 2A isoform X1	Mroh2a	100040766
88233800	No	NC_000067.6	1	CDS		88228068	88260026	+	XP_006529106.1	maestro heat-like repeat-containing protein family member 2A isoform X3	Mroh2a	100040766
88233800	No	NC_000067.6	1	CDS		88228068	88246400	+	XP_006529111.1	maestro heat-like repeat-containing protein family member 2A isoform X7	Mroh2a	100040766
88233800	No	NC_000067.6	1	CDS		88228068	88260026	+	XP_006529105.1	maestro heat-like repeat-containing protein family member 2A isoform X2	Mroh2a	100040766
88233800	No	NC_000067.6	1	CDS		88233319	88260026	+	XP_006529107.1	maestro heat-like repeat-containing protein family member 2A isoform X4	Mroh2a	100040766
88233800	No	NC_000067.6	1	CDS		88228068	88246400	+	XP_006529112.1	maestro heat-like repeat-containing protein family member 2A isoform X7	Mroh2a	100040766
24684082	No	NC_000067.6	1	CDS		24678757	24762736	+	NP_080995.2	probable lysosomal cobalamin transporter isoform 1	Lmbrd1	68421
24684082	No	NC_000067.6	1	CDS		24678757	24762736	+	XP_017177781.1	probable lysosomal cobalamin transporter isoform X1	Lmbrd1	68421
88222268	Yes, Upstream Feature	NC_000067.6	1	CDS		88166052	88218424	+	NP_964005.2	UDP glucuronosyltransferase 1 family, polypeptide A5 precursor	Ugt1a5	394433
88222268	Yes, Downstream Feature	NC_000067.6	1	CDS		88228068	88246400	+	XP_006529112.1	maestro heat-like repeat-containing protein family member 2A isoform X7	Mroh2a	100040766
24684088	No	NC_000067.6	1	CDS		24678757	24762736	+	NP_080995.2	probable lysosomal cobalamin transporter isoform 1	Lmbrd1	68421
24684088	No	NC_000067.6	1	CDS		24678757	24762736	+	XP_017177781.1	probable lysosomal cobalamin transporter isoform X1	Lmbrd1	68421
88222003	Yes, Upstream Feature	NC_000067.6	1	CDS		88166052	88218424	+	NP_964005.2	UDP glucuronosyltransferase 1 family, polypeptide A5 precursor	Ugt1a5	394433
88222003	Yes, Downstream Feature	NC_000067.6	1	CDS		88228068	88246400	+	XP_006529112.1	maestro heat-like repeat-containing protein family member 2A isoform X7	Mroh2a	100040766
88296326	Yes, Upstream Feature	NC_000067.6	1	CDS		88265181	88277469	-	XP_006529784.1	Holliday junction recognition protein isoform X2	Hjurp	381280
88296326	Yes, Downstream Feature	NC_000067.6	1	CDS		88318970	88384713	+	NP_599013.1	transient receptor potential cation channel subfamily M member 8	Trpm8	171382
98553490	Yes, Upstream Feature	NC_000067.6	1	CDS		98421206	98509243	+	XP_017167784.1	solute carrier organic anion transporter family, member 6d1 isoform X4	Slco6d1	70866
98553490	Yes, Downstream Feature	NC_000067.6	1	CDS		99772765	100484701	+	NP_766439.2	contactin-associated protein like 5-2 precursor	Cntnap5b	241175
112082114	Yes, Upstream Feature	NC_000067.6	1	CDS		111859180	111862803	-	XP_017176673.1	dermatan-sulfate epimerase-like protein isoform X1	Dsel	319901
112082114	Yes, Downstream Feature	NC_000067.6	1	ncRNA	lncRNA	112377317	112417006	-	XR_001779332.1	predicted gene, 32810, transcript variant X4	Gm32810	102635484
133595388	Yes, Upstream Feature	NC_000067.6	1	CDS		133383651	133422647	-	XP_006529340.1	transcription factor SOX-13 isoform X3	Sox13	20668
133595388	Yes, Downstream Feature	NC_000067.6	1	CDS		133604021	133610217	-	NP_033253.1	small nuclear ribonucleoprotein E	Snrpe	20643
26454675	Yes, Upstream Feature	NC_000067.6	1	ncRNA	lncRNA	25896970	25903608	-	XR_373279.2	predicted gene, 31076	Gm31076	102633186
26454675	Yes, Downstream Feature	NC_000067.6	1	ncRNA	lncRNA	26619658	26775020	+	XR_001778844.1	predicted gene, 31136, transcript variant X3	Gm31136	102633272
29250671	Yes, Upstream Feature	NC_000067.6	1	ncRNA	lncRNA	28796145	28895588	-	XR_865224.1	uncharacterized LOC108167331	LOC108167331	108167331
29250671	Yes, Downstream Feature	NC_000067.6	1	ncRNA	miRNA	29421552	29421573	+		mmu-miR-6342	Mir6342	102465174
88244280	No	NC_000067.6	1	CDS		88237890	88260026	+	XP_006529108.1	maestro heat-like repeat-containing protein family member 2A isoform X5	Mroh2a	100040766
88244280	No	NC_000067.6	1	CDS		88228068	88260026	+	XP_006529103.1	maestro heat-like repeat-containing protein family member 2A isoform X1	Mroh2a	100040766
88244280	No	NC_000067.6	1	CDS		88228068	88260026	+	NP_001268395.1	maestro heat-like repeat-containing protein family member 2A	Mroh2a	100040766
88244280	No	NC_000067.6	1	CDS		88228068	88260026	+	XP_006529104.1	maestro heat-like repeat-containing protein family member 2A isoform X1	Mroh2a	100040766
88244280	No	NC_000067.6	1	CDS		88228068	88260026	+	XP_006529106.1	maestro heat-like repeat-containing protein family member 2A isoform X3	Mroh2a	100040766
88244280	No	NC_000067.6	1	CDS		88238698	88260026	+	XP_006529109.1	maestro heat-like repeat-containing protein family member 2A isoform X6	Mroh2a	100040766
88244280	No	NC_000067.6	1	CDS		88228068	88246400	+	XP_006529111.1	maestro heat-like repeat-containing protein family member 2A isoform X7	Mroh2a	100040766
88244280	No	NC_000067.6	1	CDS		88228068	88260026	+	XP_006529105.1	maestro heat-like repeat-containing protein family member 2A isoform X2	Mroh2a	100040766
88244280	No	NC_000067.6	1	CDS		88233319	88260026	+	XP_006529107.1	maestro heat-like repeat-containing protein family member 2A isoform X4	Mroh2a	100040766
88244280	No	NC_000067.6	1	CDS		88228068	88246400	+	XP_006529112.1	maestro heat-like repeat-containing protein family member 2A isoform X7	Mroh2a	100040766
88295314	Yes, Upstream Feature	NC_000067.6	1	CDS		88265181	88277469	-	XP_006529784.1	Holliday junction recognition protein isoform X2	Hjurp	381280
88295314	Yes, Downstream Feature	NC_000067.6	1	CDS		88318970	88384713	+	NP_599013.1	transient receptor potential cation channel subfamily M member 8	Trpm8	171382
88300247	Yes, Upstream Feature	NC_000067.6	1	CDS		88265181	88277469	-	XP_006529784.1	Holliday junction recognition protein isoform X2	Hjurp	381280
88300247	Yes, Downstream Feature	NC_000067.6	1	CDS		88318970	88384713	+	NP_599013.1	transient receptor potential cation channel subfamily M member 8	Trpm8	171382
89578900	No	NC_000067.6	1	CDS		89455430	89888894	+	NP_835220.1	arf-GAP with GTPase, ANK repeat and PH domain-containing protein 1 isoform 1	Agap1	347722
89578900	No	NC_000067.6	1	CDS		89455430	89888894	+	NP_001032213.1	arf-GAP with GTPase, ANK repeat and PH domain-containing protein 1 isoform 2	Agap1	347722
89578900	No	NC_000067.6	1	ncRNA	lncRNA	89577982	89580815	-	XR_001779085.1	predicted gene, 41914	Gm41914	105246657
123119537	Yes, Upstream Feature	NC_000067.6	1	ncRNA	lncRNA	122205145	122252180	+	XR_387344.1	predicted gene 28590	Gm28590	102638832
123119537	Yes, Downstream Feature	NC_000067.6	1	CDS		123334249	123905086	-	XP_017176368.1	inactive dipeptidyl peptidase 10 isoform X3	Dpp10	269109
171563197	No	NC_000067.6	1	CDS		171559325	171582884	+	NP_061199.2	natural killer cell receptor 2B4 precursor	Cd244	18106
171563197	No	NC_000067.6	1	CDS		171559325	171582884	+	XP_006496758.1	natural killer cell receptor 2B4 isoform X1	Cd244	18106
69456868	Yes, Upstream Feature	NC_000067.6	1	ncRNA	lncRNA	69431135	69444090	+	XR_001778952.1	predicted gene 28497, transcript variant X2	Gm28497	102640814
69456868	Yes, Downstream Feature	NC_000067.6	1	CDS		69538768	69684853	-	XP_006496031.1	zinc finger protein Helios isoform X8	Ikzf2	22779
88232689	No	NC_000067.6	1	CDS		88228068	88260026	+	XP_006529103.1	maestro heat-like repeat-containing protein family member 2A isoform X1	Mroh2a	100040766
88232689	No	NC_000067.6	1	CDS		88228068	88260026	+	NP_001268395.1	maestro heat-like repeat-containing protein family member 2A	Mroh2a	100040766
88232689	No	NC_000067.6	1	CDS		88228068	88260026	+	XP_006529104.1	maestro heat-like repeat-containing protein family member 2A isoform X1	Mroh2a	100040766
88232689	No	NC_000067.6	1	CDS		88228068	88260026	+	XP_006529106.1	maestro heat-like repeat-containing protein family member 2A isoform X3	Mroh2a	100040766
88232689	No	NC_000067.6	1	CDS		88228068	88246400	+	XP_006529111.1	maestro heat-like repeat-containing protein family member 2A isoform X7	Mroh2a	100040766
88232689	No	NC_000067.6	1	CDS		88228068	88260026	+	XP_006529105.1	maestro heat-like repeat-containing protein family member 2A isoform X2	Mroh2a	100040766
88232689	No	NC_000067.6	1	CDS		88228068	88246400	+	XP_006529112.1	maestro heat-like repeat-containing protein family member 2A isoform X7	Mroh2a	100040766
88287404	Yes, Upstream Feature	NC_000067.6	1	CDS		88265181	88277469	-	XP_006529784.1	Holliday junction recognition protein isoform X2	Hjurp	381280
88287404	Yes, Downstream Feature	NC_000067.6	1	CDS		88318970	88384713	+	NP_599013.1	transient receptor potential cation channel subfamily M member 8	Trpm8	171382
156061513	No	NC_000067.6	1	CDS		156059521	156065458	+	XP_017176041.1	torsin-1A-interacting protein 2 isoform X1	Tor1aip2	240832
156061513	No	NC_000067.6	1	CDS		156059521	156065458	+	XP_006529652.1	torsin-1A-interacting protein 2 isoform X1	Tor1aip2	240832
156061513	No	NC_000067.6	1	CDS		156059521	156065458	+	XP_006529651.1	torsin-1A-interacting protein 2 isoform X1	Tor1aip2	240832
156061513	No	NC_000067.6	1	CDS		156059521	156065458	+	XP_017176040.1	torsin-1A-interacting protein 2 isoform X1	Tor1aip2	240832
156061513	No	NC_000067.6	1	CDS		156059521	156065458	+	XP_011246305.1	torsin-1A-interacting protein 2 isoform X1	Tor1aip2	240832
156061513	No	NC_000067.6	1	CDS		156059521	156065458	+	XP_006529650.1	torsin-1A-interacting protein 2 isoform X1	Tor1aip2	240832
156061513	No	NC_000067.6	1	CDS		156059521	156065458	+	NP_766431.3	torsin-1A-interacting protein 2 isoform b	Tor1aip2	240832
157816800	Yes, Upstream Feature	NC_000067.6	1	ncRNA	lncRNA	157589795	157594707	-	XR_373636.2	predicted gene, 30903	Gm30903	102632961
157816800	Yes, Downstream Feature	NC_000067.6	1	ncRNA	lncRNA	158147695	158225278	+	XR_865666.2	predicted gene, 39686	Gm39686	105243989
24118437	Yes, Upstream Feature	NC_000067.6	1	CDS		24012292	24100149	-	XP_006496292.1	protein FAM135A isoform X1	Fam135a	68187
24118437	Yes, Downstream Feature	NC_000067.6	1	CDS		24177855	24210520	+	XP_006495712.1	collagen alpha-1(IX) chain isoform X1	Col9a1	12839
51985085	Yes, Upstream Feature	NC_000067.6	1	ncRNA	lncRNA	51916287	51919988	+	XR_001778914.1	predicted gene, 33795	Gm33795	102636835
51985085	Yes, Downstream Feature	NC_000067.6	1	CDS		51987121	52106936	+	XP_006495877.1	signal transducer and activator of transcription 4 isoform X1	Stat4	20849
88220342	Yes, Upstream Feature	NC_000067.6	1	CDS		88166052	88218424	+	NP_964005.2	UDP glucuronosyltransferase 1 family, polypeptide A5 precursor	Ugt1a5	394433
88220342	Yes, Downstream Feature	NC_000067.6	1	CDS		88228068	88246400	+	XP_006529112.1	maestro heat-like repeat-containing protein family member 2A isoform X7	Mroh2a	100040766
88245806	No	NC_000067.6	1	CDS		88237890	88260026	+	XP_006529108.1	maestro heat-like repeat-containing protein family member 2A isoform X5	Mroh2a	100040766
88245806	No	NC_000067.6	1	CDS		88228068	88260026	+	XP_006529103.1	maestro heat-like repeat-containing protein family member 2A isoform X1	Mroh2a	100040766
88245806	No	NC_000067.6	1	CDS		88228068	88260026	+	NP_001268395.1	maestro heat-like repeat-containing protein family member 2A	Mroh2a	100040766
88245806	No	NC_000067.6	1	CDS		88228068	88260026	+	XP_006529104.1	maestro heat-like repeat-containing protein family member 2A isoform X1	Mroh2a	100040766
88245806	No	NC_000067.6	1	CDS		88228068	88260026	+	XP_006529106.1	maestro heat-like repeat-containing protein family member 2A isoform X3	Mroh2a	100040766
88245806	No	NC_000067.6	1	CDS		88238698	88260026	+	XP_006529109.1	maestro heat-like repeat-containing protein family member 2A isoform X6	Mroh2a	100040766
88245806	No	NC_000067.6	1	CDS		88228068	88246400	+	XP_006529111.1	maestro heat-like repeat-containing protein family member 2A isoform X7	Mroh2a	100040766
88245806	No	NC_000067.6	1	CDS		88228068	88260026	+	XP_006529105.1	maestro heat-like repeat-containing protein family member 2A isoform X2	Mroh2a	100040766
88245806	No	NC_000067.6	1	CDS		88233319	88260026	+	XP_006529107.1	maestro heat-like repeat-containing protein family member 2A isoform X4	Mroh2a	100040766
88245806	No	NC_000067.6	1	CDS		88228068	88246400	+	XP_006529112.1	maestro heat-like repeat-containing protein family member 2A isoform X7	Mroh2a	100040766
157352354	No	NC_000067.6	1	CDS		157140733	157411938	-	XP_006496813.1	ras GTPase-activating protein nGAP isoform X1	Rasal2	226525
157352354	No	NC_000067.6	1	CDS		157140711	157411938	-	XP_006496815.1	ras GTPase-activating protein nGAP isoform X3	Rasal2	226525
157352354	No	NC_000067.6	1	CDS		157140711	157411938	-	NP_808312.3	ras GTPase-activating protein nGAP	Rasal2	226525
157352354	No	NC_000067.6	1	CDS		157140733	157411938	-	XP_006496814.1	ras GTPase-activating protein nGAP isoform X2	Rasal2	226525
171543860	Yes, Upstream Feature	NC_000067.6	1	CDS		171518273	171534811	-	XP_006496739.1	intelectin-1a isoform X1	Itln1	16429
171543860	Yes, Downstream Feature	NC_000067.6	1	ncRNA	lncRNA	171553526	171557051	-	XR_373705.2	predicted gene, 35200	Gm35200	102638704
40621620	No	NC_000068.7	2	CDS		40596934	42652909	-	XP_006498523.1	low-density lipoprotein receptor-related protein 1B isoform X2	Lrp1b	94217
40621620	No	NC_000068.7	2	CDS		40596934	42652909	-	XP_006498525.1	low-density lipoprotein receptor-related protein 1B isoform X5	Lrp1b	94217
40621620	No	NC_000068.7	2	CDS		40596934	42652909	-	XP_006498526.1	low-density lipoprotein receptor-related protein 1B isoform X6	Lrp1b	94217
40621620	No	NC_000068.7	2	CDS		40596934	42652909	-	XP_006498524.1	low-density lipoprotein receptor-related protein 1B isoform X3	Lrp1b	94217
40621620	No	NC_000068.7	2	CDS		40596934	42652909	-	XP_017174837.1	low-density lipoprotein receptor-related protein 1B isoform X4	Lrp1b	94217
40621620	No	NC_000068.7	2	CDS		40596934	42652909	-	XP_006498522.1	low-density lipoprotein receptor-related protein 1B isoform X1	Lrp1b	94217
40621620	No	NC_000068.7	2	CDS		40596934	42652816	-	NP_443737.2	low-density lipoprotein receptor-related protein 1B precursor	Lrp1b	94217
52908718	No	NC_000068.7	2	CDS		52858143	53131949	+	XP_006498393.1	formin-like protein 2 isoform X1	Fmnl2	71409
52908718	No	NC_000068.7	2	CDS		52858143	53128808	+	XP_017174749.1	formin-like protein 2 isoform X3	Fmnl2	71409
52908718	No	NC_000068.7	2	CDS		52858143	53117438	+	XP_006498400.1	formin-like protein 2 isoform X8	Fmnl2	71409
52908718	No	NC_000068.7	2	CDS		52858143	53131949	+	XP_006498401.1	formin-like protein 2 isoform X9	Fmnl2	71409
52908718	No	NC_000068.7	2	CDS		52858143	53131949	+	XP_006498399.1	formin-like protein 2 isoform X7	Fmnl2	71409
52908718	No	NC_000068.7	2	CDS		52858143	53131878	+	XP_006498397.1	formin-like protein 2 isoform X5	Fmnl2	71409
52908718	No	NC_000068.7	2	CDS		52858143	53128808	+	XP_006498398.1	formin-like protein 2 isoform X6	Fmnl2	71409
52908718	No	NC_000068.7	2	CDS		52858143	53128808	+	XP_006498395.1	formin-like protein 2 isoform X3	Fmnl2	71409
52908718	No	NC_000068.7	2	CDS		52858143	53131878	+	NP_765997.2	formin-like protein 2	Fmnl2	71409
52908718	No	NC_000068.7	2	CDS		52858143	53131840	+	XP_006498394.1	formin-like protein 2 isoform X2	Fmnl2	71409
52908718	No	NC_000068.7	2	CDS		52858143	53131949	+	XP_006498396.1	formin-like protein 2 isoform X4	Fmnl2	71409
93765324	No	NC_000068.7	2	CDS		93696133	93821624	-	XP_006498795.1	exostosin-2 isoform X3	Ext2	14043
93765324	No	NC_000068.7	2	CDS		93696133	93813934	-	XP_006498796.1	exostosin-2 isoform X4	Ext2	14043
93765324	No	NC_000068.7	2	CDS		93696133	93821624	-	XP_006498793.1	exostosin-2 isoform X1	Ext2	14043
93765324	No	NC_000068.7	2	CDS		93696133	93820089	-	XP_006498794.1	exostosin-2 isoform X2	Ext2	14043
93765324	No	NC_000068.7	2	CDS		93696133	93813934	-	NP_034293.2	exostosin-2	Ext2	14043
119540908	No	NC_000068.7	2	CDS		119520066	119541491	-	XP_017173654.1	piRNA biogenesis protein EXD1 isoform X1	Exd1	241624
119540908	No	NC_000068.7	2	CDS		119520066	119541491	-	NP_766445.1	piRNA biogenesis protein EXD1	Exd1	241624
119540908	No	NC_000068.7	2	CDS		119520066	119541491	-	XP_006499554.1	piRNA biogenesis protein EXD1 isoform X1	Exd1	241624
181918253	No	NC_000068.7	2	ncRNA	lncRNA	181914498	181918503	+	XR_867165.1	predicted gene, 40034	Gm40034	105244425
181918688	Yes, Upstream Feature	NC_000068.7	2	ncRNA	lncRNA	181914498	181918503	+	XR_867165.1	predicted gene, 40034	Gm40034	105244425
181918688	Yes, Downstream Feature	NC_000068.7	2	CDS		181947998	181953128	-	XP_011238269.1	zinc finger protein 514-like	Gm40035	105244426
181931636	Yes, Upstream Feature	NC_000068.7	2	ncRNA	lncRNA	181914498	181918503	+	XR_867165.1	predicted gene, 40034	Gm40034	105244425
181931636	Yes, Downstream Feature	NC_000068.7	2	CDS		181947998	181953128	-	XP_011238269.1	zinc finger protein 514-like	Gm40035	105244426
40621653	No	NC_000068.7	2	CDS		40596934	42652909	-	XP_006498523.1	low-density lipoprotein receptor-related protein 1B isoform X2	Lrp1b	94217
40621653	No	NC_000068.7	2	CDS		40596934	42652909	-	XP_006498525.1	low-density lipoprotein receptor-related protein 1B isoform X5	Lrp1b	94217
40621653	No	NC_000068.7	2	CDS		40596934	42652909	-	XP_006498526.1	low-density lipoprotein receptor-related protein 1B isoform X6	Lrp1b	94217
40621653	No	NC_000068.7	2	CDS		40596934	42652909	-	XP_006498524.1	low-density lipoprotein receptor-related protein 1B isoform X3	Lrp1b	94217
40621653	No	NC_000068.7	2	CDS		40596934	42652909	-	XP_017174837.1	low-density lipoprotein receptor-related protein 1B isoform X4	Lrp1b	94217
40621653	No	NC_000068.7	2	CDS		40596934	42652909	-	XP_006498522.1	low-density lipoprotein receptor-related protein 1B isoform X1	Lrp1b	94217
40621653	No	NC_000068.7	2	CDS		40596934	42652816	-	NP_443737.2	low-density lipoprotein receptor-related protein 1B precursor	Lrp1b	94217
148933984	Yes, Upstream Feature	NC_000068.7	2	CDS		148871960	148875377	-	NP_034106.2	cystatin-C precursor	Cst3	13010
148933984	Yes, Downstream Feature	NC_000068.7	2	CDS		149405366	149410053	+	NP_067380.1	cystatin-D precursor	Cst10	58214
181917614	No	NC_000068.7	2	ncRNA	lncRNA	181914498	181918503	+	XR_867165.1	predicted gene, 40034	Gm40034	105244425
181931370	Yes, Upstream Feature	NC_000068.7	2	ncRNA	lncRNA	181914498	181918503	+	XR_867165.1	predicted gene, 40034	Gm40034	105244425
181931370	Yes, Downstream Feature	NC_000068.7	2	CDS		181947998	181953128	-	XP_011238269.1	zinc finger protein 514-like	Gm40035	105244426
181917724	No	NC_000068.7	2	ncRNA	lncRNA	181914498	181918503	+	XR_867165.1	predicted gene, 40034	Gm40034	105244425
181918546	Yes, Upstream Feature	NC_000068.7	2	ncRNA	lncRNA	181914498	181918503	+	XR_867165.1	predicted gene, 40034	Gm40034	105244425
181918546	Yes, Downstream Feature	NC_000068.7	2	CDS		181947998	181953128	-	XP_011238269.1	zinc finger protein 514-like	Gm40035	105244426
181919209	Yes, Upstream Feature	NC_000068.7	2	ncRNA	lncRNA	181914498	181918503	+	XR_867165.1	predicted gene, 40034	Gm40034	105244425
181919209	Yes, Downstream Feature	NC_000068.7	2	CDS		181947998	181953128	-	XP_011238269.1	zinc finger protein 514-like	Gm40035	105244426
181930807	Yes, Upstream Feature	NC_000068.7	2	ncRNA	lncRNA	181914498	181918503	+	XR_867165.1	predicted gene, 40034	Gm40034	105244425
181930807	Yes, Downstream Feature	NC_000068.7	2	CDS		181947998	181953128	-	XP_011238269.1	zinc finger protein 514-like	Gm40035	105244426
98285737	Yes, Upstream Feature	NC_000068.7	2	CDS		97629031	97630953	+	XP_017173629.1	leucine-rich repeat-containing protein 4C isoform X1	Lrrc4c	241568
98285737	Yes, Downstream Feature	NC_000068.7	2	ncRNA	lncRNA	98702599	98710391	-	XR_374818.2	predicted gene, 33780	Gm33780	102636811
181918128	No	NC_000068.7	2	ncRNA	lncRNA	181914498	181918503	+	XR_867165.1	predicted gene, 40034	Gm40034	105244425
181918720	Yes, Upstream Feature	NC_000068.7	2	ncRNA	lncRNA	181914498	181918503	+	XR_867165.1	predicted gene, 40034	Gm40034	105244425
181918720	Yes, Downstream Feature	NC_000068.7	2	CDS		181947998	181953128	-	XP_011238269.1	zinc finger protein 514-like	Gm40035	105244426
181931258	Yes, Upstream Feature	NC_000068.7	2	ncRNA	lncRNA	181914498	181918503	+	XR_867165.1	predicted gene, 40034	Gm40034	105244425
181931258	Yes, Downstream Feature	NC_000068.7	2	CDS		181947998	181953128	-	XP_011238269.1	zinc finger protein 514-like	Gm40035	105244426
103654387	No	NC_000068.7	2	CDS		103566727	103717357	+	NP_849221.2	ankyrin repeat and BTB/POZ domain-containing protein 2	Abtb2	99382
110733556	No	NC_000068.7	2	CDS		110658140	110950103	-	NP_001121575.1	anoctamin-3	Ano3	228432
110733556	No	NC_000068.7	2	CDS		110731221	110737507	+	NP_766567.1	mucin-15 isoform a precursor	Muc15	269328
110733556	No	NC_000068.7	2	CDS		110658140	110795065	-	XP_006499323.1	anoctamin-3 isoform X1	Ano3	228432
110733556	No	NC_000068.7	2	CDS		110731221	110737421	+	NP_001277715.1	mucin-15 isoform b precursor	Muc15	269328
110733556	No	NC_000068.7	2	CDS		110658140	110795065	-	XP_006499324.1	anoctamin-3 isoform X1	Ano3	228432
110733556	No	NC_000068.7	2	CDS		110713275	110950103	-	XP_006499325.1	anoctamin-3 isoform X2	Ano3	228432
110733556	No	NC_000068.7	2	CDS		110705755	110950103	-	XP_011237765.1	anoctamin-3 isoform X3	Ano3	228432
117873323	No	NC_000068.7	2	ncRNA	lncRNA	117857291	118111202	-	NR_126479.1	predicted gene 13986	Gm13986	329496
117873323	No	NC_000068.7	2	ncRNA	lncRNA	117821928	117909136	+	NR_040631.1	RIKEN cDNA 4930412B13 gene	4930412B13Rik	73938
181919148	Yes, Upstream Feature	NC_000068.7	2	ncRNA	lncRNA	181914498	181918503	+	XR_867165.1	predicted gene, 40034	Gm40034	105244425
181919148	Yes, Downstream Feature	NC_000068.7	2	CDS		181947998	181953128	-	XP_011238269.1	zinc finger protein 514-like	Gm40035	105244426
181930511	Yes, Upstream Feature	NC_000068.7	2	ncRNA	lncRNA	181914498	181918503	+	XR_867165.1	predicted gene, 40034	Gm40034	105244425
181930511	Yes, Downstream Feature	NC_000068.7	2	CDS		181947998	181953128	-	XP_011238269.1	zinc finger protein 514-like	Gm40035	105244426
181931402	Yes, Upstream Feature	NC_000068.7	2	ncRNA	lncRNA	181914498	181918503	+	XR_867165.1	predicted gene, 40034	Gm40034	105244425
181931402	Yes, Downstream Feature	NC_000068.7	2	CDS		181947998	181953128	-	XP_011238269.1	zinc finger protein 514-like	Gm40035	105244426
62686007	No	NC_000068.7	2	CDS		62664433	62691590	+	NP_663498.1	grancalcin	Gca	227960
84732826	Yes, Upstream Feature	NC_000068.7	2	CDS		84723546	84726134	-	NP_598601.1	polyribonucleotide 5'-hydroxyl-kinase Clp1	Clp1	98985
84732826	Yes, Downstream Feature	NC_000068.7	2	CDS		84736825	84737785	+	NP_001005342.1	protein yippee-like 4	Ypel4	241525
147525449	Yes, Upstream Feature	NC_000068.7	2	ncRNA	lncRNA	147431764	147480245	+	XR_375067.1	predicted gene, 35479	Gm35479	102639079
147525449	Yes, Downstream Feature	NC_000068.7	2	ncRNA	lncRNA	147710693	147717632	+	NR_046014.1	RIKEN cDNA A530006G24 gene	A530006G24Rik	381384
181917716	No	NC_000068.7	2	ncRNA	lncRNA	181914498	181918503	+	XR_867165.1	predicted gene, 40034	Gm40034	105244425
181918614	Yes, Upstream Feature	NC_000068.7	2	ncRNA	lncRNA	181914498	181918503	+	XR_867165.1	predicted gene, 40034	Gm40034	105244425
181918614	Yes, Downstream Feature	NC_000068.7	2	CDS		181947998	181953128	-	XP_011238269.1	zinc finger protein 514-like	Gm40035	105244426
8246035	Yes, Upstream Feature	NC_000069.6	3	ncRNA	lncRNA	7925303	7954887	-	NR_040587.1	RIKEN cDNA 1700010I02 gene	1700010I02Rik	75476
8246035	Yes, Downstream Feature	NC_000069.6	3	ncRNA	lncRNA	8494369	8499902	-	XR_878669.1	predicted gene, 41993	Gm41993	105246751
8246061	Yes, Upstream Feature	NC_000069.6	3	ncRNA	lncRNA	7925303	7954887	-	NR_040587.1	RIKEN cDNA 1700010I02 gene	1700010I02Rik	75476
8246061	Yes, Downstream Feature	NC_000069.6	3	ncRNA	lncRNA	8494369	8499902	-	XR_878669.1	predicted gene, 41993	Gm41993	105246751
46538668	Yes, Upstream Feature	NC_000069.6	3	CDS		46446095	46447207	-	XP_011238271.1	polyadenylate-binding protein 4-like isoform X1	Pabpc4l	241989
46538668	Yes, Downstream Feature	NC_000069.6	3	ncRNA	miRNA	46900700	46900721	-		mmu-miR-6379	Mir6379	102465199
99517030	Yes, Upstream Feature	NC_000069.6	3	CDS		99253881	99352623	+	NP_033349.2	T-box transcription factor TBX15	Tbx15	21384
99517030	Yes, Downstream Feature	NC_000069.6	3	CDS		99885492	100125438	+	NP_083168.3	sperm-associated antigen 17	Spag17	74362
112197508	Yes, Upstream Feature	NC_000069.6	3	ncRNA	lncRNA	111881903	112082001	+	NR_045362.1	predicted gene 6602	Gm6602	625585
112197508	Yes, Downstream Feature	NC_000069.6	3	CDS		113147690	113156710	-	NP_001177332.1	amylase 2b isoform 1 precursor	Amy2b	545562
125864001	Yes, Upstream Feature	NC_000069.6	3	CDS		125437784	125724770	+	XP_017175172.1	bifunctional heparan sulfate N-deacetylase/N-sulfotransferase 4 isoform X1	Ndst4	64580
125864001	Yes, Downstream Feature	NC_000069.6	3	CDS		125867216	125915459	-	NP_035804.2	2-hydroxyacylsphingosine 1-beta-galactosyltransferase precursor	Ugt8a	22239
132065951	Yes, Upstream Feature	NC_000069.6	3	ncRNA	lncRNA	132007346	132058151	+	XR_376087.2	predicted gene, 29949, transcript variant X3	Gm29949	102631666
132065951	Yes, Downstream Feature	NC_000069.6	3	CDS		132086033	132178120	+	NP_064661.2	dickkopf-related protein 2 precursor	Dkk2	56811
8246122	Yes, Upstream Feature	NC_000069.6	3	ncRNA	lncRNA	7925303	7954887	-	NR_040587.1	RIKEN cDNA 1700010I02 gene	1700010I02Rik	75476
8246122	Yes, Downstream Feature	NC_000069.6	3	ncRNA	lncRNA	8494369	8499902	-	XR_878669.1	predicted gene, 41993	Gm41993	105246751
8246509	Yes, Upstream Feature	NC_000069.6	3	ncRNA	lncRNA	7925303	7954887	-	NR_040587.1	RIKEN cDNA 1700010I02 gene	1700010I02Rik	75476
8246509	Yes, Downstream Feature	NC_000069.6	3	ncRNA	lncRNA	8494369	8499902	-	XR_878669.1	predicted gene, 41993	Gm41993	105246751
46183356	Yes, Upstream Feature	NC_000069.6	3	ncRNA	lncRNA	45416584	45439309	-	NR_040594.1	RIKEN cDNA 1700027H10 gene	1700027H10Rik	72274
46183356	Yes, Downstream Feature	NC_000069.6	3	CDS		46446095	46447207	-	XP_011238271.1	polyadenylate-binding protein 4-like isoform X1	Pabpc4l	241989
63516409	Yes, Upstream Feature	NC_000069.6	3	ncRNA	lncRNA	63481104	63483906	-	XR_375707.2	predicted gene, 34302, transcript variant X1	Gm34302	102637511
63516409	Yes, Downstream Feature	NC_000069.6	3	CDS		63697433	63870734	-	XP_011238433.1	1-phosphatidylinositol 4,5-bisphosphate phosphodiesterase eta-1 isoform X1	Plch1	269437
86337745	No	NC_000069.6	3	CDS		86225289	86781661	+	XP_006502414.1	lipopolysaccharide-responsive and beige-like anchor protein isoform X4	Lrba	80877
86337745	No	NC_000069.6	3	CDS		86225289	86585673	+	XP_006502415.1	lipopolysaccharide-responsive and beige-like anchor protein isoform X5	Lrba	80877
86337745	No	NC_000069.6	3	CDS		86225289	86781661	+	XP_006502412.1	lipopolysaccharide-responsive and beige-like anchor protein isoform X2	Lrba	80877
86337745	No	NC_000069.6	3	CDS		86225289	86781661	+	XP_006502411.1	lipopolysaccharide-responsive and beige-like anchor protein isoform X1	Lrba	80877
86337745	No	NC_000069.6	3	CDS		86225289	86776245	+	NP_001071156.1	lipopolysaccharide-responsive and beige-like anchor protein isoform beta	Lrba	80877
86337745	No	NC_000069.6	3	CDS		86225289	86781661	+	XP_006502413.1	lipopolysaccharide-responsive and beige-like anchor protein isoform X3	Lrba	80877
86337745	No	NC_000069.6	3	CDS		86225289	86745898	+	NP_001071155.1	lipopolysaccharide-responsive and beige-like anchor protein isoform gamma	Lrba	80877
86337745	No	NC_000069.6	3	CDS		86225289	86781661	+	NP_109620.2	lipopolysaccharide-responsive and beige-like anchor protein isoform alpha	Lrba	80877
86337745	No	NC_000069.6	3	CDS		86225289	86781661	+	XP_006502410.1	lipopolysaccharide-responsive and beige-like anchor protein isoform X1	Lrba	80877
86910467	No	NC_000069.6	3	CDS		86787396	86920170	-	NP_001182427.1	serine/threonine-protein kinase DCLK2 isoform 4	Dclk2	70762
86910467	No	NC_000069.6	3	CDS		86787212	86920170	-	XP_006502130.1	serine/threonine-protein kinase DCLK2 isoform X3	Dclk2	70762
86910467	No	NC_000069.6	3	CDS		86787212	86920170	-	NP_081815.3	serine/threonine-protein kinase DCLK2 isoform 2	Dclk2	70762
86910467	No	NC_000069.6	3	CDS		86787212	86920170	-	NP_001182426.1	serine/threonine-protein kinase DCLK2 isoform 3	Dclk2	70762
86910467	No	NC_000069.6	3	CDS		86787212	86920170	-	XP_006502128.1	serine/threonine-protein kinase DCLK2 isoform X1	Dclk2	70762
86910467	No	NC_000069.6	3	CDS		86789473	86920170	-	XP_006502134.1	serine/threonine-protein kinase DCLK2 isoform X8	Dclk2	70762
86910467	No	NC_000069.6	3	CDS		86789486	86920170	-	XP_006502141.1	serine/threonine-protein kinase DCLK2 isoform X16	Dclk2	70762
86910467	No	NC_000069.6	3	CDS		86787212	86920170	-	NP_001182425.1	serine/threonine-protein kinase DCLK2 isoform 1	Dclk2	70762
86910467	No	NC_000069.6	3	CDS		86787396	86920170	-	XP_006502139.1	serine/threonine-protein kinase DCLK2 isoform X14	Dclk2	70762
86910467	No	NC_000069.6	3	CDS		86787212	86920170	-	XP_011238528.1	serine/threonine-protein kinase DCLK2 isoform X9	Dclk2	70762
86910467	No	NC_000069.6	3	CDS		86789473	86920170	-	XP_017175207.1	serine/threonine-protein kinase DCLK2 isoform X6	Dclk2	70762
86910467	No	NC_000069.6	3	CDS		86789486	86920170	-	XP_006502138.1	serine/threonine-protein kinase DCLK2 isoform X13	Dclk2	70762
86910467	No	NC_000069.6	3	CDS		86787412	86920170	-	XP_006502136.1	serine/threonine-protein kinase DCLK2 isoform X11	Dclk2	70762
86910467	No	NC_000069.6	3	CDS		86788498	86920170	-	XP_006502131.1	serine/threonine-protein kinase DCLK2 isoform X4	Dclk2	70762
86910467	No	NC_000069.6	3	CDS		86788498	86920170	-	XP_006502133.1	serine/threonine-protein kinase DCLK2 isoform X7	Dclk2	70762
86910467	No	NC_000069.6	3	CDS		86789473	86920170	-	XP_006502137.1	serine/threonine-protein kinase DCLK2 isoform X12	Dclk2	70762
86910467	No	NC_000069.6	3	CDS		86787396	86920170	-	NP_001182428.1	serine/threonine-protein kinase DCLK2 isoform 5	Dclk2	70762
86910467	No	NC_000069.6	3	CDS		86787212	86920170	-	XP_006502129.1	serine/threonine-protein kinase DCLK2 isoform X2	Dclk2	70762
86910467	No	NC_000069.6	3	CDS		86787396	86920170	-	XP_006502135.1	serine/threonine-protein kinase DCLK2 isoform X10	Dclk2	70762
86910467	No	NC_000069.6	3	CDS		86787412	86920170	-	XP_006502140.1	serine/threonine-protein kinase DCLK2 isoform X15	Dclk2	70762
86910467	No	NC_000069.6	3	CDS		86799007	86920170	-	NP_001182429.1	serine/threonine-protein kinase DCLK2 isoform 6	Dclk2	70762
86910467	No	NC_000069.6	3	CDS		86789473	86920170	-	XP_011238529.1	serine/threonine-protein kinase DCLK2 isoform X18	Dclk2	70762
86910467	No	NC_000069.6	3	CDS		86789473	86920170	-	XP_006502132.1	serine/threonine-protein kinase DCLK2 isoform X5	Dclk2	70762
86910467	No	NC_000069.6	3	CDS		86787396	86920170	-	XP_017175208.1	serine/threonine-protein kinase DCLK2 isoform X17	Dclk2	70762
149052584	Yes, Upstream Feature	NC_000069.6	3	ncRNA	lncRNA	148998880	149011815	+	XR_867747.1	predicted gene, 30827, transcript variant X5	Gm30827	102632865
149052584	Yes, Downstream Feature	NC_000069.6	3	ncRNA	lncRNA	149082268	149096302	+	XR_001784039.1	predicted gene, 30575, transcript variant X7	Gm30575	102632520
149052725	Yes, Upstream Feature	NC_000069.6	3	ncRNA	lncRNA	148998880	149011815	+	XR_867747.1	predicted gene, 30827, transcript variant X5	Gm30827	102632865
149052725	Yes, Downstream Feature	NC_000069.6	3	ncRNA	lncRNA	149082268	149096302	+	XR_001784039.1	predicted gene, 30575, transcript variant X7	Gm30575	102632520
15294514	Yes, Upstream Feature	NC_000069.6	3	ncRNA	lncRNA	15153012	15157285	-	XR_387551.2	predicted gene, 33819	Gm33819	102636866
15294514	Yes, Downstream Feature	NC_000069.6	3	CDS		15296552	15332222	-	NP_001070147.1	predicted gene 9733 precursor	Gm9733	751864
63516407	Yes, Upstream Feature	NC_000069.6	3	ncRNA	lncRNA	63481104	63483906	-	XR_375707.2	predicted gene, 34302, transcript variant X1	Gm34302	102637511
63516407	Yes, Downstream Feature	NC_000069.6	3	CDS		63697433	63870734	-	XP_011238433.1	1-phosphatidylinositol 4,5-bisphosphate phosphodiesterase eta-1 isoform X1	Plch1	269437
66556800	Yes, Upstream Feature	NC_000069.6	3	ncRNA	lncRNA	66400407	66406066	+	XR_867349.1	predicted gene, 35236, transcript variant X1	Gm35236	102638746
66556800	Yes, Downstream Feature	NC_000069.6	3	CDS		66973650	66978353	-	XP_006501278.1	short stature homeobox protein 2 isoform X1	Shox2	20429
67191402	No	NC_000069.6	3	CDS		66994519	67290367	+	XP_006501974.1	serine/Arginine-related protein 53 isoform X3	Rsrc1	66880
67191402	No	NC_000069.6	3	CDS		66994519	67290429	+	XP_017175181.1	serine/Arginine-related protein 53 isoform X1	Rsrc1	66880
67191402	No	NC_000069.6	3	CDS		66994519	67290429	+	XP_017175183.1	serine/Arginine-related protein 53 isoform X1	Rsrc1	66880
67191402	No	NC_000069.6	3	CDS		66994519	67356313	+	NP_080098.1	serine/Arginine-related protein 53	Rsrc1	66880
67191402	No	NC_000069.6	3	CDS		66986080	67356313	+	XP_017175184.1	serine/Arginine-related protein 53 isoform X5	Rsrc1	66880
67191402	No	NC_000069.6	3	CDS		66994519	67290429	+	XP_017175182.1	serine/Arginine-related protein 53 isoform X1	Rsrc1	66880
137887263	No	NC_000069.6	3	CDS		137867924	137908469	+	NP_001028327.1	dnaJ homolog subfamily B member 14	Dnajb14	70604
137887263	No	NC_000069.6	3	CDS		137867953	137908469	+	XP_006502119.1	dnaJ homolog subfamily B member 14 isoform X2	Dnajb14	70604
137887263	No	NC_000069.6	3	CDS		137885290	137908469	+	XP_006502118.1	dnaJ homolog subfamily B member 14 isoform X1	Dnajb14	70604
8245705	Yes, Upstream Feature	NC_000069.6	3	ncRNA	lncRNA	7925303	7954887	-	NR_040587.1	RIKEN cDNA 1700010I02 gene	1700010I02Rik	75476
8245705	Yes, Downstream Feature	NC_000069.6	3	ncRNA	lncRNA	8494369	8499902	-	XR_878669.1	predicted gene, 41993	Gm41993	105246751
11463662	Yes, Upstream Feature	NC_000069.6	3	ncRNA	lncRNA	10848895	10857537	+	XR_387548.2	predicted gene, 33551	Gm33551	102636504
11463662	Yes, Downstream Feature	NC_000069.6	3	ncRNA	lncRNA	11823229	11844359	-	NR_040751.1	predicted gene 10745	Gm10745	100038545
91340944	Yes, Upstream Feature	NC_000069.6	3	CDS		91088315	91106971	-	XP_011238391.1	S100 calcium-binding protein, ventral prostate like isoform X1	9130204L05Rik	229550
91340944	Yes, Downstream Feature	NC_000069.6	3	CDS		91628563	91630704	-	XP_006502641.1	protein S100-A9-like	Gm36323	102640196
99771996	Yes, Upstream Feature	NC_000069.6	3	CDS		99253881	99352623	+	NP_033349.2	T-box transcription factor TBX15	Tbx15	21384
99771996	Yes, Downstream Feature	NC_000069.6	3	CDS		99885492	100125438	+	NP_083168.3	sperm-associated antigen 17	Spag17	74362
123961992	Yes, Upstream Feature	NC_000069.6	3	CDS		123528811	123672321	-	XP_006502434.1	bifunctional heparan sulfate N-deacetylase/N-sulfotransferase 3 isoform X1	Ndst3	83398
123961992	Yes, Downstream Feature	NC_000069.6	3	ncRNA	lncRNA	124007517	124028971	+	XR_867623.1	predicted gene, 40144	Gm40144	105244551
8246034	Yes, Upstream Feature	NC_000069.6	3	ncRNA	lncRNA	7925303	7954887	-	NR_040587.1	RIKEN cDNA 1700010I02 gene	1700010I02Rik	75476
8246034	Yes, Downstream Feature	NC_000069.6	3	ncRNA	lncRNA	8494369	8499902	-	XR_878669.1	predicted gene, 41993	Gm41993	105246751
111554529	Yes, Upstream Feature	NC_000069.6	3	CDS		110249835	110250971	-	NP_849222.3	protein arginine N-methyltransferase 6	Prmt6	99890
111554529	Yes, Downstream Feature	NC_000069.6	3	ncRNA	lncRNA	111881903	112082001	+	NR_045362.1	predicted gene 6602	Gm6602	625585
114090651	No	NC_000069.6	3	CDS		114030901	114218827	+	XP_006501032.1	collagen alpha-1(XI) chain isoform X1	Col11a1	12814
114090651	No	NC_000069.6	3	CDS		114030901	114218827	+	XP_006501034.1	collagen alpha-1(XI) chain isoform X3	Col11a1	12814
114090651	No	NC_000069.6	3	CDS		114030901	114218827	+	NP_031755.2	collagen alpha-1(XI) chain preproprotein	Col11a1	12814
114090651	No	NC_000069.6	3	CDS		114030901	114218827	+	XP_006501033.1	collagen alpha-1(XI) chain isoform X2	Col11a1	12814
142191737	Yes, Upstream Feature	NC_000069.6	3	CDS		141840615	141880499	-	XP_011238303.1	bone morphogenetic protein receptor type-1B isoform X1	Bmpr1b	12167
142191737	Yes, Downstream Feature	NC_000069.6	3	CDS		142242680	142391808	-	XP_006501811.1	PDZ and LIM domain protein 5 isoform X11	Pdlim5	56376
149052582	Yes, Upstream Feature	NC_000069.6	3	ncRNA	lncRNA	148998880	149011815	+	XR_867747.1	predicted gene, 30827, transcript variant X5	Gm30827	102632865
149052582	Yes, Downstream Feature	NC_000069.6	3	ncRNA	lncRNA	149082268	149096302	+	XR_001784039.1	predicted gene, 30575, transcript variant X7	Gm30575	102632520
149052765	Yes, Upstream Feature	NC_000069.6	3	ncRNA	lncRNA	148998880	149011815	+	XR_867747.1	predicted gene, 30827, transcript variant X5	Gm30827	102632865
149052765	Yes, Downstream Feature	NC_000069.6	3	ncRNA	lncRNA	149082268	149096302	+	XR_001784039.1	predicted gene, 30575, transcript variant X7	Gm30575	102632520
8246147	Yes, Upstream Feature	NC_000069.6	3	ncRNA	lncRNA	7925303	7954887	-	NR_040587.1	RIKEN cDNA 1700010I02 gene	1700010I02Rik	75476
8246147	Yes, Downstream Feature	NC_000069.6	3	ncRNA	lncRNA	8494369	8499902	-	XR_878669.1	predicted gene, 41993	Gm41993	105246751
30541705	Yes, Upstream Feature	NC_000069.6	3	CDS		29952716	30509466	-	XP_006535450.1	MDS1 and EVI1 complex locus protein EVI1 isoform X3	Mecom	14013
30541705	Yes, Downstream Feature	NC_000069.6	3	CDS		30597834	30599849	-	NP_083966.1	actin-related protein T3	Actrt3	76652
96591734	Yes, Upstream Feature	NC_000069.6	3	CDS		96578502	96582213	-	NP_081517.2	DNA-directed RNA polymerase III subunit RPC7-like isoform 1	Polr3gl	69870
96591734	Yes, Downstream Feature	NC_000069.6	3	CDS		96597482	96598969	+	NP_001020022.2	ankyrin repeat domain-containing protein 34A	Ankrd34a	545554
114723437	Yes, Upstream Feature	NC_000069.6	3	CDS		114030901	114218827	+	XP_006501033.1	collagen alpha-1(XI) chain isoform X2	Col11a1	12814
114723437	Yes, Downstream Feature	NC_000069.6	3	CDS		114904483	115122857	+	NP_703188.1	noelin-3 isoform A precursor	Olfm3	229759
114901780	Yes, Upstream Feature	NC_000069.6	3	CDS		114030901	114218827	+	XP_006501033.1	collagen alpha-1(XI) chain isoform X2	Col11a1	12814
114901780	Yes, Downstream Feature	NC_000069.6	3	CDS		114904483	115122857	+	NP_703188.1	noelin-3 isoform A precursor	Olfm3	229759
149052734	Yes, Upstream Feature	NC_000069.6	3	ncRNA	lncRNA	148998880	149011815	+	XR_867747.1	predicted gene, 30827, transcript variant X5	Gm30827	102632865
149052734	Yes, Downstream Feature	NC_000069.6	3	ncRNA	lncRNA	149082268	149096302	+	XR_001784039.1	predicted gene, 30575, transcript variant X7	Gm30575	102632520
149052813	Yes, Upstream Feature	NC_000069.6	3	ncRNA	lncRNA	148998880	149011815	+	XR_867747.1	predicted gene, 30827, transcript variant X5	Gm30827	102632865
149052813	Yes, Downstream Feature	NC_000069.6	3	ncRNA	lncRNA	149082268	149096302	+	XR_001784039.1	predicted gene, 30575, transcript variant X7	Gm30575	102632520
67948165	Yes, Upstream Feature	NC_000070.6	4	CDS		66827832	66841479	+	NP_067272.1	toll-like receptor 4 precursor	Tlr4	21898
67948165	Yes, Downstream Feature	NC_000070.6	4	ncRNA	lncRNA	68312467	68321960	-	XR_390655.2	predicted gene 12911	Gm12911	102633975
51316230	Yes, Upstream Feature	NC_000070.6	4	CDS		51216706	51229928	+	XP_017175914.1	cylicin-2 isoform X1	Cylc2	74914
51316230	Yes, Downstream Feature	NC_000070.6	4	ncRNA	lncRNA	51876647	51877430	+	XR_001784295.1	uncharacterized LOC108168942	LOC108168942	108168942
145835323	Yes, Upstream Feature	NC_000070.6	4	ncRNA	lncRNA	145708346	145712426	-	XR_881569.1	predicted gene, 26763, transcript variant X2	Gm26763	102633440
145835323	Yes, Downstream Feature	NC_000070.6	4	CDS		146073194	146073616	-	XP_006539488.1	60S acidic ribosomal protein P1-like isoform X1	LOC102637947	102637947
82840039	No	NC_000070.6	4	CDS		82820410	82847696	-	XP_011248399.1	probable palmitoyltransferase ZDHHC21 isoform X2	Zdhhc21	68268
82840039	No	NC_000070.6	4	CDS		82806329	82847696	-	XP_011248395.1	probable palmitoyltransferase ZDHHC21 isoform X1	Zdhhc21	68268
82840039	No	NC_000070.6	4	CDS		82806329	82847696	-	XP_011248396.1	probable palmitoyltransferase ZDHHC21 isoform X1	Zdhhc21	68268
82840039	No	NC_000070.6	4	CDS		82806329	82847696	-	XP_017175862.1	probable palmitoyltransferase ZDHHC21 isoform X1	Zdhhc21	68268
82840039	No	NC_000070.6	4	CDS		82806329	82847696	-	XP_006538279.1	probable palmitoyltransferase ZDHHC21 isoform X1	Zdhhc21	68268
82840039	No	NC_000070.6	4	CDS		82806329	82847696	-	NP_080923.2	probable palmitoyltransferase ZDHHC21	Zdhhc21	68268
82840039	No	NC_000070.6	4	CDS		82806329	82847696	-	XP_017175861.1	probable palmitoyltransferase ZDHHC21 isoform X1	Zdhhc21	68268
146532524	No	NC_000070.6	4	CDS		146532124	146537957	+	NP_001230068.1	uncharacterized protein LOC100041433	Gm13247	100041433
146532524	No	NC_000070.6	4	CDS		146532124	146537957	+	NP_001230067.1	uncharacterized protein LOC100041433	Gm13247	100041433
146532524	No	NC_000070.6	4	ncRNA	lncRNA	146519039	146546873	-	NR_045468.1	RIKEN cDNA 1700095A21 gene	1700095A21Rik	67524
147425271	Yes, Upstream Feature	NC_000070.6	4	ncRNA	lncRNA	147411722	147413457	+	XR_001784575.1	uncharacterized LOC108169017	LOC108169017	108169017
147425271	Yes, Downstream Feature	NC_000070.6	4	CDS		147507611	147513294	+	NP_001034298.1	uncharacterized protein LOC195531	Gm13152	195531
153153120	No	NC_000070.6	4	ncRNA	lncRNA	153148289	153165127	-	XR_391000.2	predicted gene, 31055	Gm31055	102633157
3082459	Yes, no further Upstream Feature
3082459	Yes, Downstream Feature	NC_000070.6	4	CDS		3172083	3173580	+	XP_017175380.1	vomeronasal 1 receptor 2 isoform X1	Vmn1r2	100312470
45947058	No	NC_000070.6	4	CDS		45890366	45950751	+	NP_941062.2	coiled-coil domain-containing protein 180	Ccdc180	381522
45947058	No	NC_000070.6	4	CDS		45890366	45950751	+	XP_017175776.1	coiled-coil domain-containing protein 180 isoform X1	Ccdc180	381522
45974110	No	NC_000070.6	4	CDS		45965384	46034392	+	XP_006537581.1	tudor domain-containing protein 7 isoform X2	Tdrd7	100121
45974110	No	NC_000070.6	4	CDS		45965384	46034516	+	NP_001277404.1	tudor domain-containing protein 7 isoform 1	Tdrd7	100121
63811101	Yes, Upstream Feature	NC_000070.6	4	ncRNA	lncRNA	63771742	63773177	+	XR_881352.2	predicted gene, 42294, transcript variant X1	Gm42294	105247141
63811101	Yes, Downstream Feature	NC_000070.6	4	CDS		63834107	63861059	-	NP_033429.1	tumor necrosis factor ligand superfamily member 8	Tnfsf8	21949
113703033	No	NC_000070.6	4	CDS		113477948	113999491	-	XP_011238838.1	selection and upkeep of intraepithelial T-cells protein 5 isoform X2	Skint5	242627
113703033	No	NC_000070.6	4	CDS		113477948	113995657	-	NP_001161350.1	selection and upkeep of intraepithelial T-cells protein 5 isoform 2 precursor	Skint5	242627
113703033	No	NC_000070.6	4	CDS		113477948	113995657	-	NP_001161348.1	selection and upkeep of intraepithelial T-cells protein 5 isoform 1 precursor	Skint5	242627
113703033	No	NC_000070.6	4	CDS		113477948	113999491	-	XP_011238837.1	selection and upkeep of intraepithelial T-cells protein 5 isoform X1	Skint5	242627
114160677	Yes, Upstream Feature	NC_000070.6	4	CDS		113477948	113999491	-	XP_011238837.1	selection and upkeep of intraepithelial T-cells protein 5 isoform X1	Skint5	242627
114160677	Yes, Downstream Feature	NC_000070.6	4	CDS		114191480	114244886	+	NP_001159499.1	selection and upkeep of intraepithelial T-cells protein 11 isoform 1 precursor	Skint11	230623
119285864	No	NC_000070.6	4	CDS		119278965	119294363	-	NP_035862.2	nuclease-sensitive element-binding protein 1	Ybx1	22608
119285864	No	NC_000070.6	4	CDS		119278965	119294363	-	XP_006502996.1	nuclease-sensitive element-binding protein 1 isoform X1	Ybx1	22608
119285864	No	NC_000070.6	4	CDS		119278965	119294363	-	XP_006502997.1	nuclease-sensitive element-binding protein 1 isoform X2	Ybx1	22608
3090178	Yes, no further Upstream Feature
3090178	Yes, Downstream Feature	NC_000070.6	4	CDS		3172083	3173580	+	XP_017175380.1	vomeronasal 1 receptor 2 isoform X1	Vmn1r2	100312470
78106973	Yes, Upstream Feature	NC_000070.6	4	ncRNA	lncRNA	77310822	77314607	+	XR_881373.2	predicted gene, 38646	Gm38646	102642962
78106973	Yes, Downstream Feature	NC_000070.6	4	CDS		78205852	78216863	+	XP_017175980.1	uncharacterized protein LOC102634132	LOC102634132	102634132
119047488	Yes, Upstream Feature	NC_000070.6	4	ncRNA	lncRNA	118983698	118997411	-	XR_868062.1	predicted gene 12865, transcript variant X3	Gm12865	105244672
119047488	Yes, Downstream Feature	NC_000070.6	4	ncRNA	lncRNA	119050708	119057638	+	XR_376588.2	long intergenic non-protein coding RNA of erythroid differentiation 2, transcript variant X1	Lincred2	100996932
136226660	No	NC_000070.6	4	CDS		136206519	136243860	+	NP_001008233.1	arf-GAP with SH3 domain, ANK repeat and PH domain-containing protein 3	Asap3	230837
136226660	No	NC_000070.6	4	CDS		136215241	136243860	+	XP_011248535.1	arf-GAP with SH3 domain, ANK repeat and PH domain-containing protein 3 isoform X2	Asap3	230837
136226660	No	NC_000070.6	4	CDS		136213598	136243860	+	XP_006538824.1	arf-GAP with SH3 domain, ANK repeat and PH domain-containing protein 3 isoform X1	Asap3	230837
147431255	Yes, Upstream Feature	NC_000070.6	4	ncRNA	lncRNA	147411722	147413457	+	XR_001784575.1	uncharacterized LOC108169017	LOC108169017	108169017
147431255	Yes, Downstream Feature	NC_000070.6	4	CDS		147507611	147513294	+	NP_001034298.1	uncharacterized protein LOC195531	Gm13152	195531
153153138	No	NC_000070.6	4	ncRNA	lncRNA	153148289	153165127	-	XR_391000.2	predicted gene, 31055	Gm31055	102633157
3053092	Yes, no further Upstream Feature
3053092	Yes, Downstream Feature	NC_000070.6	4	CDS		3172083	3173580	+	XP_017175380.1	vomeronasal 1 receptor 2 isoform X1	Vmn1r2	100312470
36964543	Yes, Upstream Feature	NC_000070.6	4	ncRNA	miRNA	36668565	36668586	+		mmu-miR-873b	Mir873b	102465229
36964543	Yes, Downstream Feature	NC_000070.6	4	ncRNA	lncRNA	37086049	37099185	+	XR_881182.1	predicted gene, 42269	Gm42269	105247111
72884646	Yes, Upstream Feature	NC_000070.6	4	CDS		72851310	72852569	-	NP_001186199.1	aldolase 1 A retrogene 1	Aldoart1	353204
72884646	Yes, Downstream Feature	NC_000070.6	4	CDS		73401173	73407404	-	XP_011248365.1	uncharacterized protein LOC433719 isoform X1	Gm11487	433719
153153068	No	NC_000070.6	4	ncRNA	lncRNA	153148289	153165127	-	XR_391000.2	predicted gene, 31055	Gm31055	102633157
153153082	No	NC_000070.6	4	ncRNA	lncRNA	153148289	153165127	-	XR_391000.2	predicted gene, 31055	Gm31055	102633157
153153146	No	NC_000070.6	4	ncRNA	lncRNA	153148289	153165127	-	XR_391000.2	predicted gene, 31055	Gm31055	102633157
138666	Yes, Upstream Feature	NT_166299.2	4	CDS		49361	57403	+	NP_001033015.1	uncharacterized protein LOC626316	Gm13051	626316
138666	Yes, Downstream Feature	NT_166299.2	4	CDS		197033	218890	+	XP_017174482.1	LOW QUALITY PROTEIN: zinc finger protein 501	Gt(pU21)140Imeg	732521
157984	Yes, Upstream Feature	NT_166299.2	4	CDS		49361	57403	+	NP_001033015.1	uncharacterized protein LOC626316	Gm13051	626316
157984	Yes, Downstream Feature	NT_166299.2	4	CDS		197033	218890	+	XP_017174482.1	LOW QUALITY PROTEIN: zinc finger protein 501	Gt(pU21)140Imeg	732521
52482	Yes, Upstream Feature	NT_166291.1	4	CDS		34146	35436	+	XP_006535967.1	dehydrogenase/reductase SDR family member on chromosome X homolog isoform X6	Dhrsx	236082
52482	Yes, no further Downstream Feature
52485	Yes, Upstream Feature	NT_166291.1	4	CDS		34146	35436	+	XP_006535967.1	dehydrogenase/reductase SDR family member on chromosome X homolog isoform X6	Dhrsx	236082
52485	Yes, no further Downstream Feature
49179	Yes, Upstream Feature	NT_166291.1	4	CDS		34146	35436	+	XP_006535967.1	dehydrogenase/reductase SDR family member on chromosome X homolog isoform X6	Dhrsx	236082
17534291	Yes, Upstream Feature	NC_000071.6	5	CDS		17476126	17480485	+	NP_081885.1	spermatogenesis associated glutamate (E)-rich protein 4F1	Speer4f1	70935
17534291	Yes, Downstream Feature	NC_000071.6	5	ncRNA	lncRNA	17570785	17571684	-	XR_389765.1	predicted gene, 31555	Gm31555	102633823
88041022	Yes, Upstream Feature	NC_000071.6	5	CDS		88004729	88008418	+	NP_035552.1	submaxillary gland androgen-regulated protein 3A precursor	Smr3a	20599
88041022	Yes, Downstream Feature	NC_000071.6	5	CDS		88088191	88108896	+	NP_067264.2	submaxillary gland androgen regulated protein 2 isoform 1 precursor	Smr2	20600
146185837	Yes, Upstream Feature	NC_000071.6	5	CDS		146182534	146185270	-	NP_001008547.1	uncharacterized protein LOC69282	1700001J03Rik	69282
146185837	Yes, Downstream Feature	NC_000071.6	5	CDS		146210203	146218078	-	NP_001243016.1	E3 ubiquitin-protein ligase RNF6 isoform 1	Rnf6	74132
4052836	No	NC_000071.6	5	CDS		3928443	4078053	+	XP_006503586.1	A-kinase anchor protein 9 isoform X7	Akap9	100986
4052836	No	NC_000071.6	5	CDS		3928443	4079696	+	NP_919444.2	A-kinase anchor protein 9	Akap9	100986
4052836	No	NC_000071.6	5	CDS		3928443	4078053	+	XP_006503581.1	A-kinase anchor protein 9 isoform X1	Akap9	100986
4052836	No	NC_000071.6	5	CDS		3928443	4078053	+	XP_017176076.1	A-kinase anchor protein 9 isoform X8	Akap9	100986
4052836	No	NC_000071.6	5	CDS		3928443	4079696	+	XP_017176075.1	A-kinase anchor protein 9 isoform X5	Akap9	100986
4052836	No	NC_000071.6	5	CDS		3928443	4079696	+	XP_017176077.1	A-kinase anchor protein 9 isoform X9	Akap9	100986
4052836	No	NC_000071.6	5	CDS		3928443	4079696	+	XP_006503583.1	A-kinase anchor protein 9 isoform X3	Akap9	100986
4052836	No	NC_000071.6	5	CDS		3928443	4078053	+	XP_006503587.1	A-kinase anchor protein 9 isoform X10	Akap9	100986
4052836	No	NC_000071.6	5	CDS		3928443	4078053	+	XP_006503582.1	A-kinase anchor protein 9 isoform X2	Akap9	100986
4052836	No	NC_000071.6	5	CDS		3928443	4078053	+	XP_006503584.1	A-kinase anchor protein 9 isoform X4	Akap9	100986
4052836	No	NC_000071.6	5	CDS		3928443	4078053	+	XP_006503585.1	A-kinase anchor protein 9 isoform X6	Akap9	100986
60095619	Yes, Upstream Feature	NC_000071.6	5	ncRNA	lncRNA	59963119	59986002	-	NR_040682.1	RIKEN cDNA 4933402J10 gene, transcript variant 1	4933402J10Rik	71057
60095619	Yes, Downstream Feature	NC_000071.6	5	ncRNA	lncRNA	60980728	60994788	-	XR_868429.1	predicted gene, 40307	Gm40307	105244752
99235820	No	NC_000071.6	5	CDS		99218774	99243240	-	NP_851835.1	ras-GEF domain-containing family member 1B isoform 2	Rasgef1b	320292
99235820	No	NC_000071.6	5	CDS		99218774	99243240	-	NP_665838.1	ras-GEF domain-containing family member 1B isoform 1	Rasgef1b	320292
104806676	Yes, Upstream Feature	NC_000071.6	5	CDS		104722968	104751226	+	XP_017176737.1	zinc finger protein 431-like	Gm31526	102633782
104806676	Yes, Downstream Feature	NC_000071.6	5	CDS		104814343	104859696	-	NP_001034320.3	kruppel-related zinc finger protein-like	Zfp951	626391
14952020	Yes, Upstream Feature	NC_000071.6	5	CDS		14934033	14938406	-	NP_001116133.1	spermatogenesis associated glutamate (E)-rich protein 4e	Speer4e	624245
14952020	Yes, Downstream Feature	NC_000071.6	5	CDS		14974497	14978875	-	NP_001268443.1	spermatogenesis associated glutamate (E)-rich protein-like	Gm10354	100503549
66894796	No	NC_000071.6	5	CDS		66832699	67025465	+	XP_017176665.1	LIM and calponin homology domains-containing protein 1 isoform X8	Limch1	77569
66894796	No	NC_000071.6	5	CDS		66844903	67054261	+	XP_011239095.1	LIM and calponin homology domains-containing protein 1 isoform X3	Limch1	77569
66894796	No	NC_000071.6	5	CDS		66832699	67054261	+	XP_006504242.1	LIM and calponin homology domains-containing protein 1 isoform X1	Limch1	77569
66894796	No	NC_000071.6	5	CDS		66832699	67054261	+	XP_006504243.1	LIM and calponin homology domains-containing protein 1 isoform X2	Limch1	77569
66894796	No	NC_000071.6	5	CDS		66803677	67054261	+	XP_011239096.1	LIM and calponin homology domains-containing protein 1 isoform X4	Limch1	77569
66894796	No	NC_000071.6	5	CDS		66745910	67054261	+	NP_001001980.2	LIM and calponin homology domains-containing protein 1 isoform 1	Limch1	77569
4923993	No	NC_000072.6	6	CDS		4905447	5159752	+	NP_853626.1	neurabin-1	Ppp1r9a	243725
4923993	No	NC_000072.6	6	CDS		4905447	5159752	+	XP_006505139.1	neurabin-1 isoform X5	Ppp1r9a	243725
4923993	No	NC_000072.6	6	CDS		4905447	5159752	+	XP_006505143.1	neurabin-1 isoform X8	Ppp1r9a	243725
4923993	No	NC_000072.6	6	CDS		4905447	5159752	+	XP_006505142.1	neurabin-1 isoform X7	Ppp1r9a	243725
4923993	No	NC_000072.6	6	CDS		4905447	5159752	+	XP_017177079.1	neurabin-1 isoform X3	Ppp1r9a	243725
4923993	No	NC_000072.6	6	CDS		4905447	5159752	+	XP_006505135.1	neurabin-1 isoform X1	Ppp1r9a	243725
4923993	No	NC_000072.6	6	CDS		4905447	5121014	+	XP_017177080.1	neurabin-1 isoform X11	Ppp1r9a	243725
4923993	No	NC_000072.6	6	CDS		4905447	5159752	+	XP_006505133.1	neurabin-1 isoform X1	Ppp1r9a	243725
14480675	Yes, Upstream Feature	NC_000072.6	6	ncRNA	lncRNA	14018525	14045525	+	XR_868803.2	predicted gene, 38767, transcript variant X2	Gm38767	105242599
14480675	Yes, Downstream Feature	NC_000072.6	6	ncRNA	lncRNA	14608451	14611644	+	XR_868804.1	predicted gene, 38768	Gm38768	105242600
3835278	Yes, Upstream Feature	NC_000073.6	7	CDS		3816868	3825641	-	XP_003084730.1	leukocyte immunoglobulin-like receptor subfamily B member 3 isoform X1	Gm15448	100041146
3835278	Yes, Downstream Feature	NC_000073.6	7	CDS		3838203	3845023	-	XP_006539688.1	paired-Ig-like receptor A2 isoform X3	Pira2	18725
12010766	Yes, Upstream Feature	NC_000073.6	7	CDS		11930311	11931285	-	NP_598966.2	vomeronasal 1 receptor, G4	Vmn1r76	171239
12010766	Yes, Downstream Feature	NC_000073.6	7	CDS		12041299	12042219	+	NP_001160203.1	vomeronasal 1 receptor 77	Vmn1r77	628946
13789119	Yes, Upstream Feature	NC_000073.6	7	CDS		13733559	13779534	+	NP_033312.2	bile salt sulfotransferase 2	Sult2a2	100043194
13789119	Yes, Downstream Feature	NC_000073.6	7	CDS		13796355	13837356	-	NP_001104766.1	bile salt sulfotransferase 1	Sult2a1	20859
14685024	Yes, Upstream Feature	NC_000073.6	7	CDS		14664037	14665507	+	NP_001033765.1	oocyte specific homeobox 7	Obox7	194588
14685024	Yes, Downstream Feature	NC_000073.6	7	CDS		15396845	15397873	+	NP_663754.2	oocyte specific homeobox 2	Obox2	246792
14685041	Yes, Upstream Feature	NC_000073.6	7	CDS		14664037	14665507	+	NP_001033765.1	oocyte specific homeobox 7	Obox7	194588
14685041	Yes, Downstream Feature	NC_000073.6	7	CDS		15396845	15397873	+	NP_663754.2	oocyte specific homeobox 2	Obox2	246792
14685678	Yes, Upstream Feature	NC_000073.6	7	CDS		14664037	14665507	+	NP_001033765.1	oocyte specific homeobox 7	Obox7	194588
14685678	Yes, Downstream Feature	NC_000073.6	7	CDS		15396845	15397873	+	NP_663754.2	oocyte specific homeobox 2	Obox2	246792
14688964	Yes, Upstream Feature	NC_000073.6	7	CDS		14664037	14665507	+	NP_001033765.1	oocyte specific homeobox 7	Obox7	194588
14688964	Yes, Downstream Feature	NC_000073.6	7	CDS		15396845	15397873	+	NP_663754.2	oocyte specific homeobox 2	Obox2	246792
14702612	Yes, Upstream Feature	NC_000073.6	7	CDS		14664037	14665507	+	NP_001033765.1	oocyte specific homeobox 7	Obox7	194588
14702612	Yes, Downstream Feature	NC_000073.6	7	CDS		15396845	15397873	+	NP_663754.2	oocyte specific homeobox 2	Obox2	246792
14766112	Yes, Upstream Feature	NC_000073.6	7	CDS		14664037	14665507	+	NP_001033765.1	oocyte specific homeobox 7	Obox7	194588
14766112	Yes, Downstream Feature	NC_000073.6	7	CDS		15396845	15397873	+	NP_663754.2	oocyte specific homeobox 2	Obox2	246792
14780556	Yes, Upstream Feature	NC_000073.6	7	CDS		14664037	14665507	+	NP_001033765.1	oocyte specific homeobox 7	Obox7	194588
14780556	Yes, Downstream Feature	NC_000073.6	7	CDS		15396845	15397873	+	NP_663754.2	oocyte specific homeobox 2	Obox2	246792
14813320	Yes, Upstream Feature	NC_000073.6	7	CDS		14664037	14665507	+	NP_001033765.1	oocyte specific homeobox 7	Obox7	194588
14813320	Yes, Downstream Feature	NC_000073.6	7	CDS		15396845	15397873	+	NP_663754.2	oocyte specific homeobox 2	Obox2	246792
14826333	Yes, Upstream Feature	NC_000073.6	7	CDS		14664037	14665507	+	NP_001033765.1	oocyte specific homeobox 7	Obox7	194588
14826333	Yes, Downstream Feature	NC_000073.6	7	CDS		15396845	15397873	+	NP_663754.2	oocyte specific homeobox 2	Obox2	246792
14826709	Yes, Upstream Feature	NC_000073.6	7	CDS		14664037	14665507	+	NP_001033765.1	oocyte specific homeobox 7	Obox7	194588
14826709	Yes, Downstream Feature	NC_000073.6	7	CDS		15396845	15397873	+	NP_663754.2	oocyte specific homeobox 2	Obox2	246792
14872555	Yes, Upstream Feature	NC_000073.6	7	CDS		14664037	14665507	+	NP_001033765.1	oocyte specific homeobox 7	Obox7	194588
14872555	Yes, Downstream Feature	NC_000073.6	7	CDS		15396845	15397873	+	NP_663754.2	oocyte specific homeobox 2	Obox2	246792
14874373	Yes, Upstream Feature	NC_000073.6	7	CDS		14664037	14665507	+	NP_001033765.1	oocyte specific homeobox 7	Obox7	194588
14874373	Yes, Downstream Feature	NC_000073.6	7	CDS		15396845	15397873	+	NP_663754.2	oocyte specific homeobox 2	Obox2	246792
14915395	Yes, Upstream Feature	NC_000073.6	7	CDS		14664037	14665507	+	NP_001033765.1	oocyte specific homeobox 7	Obox7	194588
14915395	Yes, Downstream Feature	NC_000073.6	7	CDS		15396845	15397873	+	NP_663754.2	oocyte specific homeobox 2	Obox2	246792
14929698	Yes, Upstream Feature	NC_000073.6	7	CDS		14664037	14665507	+	NP_001033765.1	oocyte specific homeobox 7	Obox7	194588
14929698	Yes, Downstream Feature	NC_000073.6	7	CDS		15396845	15397873	+	NP_663754.2	oocyte specific homeobox 2	Obox2	246792
38184319	Yes, Upstream Feature	NC_000073.6	7	ncRNA	lncRNA	38141870	38144151	-	XR_391294.1	predicted gene, 30912	Gm30912	102632970
38184319	Yes, Downstream Feature	NC_000073.6	7	CDS		38188617	38194970	+	NP_082442.1	protein C19orf12 homolog	1600014C10Rik	72244
38196626	Yes, Upstream Feature	NC_000073.6	7	CDS		38188617	38194970	+	NP_082442.1	protein C19orf12 homolog	1600014C10Rik	72244
38196626	Yes, Downstream Feature	NC_000073.6	7	CDS		38221303	38222142	-	NP_077724.2	pleckstrin homology domain-containing family F member 1	Plekhf1	72287
82771373	No	NC_000073.6	7	CDS		82681443	82777679	+	XP_006507223.1	elongation factor-like GTPase 1 isoform X1	Efl1	101592
82771373	No	NC_000073.6	7	CDS		82649541	82777679	+	NP_001153144.1	elongation factor-like GTPase 1	Efl1	101592
82771373	No	NC_000073.6	7	CDS		82683796	82777679	+	XP_006507224.1	elongation factor-like GTPase 1 isoform X2	Efl1	101592
82771373	No	NC_000073.6	7	CDS		82649541	82777679	+	NP_780526.2	elongation factor-like GTPase 1	Efl1	101592
82771439	No	NC_000073.6	7	CDS		82681443	82777679	+	XP_006507223.1	elongation factor-like GTPase 1 isoform X1	Efl1	101592
82771439	No	NC_000073.6	7	CDS		82649541	82777679	+	NP_001153144.1	elongation factor-like GTPase 1	Efl1	101592
82771439	No	NC_000073.6	7	CDS		82683796	82777679	+	XP_006507224.1	elongation factor-like GTPase 1 isoform X2	Efl1	101592
82771439	No	NC_000073.6	7	CDS		82649541	82777679	+	NP_780526.2	elongation factor-like GTPase 1	Efl1	101592
91693767	No	NC_000073.6	7	CDS		90476790	92444617	+	XP_006507834.1	disks large homolog 2 isoform X4	Dlg2	23859
91693767	No	NC_000073.6	7	CDS		90477857	92444617	+	XP_006507831.1	disks large homolog 2 isoform X2	Dlg2	23859
91693767	No	NC_000073.6	7	CDS		91262894	92444617	+	XP_006507845.1	disks large homolog 2 isoform X13	Dlg2	23859
91693767	No	NC_000073.6	7	CDS		90476790	92444617	+	XP_006507840.1	disks large homolog 2 isoform X8	Dlg2	23859
91693767	No	NC_000073.6	7	CDS		90476790	92444617	+	XP_006507836.1	disks large homolog 2 isoform X6	Dlg2	23859
91693767	No	NC_000073.6	7	CDS		90476790	92444617	+	XP_006507830.1	disks large homolog 2 isoform X1	Dlg2	23859
91693767	No	NC_000073.6	7	CDS		90477857	92444617	+	XP_006507832.1	disks large homolog 2 isoform X2	Dlg2	23859
91693767	No	NC_000073.6	7	CDS		91262894	92444617	+	XP_017177716.1	disks large homolog 2 isoform X16	Dlg2	23859
91693767	No	NC_000073.6	7	CDS		91262894	92444617	+	XP_006507844.1	disks large homolog 2 isoform X12	Dlg2	23859
91693767	No	NC_000073.6	7	CDS		90476790	92444617	+	XP_006507833.1	disks large homolog 2 isoform X3	Dlg2	23859
91693767	No	NC_000073.6	7	CDS		90476790	92444617	+	XP_006507835.1	disks large homolog 2 isoform X5	Dlg2	23859
91693767	No	NC_000073.6	7	CDS		90887690	92444617	+	XP_006507842.1	disks large homolog 2 isoform X10	Dlg2	23859
91693767	No	NC_000073.6	7	CDS		91543114	92444617	+	XP_006507849.1	disks large homolog 2 isoform X18	Dlg2	23859
91693767	No	NC_000073.6	7	CDS		91672646	92444617	+	XP_006507843.1	disks large homolog 2 isoform X11	Dlg2	23859
91693767	No	NC_000073.6	7	CDS		91091007	92444617	+	NP_035937.2	disks large homolog 2 isoform 1	Dlg2	23859
91693767	No	NC_000073.6	7	CDS		91672646	92444617	+	XP_006507841.1	disks large homolog 2 isoform X9	Dlg2	23859
91693767	No	NC_000073.6	7	CDS		90476790	92444617	+	XP_006507839.1	disks large homolog 2 isoform X7	Dlg2	23859
91693767	No	NC_000073.6	7	CDS		91091007	92444617	+	XP_006507846.1	disks large homolog 2 isoform X14	Dlg2	23859
91693767	No	NC_000073.6	7	CDS		91091007	92444617	+	XP_006507847.1	disks large homolog 2 isoform X15	Dlg2	23859
14733666	Yes, Upstream Feature	NC_000073.6	7	CDS		14664037	14665507	+	NP_001033765.1	oocyte specific homeobox 7	Obox7	194588
14733666	Yes, Downstream Feature	NC_000073.6	7	CDS		15396845	15397873	+	NP_663754.2	oocyte specific homeobox 2	Obox2	246792
14750280	Yes, Upstream Feature	NC_000073.6	7	CDS		14664037	14665507	+	NP_001033765.1	oocyte specific homeobox 7	Obox7	194588
14750280	Yes, Downstream Feature	NC_000073.6	7	CDS		15396845	15397873	+	NP_663754.2	oocyte specific homeobox 2	Obox2	246792
14780248	Yes, Upstream Feature	NC_000073.6	7	CDS		14664037	14665507	+	NP_001033765.1	oocyte specific homeobox 7	Obox7	194588
14780248	Yes, Downstream Feature	NC_000073.6	7	CDS		15396845	15397873	+	NP_663754.2	oocyte specific homeobox 2	Obox2	246792
14780353	Yes, Upstream Feature	NC_000073.6	7	CDS		14664037	14665507	+	NP_001033765.1	oocyte specific homeobox 7	Obox7	194588
14780353	Yes, Downstream Feature	NC_000073.6	7	CDS		15396845	15397873	+	NP_663754.2	oocyte specific homeobox 2	Obox2	246792
14857246	Yes, Upstream Feature	NC_000073.6	7	CDS		14664037	14665507	+	NP_001033765.1	oocyte specific homeobox 7	Obox7	194588
14857246	Yes, Downstream Feature	NC_000073.6	7	CDS		15396845	15397873	+	NP_663754.2	oocyte specific homeobox 2	Obox2	246792
14890810	Yes, Upstream Feature	NC_000073.6	7	CDS		14664037	14665507	+	NP_001033765.1	oocyte specific homeobox 7	Obox7	194588
14890810	Yes, Downstream Feature	NC_000073.6	7	CDS		15396845	15397873	+	NP_663754.2	oocyte specific homeobox 2	Obox2	246792
14898612	Yes, Upstream Feature	NC_000073.6	7	CDS		14664037	14665507	+	NP_001033765.1	oocyte specific homeobox 7	Obox7	194588
14898612	Yes, Downstream Feature	NC_000073.6	7	CDS		15396845	15397873	+	NP_663754.2	oocyte specific homeobox 2	Obox2	246792
14901947	Yes, Upstream Feature	NC_000073.6	7	CDS		14664037	14665507	+	NP_001033765.1	oocyte specific homeobox 7	Obox7	194588
14901947	Yes, Downstream Feature	NC_000073.6	7	CDS		15396845	15397873	+	NP_663754.2	oocyte specific homeobox 2	Obox2	246792
14911590	Yes, Upstream Feature	NC_000073.6	7	CDS		14664037	14665507	+	NP_001033765.1	oocyte specific homeobox 7	Obox7	194588
14911590	Yes, Downstream Feature	NC_000073.6	7	CDS		15396845	15397873	+	NP_663754.2	oocyte specific homeobox 2	Obox2	246792
14928031	Yes, Upstream Feature	NC_000073.6	7	CDS		14664037	14665507	+	NP_001033765.1	oocyte specific homeobox 7	Obox7	194588
14928031	Yes, Downstream Feature	NC_000073.6	7	CDS		15396845	15397873	+	NP_663754.2	oocyte specific homeobox 2	Obox2	246792
14947035	Yes, Upstream Feature	NC_000073.6	7	CDS		14664037	14665507	+	NP_001033765.1	oocyte specific homeobox 7	Obox7	194588
14947035	Yes, Downstream Feature	NC_000073.6	7	CDS		15396845	15397873	+	NP_663754.2	oocyte specific homeobox 2	Obox2	246792
14967945	Yes, Upstream Feature	NC_000073.6	7	CDS		14664037	14665507	+	NP_001033765.1	oocyte specific homeobox 7	Obox7	194588
14967945	Yes, Downstream Feature	NC_000073.6	7	CDS		15396845	15397873	+	NP_663754.2	oocyte specific homeobox 2	Obox2	246792
14989573	Yes, Upstream Feature	NC_000073.6	7	CDS		14664037	14665507	+	NP_001033765.1	oocyte specific homeobox 7	Obox7	194588
14989573	Yes, Downstream Feature	NC_000073.6	7	CDS		15396845	15397873	+	NP_663754.2	oocyte specific homeobox 2	Obox2	246792
15274454	Yes, Upstream Feature	NC_000073.6	7	CDS		14664037	14665507	+	NP_001033765.1	oocyte specific homeobox 7	Obox7	194588
15274454	Yes, Downstream Feature	NC_000073.6	7	CDS		15396845	15397873	+	NP_663754.2	oocyte specific homeobox 2	Obox2	246792
15342850	Yes, Upstream Feature	NC_000073.6	7	CDS		14664037	14665507	+	NP_001033765.1	oocyte specific homeobox 7	Obox7	194588
15342850	Yes, Downstream Feature	NC_000073.6	7	CDS		15396845	15397873	+	NP_663754.2	oocyte specific homeobox 2	Obox2	246792
15427248	Yes, Upstream Feature	NC_000073.6	7	CDS		15396845	15397873	+	NP_663754.2	oocyte specific homeobox 2	Obox2	246792
15427248	Yes, Downstream Feature	NC_000073.6	7	CDS		15555162	15556348	+	NP_082078.1	oocyte specific homeobox 1	Obox1	71468
60621284	Yes, Upstream Feature	NC_000073.6	7	ncRNA	lncRNA	60437689	60444043	-	XR_882136.1	predicted gene, 42394	Gm42394	105247266
60621284	Yes, Downstream Feature	NC_000073.6	7	ncRNA	lncRNA	60833596	60922937	-	XR_001778141.1	predicted gene, 29729, transcript variant X3	Gm29729	101055840
82771351	No	NC_000073.6	7	CDS		82681443	82777679	+	XP_006507223.1	elongation factor-like GTPase 1 isoform X1	Efl1	101592
82771351	No	NC_000073.6	7	CDS		82649541	82777679	+	NP_001153144.1	elongation factor-like GTPase 1	Efl1	101592
82771351	No	NC_000073.6	7	CDS		82683796	82777679	+	XP_006507224.1	elongation factor-like GTPase 1 isoform X2	Efl1	101592
82771351	No	NC_000073.6	7	CDS		82649541	82777679	+	NP_780526.2	elongation factor-like GTPase 1	Efl1	101592
4787582	Yes, Upstream Feature	NC_000073.6	7	CDS		4782048	4784299	+	XP_006540498.1	transmembrane protein 190 isoform X2	Tmem190	78052
4787582	Yes, Downstream Feature	NC_000073.6	7	CDS		4789012	4789542	-	NP_083660.1	transmembrane protein 238	Tmem238	664968
10010504	Yes, Upstream Feature	NC_000073.6	7	CDS		9976245	9992139	-	XP_017177925.1	vomeronasal 2, receptor 49 isoform X1	Vmn2r49	625605
10010504	Yes, Downstream Feature	NC_000073.6	7	CDS		10037235	10053178	-	NP_001098648.1	vomeronasal receptor Vmn2r50 precursor	Vmn2r50	434117
14692480	Yes, Upstream Feature	NC_000073.6	7	CDS		14664037	14665507	+	NP_001033765.1	oocyte specific homeobox 7	Obox7	194588
14692480	Yes, Downstream Feature	NC_000073.6	7	CDS		15396845	15397873	+	NP_663754.2	oocyte specific homeobox 2	Obox2	246792
14704939	Yes, Upstream Feature	NC_000073.6	7	CDS		14664037	14665507	+	NP_001033765.1	oocyte specific homeobox 7	Obox7	194588
14704939	Yes, Downstream Feature	NC_000073.6	7	CDS		15396845	15397873	+	NP_663754.2	oocyte specific homeobox 2	Obox2	246792
14749033	Yes, Upstream Feature	NC_000073.6	7	CDS		14664037	14665507	+	NP_001033765.1	oocyte specific homeobox 7	Obox7	194588
14749033	Yes, Downstream Feature	NC_000073.6	7	CDS		15396845	15397873	+	NP_663754.2	oocyte specific homeobox 2	Obox2	246792
14753156	Yes, Upstream Feature	NC_000073.6	7	CDS		14664037	14665507	+	NP_001033765.1	oocyte specific homeobox 7	Obox7	194588
14753156	Yes, Downstream Feature	NC_000073.6	7	CDS		15396845	15397873	+	NP_663754.2	oocyte specific homeobox 2	Obox2	246792
14766290	Yes, Upstream Feature	NC_000073.6	7	CDS		14664037	14665507	+	NP_001033765.1	oocyte specific homeobox 7	Obox7	194588
14766290	Yes, Downstream Feature	NC_000073.6	7	CDS		15396845	15397873	+	NP_663754.2	oocyte specific homeobox 2	Obox2	246792
14775422	Yes, Upstream Feature	NC_000073.6	7	CDS		14664037	14665507	+	NP_001033765.1	oocyte specific homeobox 7	Obox7	194588
14775422	Yes, Downstream Feature	NC_000073.6	7	CDS		15396845	15397873	+	NP_663754.2	oocyte specific homeobox 2	Obox2	246792
14775867	Yes, Upstream Feature	NC_000073.6	7	CDS		14664037	14665507	+	NP_001033765.1	oocyte specific homeobox 7	Obox7	194588
14775867	Yes, Downstream Feature	NC_000073.6	7	CDS		15396845	15397873	+	NP_663754.2	oocyte specific homeobox 2	Obox2	246792
14787832	Yes, Upstream Feature	NC_000073.6	7	CDS		14664037	14665507	+	NP_001033765.1	oocyte specific homeobox 7	Obox7	194588
14787832	Yes, Downstream Feature	NC_000073.6	7	CDS		15396845	15397873	+	NP_663754.2	oocyte specific homeobox 2	Obox2	246792
14795897	Yes, Upstream Feature	NC_000073.6	7	CDS		14664037	14665507	+	NP_001033765.1	oocyte specific homeobox 7	Obox7	194588
14795897	Yes, Downstream Feature	NC_000073.6	7	CDS		15396845	15397873	+	NP_663754.2	oocyte specific homeobox 2	Obox2	246792
14806808	Yes, Upstream Feature	NC_000073.6	7	CDS		14664037	14665507	+	NP_001033765.1	oocyte specific homeobox 7	Obox7	194588
14806808	Yes, Downstream Feature	NC_000073.6	7	CDS		15396845	15397873	+	NP_663754.2	oocyte specific homeobox 2	Obox2	246792
14898989	Yes, Upstream Feature	NC_000073.6	7	CDS		14664037	14665507	+	NP_001033765.1	oocyte specific homeobox 7	Obox7	194588
14898989	Yes, Downstream Feature	NC_000073.6	7	CDS		15396845	15397873	+	NP_663754.2	oocyte specific homeobox 2	Obox2	246792
14899103	Yes, Upstream Feature	NC_000073.6	7	CDS		14664037	14665507	+	NP_001033765.1	oocyte specific homeobox 7	Obox7	194588
14899103	Yes, Downstream Feature	NC_000073.6	7	CDS		15396845	15397873	+	NP_663754.2	oocyte specific homeobox 2	Obox2	246792
14901701	Yes, Upstream Feature	NC_000073.6	7	CDS		14664037	14665507	+	NP_001033765.1	oocyte specific homeobox 7	Obox7	194588
14901701	Yes, Downstream Feature	NC_000073.6	7	CDS		15396845	15397873	+	NP_663754.2	oocyte specific homeobox 2	Obox2	246792
14920393	Yes, Upstream Feature	NC_000073.6	7	CDS		14664037	14665507	+	NP_001033765.1	oocyte specific homeobox 7	Obox7	194588
14920393	Yes, Downstream Feature	NC_000073.6	7	CDS		15396845	15397873	+	NP_663754.2	oocyte specific homeobox 2	Obox2	246792
14992566	Yes, Upstream Feature	NC_000073.6	7	CDS		14664037	14665507	+	NP_001033765.1	oocyte specific homeobox 7	Obox7	194588
14992566	Yes, Downstream Feature	NC_000073.6	7	CDS		15396845	15397873	+	NP_663754.2	oocyte specific homeobox 2	Obox2	246792
15006488	Yes, Upstream Feature	NC_000073.6	7	CDS		14664037	14665507	+	NP_001033765.1	oocyte specific homeobox 7	Obox7	194588
15006488	Yes, Downstream Feature	NC_000073.6	7	CDS		15396845	15397873	+	NP_663754.2	oocyte specific homeobox 2	Obox2	246792
15280941	Yes, Upstream Feature	NC_000073.6	7	CDS		14664037	14665507	+	NP_001033765.1	oocyte specific homeobox 7	Obox7	194588
15280941	Yes, Downstream Feature	NC_000073.6	7	CDS		15396845	15397873	+	NP_663754.2	oocyte specific homeobox 2	Obox2	246792
15283439	Yes, Upstream Feature	NC_000073.6	7	CDS		14664037	14665507	+	NP_001033765.1	oocyte specific homeobox 7	Obox7	194588
15283439	Yes, Downstream Feature	NC_000073.6	7	CDS		15396845	15397873	+	NP_663754.2	oocyte specific homeobox 2	Obox2	246792
38199743	Yes, Upstream Feature	NC_000073.6	7	CDS		38188617	38194970	+	NP_082442.1	protein C19orf12 homolog	1600014C10Rik	72244
38199743	Yes, Downstream Feature	NC_000073.6	7	CDS		38221303	38222142	-	NP_077724.2	pleckstrin homology domain-containing family F member 1	Plekhf1	72287
60639662	Yes, Upstream Feature	NC_000073.6	7	ncRNA	lncRNA	60437689	60444043	-	XR_882136.1	predicted gene, 42394	Gm42394	105247266
60639662	Yes, Downstream Feature	NC_000073.6	7	ncRNA	lncRNA	60833596	60922937	-	XR_001778141.1	predicted gene, 29729, transcript variant X3	Gm29729	101055840
60639685	Yes, Upstream Feature	NC_000073.6	7	ncRNA	lncRNA	60437689	60444043	-	XR_882136.1	predicted gene, 42394	Gm42394	105247266
60639685	Yes, Downstream Feature	NC_000073.6	7	ncRNA	lncRNA	60833596	60922937	-	XR_001778141.1	predicted gene, 29729, transcript variant X3	Gm29729	101055840
60724992	Yes, Upstream Feature	NC_000073.6	7	ncRNA	lncRNA	60437689	60444043	-	XR_882136.1	predicted gene, 42394	Gm42394	105247266
60724992	Yes, Downstream Feature	NC_000073.6	7	ncRNA	lncRNA	60833596	60922937	-	XR_001778141.1	predicted gene, 29729, transcript variant X3	Gm29729	101055840
60742091	Yes, Upstream Feature	NC_000073.6	7	ncRNA	lncRNA	60437689	60444043	-	XR_882136.1	predicted gene, 42394	Gm42394	105247266
60742091	Yes, Downstream Feature	NC_000073.6	7	ncRNA	lncRNA	60833596	60922937	-	XR_001778141.1	predicted gene, 29729, transcript variant X3	Gm29729	101055840
92701436	Yes, Upstream Feature	NC_000073.6	7	CDS		92644562	92669620	-	XP_006508335.1	pre-mRNA cleavage complex 2 protein Pcf11 isoform X1	Pcf11	74737
92701436	Yes, Downstream Feature	NC_000073.6	7	ncRNA	lncRNA	92740706	92741459	-	NR_015510.1	RIKEN cDNA 4632427E13 gene	4632427E13Rik	666737
4876528	Yes, Upstream Feature	NC_000073.6	7	ncRNA	lncRNA	4866187	4871785	+	XR_881803.2	predicted gene, 38939	Gm38939	105242842
4876528	Yes, Downstream Feature	NC_000073.6	7	CDS		4891193	4895400	+	NP_001095068.1	isochorismatase domain-containing protein 2A precursor	Isoc2a	664994
14692177	Yes, Upstream Feature	NC_000073.6	7	CDS		14664037	14665507	+	NP_001033765.1	oocyte specific homeobox 7	Obox7	194588
14692177	Yes, Downstream Feature	NC_000073.6	7	CDS		15396845	15397873	+	NP_663754.2	oocyte specific homeobox 2	Obox2	246792
14697160	Yes, Upstream Feature	NC_000073.6	7	CDS		14664037	14665507	+	NP_001033765.1	oocyte specific homeobox 7	Obox7	194588
14697160	Yes, Downstream Feature	NC_000073.6	7	CDS		15396845	15397873	+	NP_663754.2	oocyte specific homeobox 2	Obox2	246792
14707257	Yes, Upstream Feature	NC_000073.6	7	CDS		14664037	14665507	+	NP_001033765.1	oocyte specific homeobox 7	Obox7	194588
14707257	Yes, Downstream Feature	NC_000073.6	7	CDS		15396845	15397873	+	NP_663754.2	oocyte specific homeobox 2	Obox2	246792
14766850	Yes, Upstream Feature	NC_000073.6	7	CDS		14664037	14665507	+	NP_001033765.1	oocyte specific homeobox 7	Obox7	194588
14766850	Yes, Downstream Feature	NC_000073.6	7	CDS		15396845	15397873	+	NP_663754.2	oocyte specific homeobox 2	Obox2	246792
14786309	Yes, Upstream Feature	NC_000073.6	7	CDS		14664037	14665507	+	NP_001033765.1	oocyte specific homeobox 7	Obox7	194588
14786309	Yes, Downstream Feature	NC_000073.6	7	CDS		15396845	15397873	+	NP_663754.2	oocyte specific homeobox 2	Obox2	246792
14795150	Yes, Upstream Feature	NC_000073.6	7	CDS		14664037	14665507	+	NP_001033765.1	oocyte specific homeobox 7	Obox7	194588
14795150	Yes, Downstream Feature	NC_000073.6	7	CDS		15396845	15397873	+	NP_663754.2	oocyte specific homeobox 2	Obox2	246792
14814322	Yes, Upstream Feature	NC_000073.6	7	CDS		14664037	14665507	+	NP_001033765.1	oocyte specific homeobox 7	Obox7	194588
14814322	Yes, Downstream Feature	NC_000073.6	7	CDS		15396845	15397873	+	NP_663754.2	oocyte specific homeobox 2	Obox2	246792
14870148	Yes, Upstream Feature	NC_000073.6	7	CDS		14664037	14665507	+	NP_001033765.1	oocyte specific homeobox 7	Obox7	194588
14870148	Yes, Downstream Feature	NC_000073.6	7	CDS		15396845	15397873	+	NP_663754.2	oocyte specific homeobox 2	Obox2	246792
14895388	Yes, Upstream Feature	NC_000073.6	7	CDS		14664037	14665507	+	NP_001033765.1	oocyte specific homeobox 7	Obox7	194588
14895388	Yes, Downstream Feature	NC_000073.6	7	CDS		15396845	15397873	+	NP_663754.2	oocyte specific homeobox 2	Obox2	246792
14895630	Yes, Upstream Feature	NC_000073.6	7	CDS		14664037	14665507	+	NP_001033765.1	oocyte specific homeobox 7	Obox7	194588
14895630	Yes, Downstream Feature	NC_000073.6	7	CDS		15396845	15397873	+	NP_663754.2	oocyte specific homeobox 2	Obox2	246792
14898861	Yes, Upstream Feature	NC_000073.6	7	CDS		14664037	14665507	+	NP_001033765.1	oocyte specific homeobox 7	Obox7	194588
14898861	Yes, Downstream Feature	NC_000073.6	7	CDS		15396845	15397873	+	NP_663754.2	oocyte specific homeobox 2	Obox2	246792
14907688	Yes, Upstream Feature	NC_000073.6	7	CDS		14664037	14665507	+	NP_001033765.1	oocyte specific homeobox 7	Obox7	194588
14907688	Yes, Downstream Feature	NC_000073.6	7	CDS		15396845	15397873	+	NP_663754.2	oocyte specific homeobox 2	Obox2	246792
14923422	Yes, Upstream Feature	NC_000073.6	7	CDS		14664037	14665507	+	NP_001033765.1	oocyte specific homeobox 7	Obox7	194588
14923422	Yes, Downstream Feature	NC_000073.6	7	CDS		15396845	15397873	+	NP_663754.2	oocyte specific homeobox 2	Obox2	246792
15274237	Yes, Upstream Feature	NC_000073.6	7	CDS		14664037	14665507	+	NP_001033765.1	oocyte specific homeobox 7	Obox7	194588
15274237	Yes, Downstream Feature	NC_000073.6	7	CDS		15396845	15397873	+	NP_663754.2	oocyte specific homeobox 2	Obox2	246792
15286374	Yes, Upstream Feature	NC_000073.6	7	CDS		14664037	14665507	+	NP_001033765.1	oocyte specific homeobox 7	Obox7	194588
15286374	Yes, Downstream Feature	NC_000073.6	7	CDS		15396845	15397873	+	NP_663754.2	oocyte specific homeobox 2	Obox2	246792
38191696	No	NC_000073.6	7	CDS		38188617	38194970	+	NP_001078854.1	protein C19orf12 homolog	1600014C10Rik	72244
38191696	No	NC_000073.6	7	CDS		38188617	38194970	+	NP_082442.1	protein C19orf12 homolog	1600014C10Rik	72244
60623810	Yes, Upstream Feature	NC_000073.6	7	ncRNA	lncRNA	60437689	60444043	-	XR_882136.1	predicted gene, 42394	Gm42394	105247266
60623810	Yes, Downstream Feature	NC_000073.6	7	ncRNA	lncRNA	60833596	60922937	-	XR_001778141.1	predicted gene, 29729, transcript variant X3	Gm29729	101055840
94096546	No	NC_000073.6	7	ncRNA	lncRNA	94042496	95326426	+	XR_869797.1	predicted gene, 32647, transcript variant X2	Gm32647	102635262
94096546	No	NC_000073.6	7	ncRNA	lncRNA	94042496	95326426	+	XR_869798.1	predicted gene, 32647, transcript variant X1	Gm32647	102635262
3670235	No	NC_000073.6	7	CDS		3665940	3677478	-	NP_861541.2	transmembrane channel-like protein 4	Tmc4	353499
4878416	Yes, Upstream Feature	NC_000073.6	7	ncRNA	lncRNA	4866187	4871785	+	XR_881803.2	predicted gene, 38939	Gm38939	105242842
4878416	Yes, Downstream Feature	NC_000073.6	7	CDS		4891193	4895400	+	NP_001095068.1	isochorismatase domain-containing protein 2A precursor	Isoc2a	664994
4878429	Yes, Upstream Feature	NC_000073.6	7	ncRNA	lncRNA	4866187	4871785	+	XR_881803.2	predicted gene, 38939	Gm38939	105242842
4878429	Yes, Downstream Feature	NC_000073.6	7	CDS		4891193	4895400	+	NP_001095068.1	isochorismatase domain-containing protein 2A precursor	Isoc2a	664994
14676021	Yes, Upstream Feature	NC_000073.6	7	CDS		14664037	14665507	+	NP_001033765.1	oocyte specific homeobox 7	Obox7	194588
14676021	Yes, Downstream Feature	NC_000073.6	7	CDS		15396845	15397873	+	NP_663754.2	oocyte specific homeobox 2	Obox2	246792
14682370	Yes, Upstream Feature	NC_000073.6	7	CDS		14664037	14665507	+	NP_001033765.1	oocyte specific homeobox 7	Obox7	194588
14682370	Yes, Downstream Feature	NC_000073.6	7	CDS		15396845	15397873	+	NP_663754.2	oocyte specific homeobox 2	Obox2	246792
14706713	Yes, Upstream Feature	NC_000073.6	7	CDS		14664037	14665507	+	NP_001033765.1	oocyte specific homeobox 7	Obox7	194588
14706713	Yes, Downstream Feature	NC_000073.6	7	CDS		15396845	15397873	+	NP_663754.2	oocyte specific homeobox 2	Obox2	246792
14712697	Yes, Upstream Feature	NC_000073.6	7	CDS		14664037	14665507	+	NP_001033765.1	oocyte specific homeobox 7	Obox7	194588
14712697	Yes, Downstream Feature	NC_000073.6	7	CDS		15396845	15397873	+	NP_663754.2	oocyte specific homeobox 2	Obox2	246792
14780230	Yes, Upstream Feature	NC_000073.6	7	CDS		14664037	14665507	+	NP_001033765.1	oocyte specific homeobox 7	Obox7	194588
14780230	Yes, Downstream Feature	NC_000073.6	7	CDS		15396845	15397873	+	NP_663754.2	oocyte specific homeobox 2	Obox2	246792
14857207	Yes, Upstream Feature	NC_000073.6	7	CDS		14664037	14665507	+	NP_001033765.1	oocyte specific homeobox 7	Obox7	194588
14857207	Yes, Downstream Feature	NC_000073.6	7	CDS		15396845	15397873	+	NP_663754.2	oocyte specific homeobox 2	Obox2	246792
15127778	Yes, Upstream Feature	NC_000073.6	7	CDS		14664037	14665507	+	NP_001033765.1	oocyte specific homeobox 7	Obox7	194588
15127778	Yes, Downstream Feature	NC_000073.6	7	CDS		15396845	15397873	+	NP_663754.2	oocyte specific homeobox 2	Obox2	246792
15292575	Yes, Upstream Feature	NC_000073.6	7	CDS		14664037	14665507	+	NP_001033765.1	oocyte specific homeobox 7	Obox7	194588
15292575	Yes, Downstream Feature	NC_000073.6	7	CDS		15396845	15397873	+	NP_663754.2	oocyte specific homeobox 2	Obox2	246792
38176670	Yes, Upstream Feature	NC_000073.6	7	ncRNA	lncRNA	38141870	38144151	-	XR_391294.1	predicted gene, 30912	Gm30912	102632970
38176670	Yes, Downstream Feature	NC_000073.6	7	CDS		38188617	38194970	+	NP_082442.1	protein C19orf12 homolog	1600014C10Rik	72244
38187595	Yes, Upstream Feature	NC_000073.6	7	ncRNA	lncRNA	38141870	38144151	-	XR_391294.1	predicted gene, 30912	Gm30912	102632970
38187595	Yes, Downstream Feature	NC_000073.6	7	CDS		38188617	38194970	+	NP_082442.1	protein C19orf12 homolog	1600014C10Rik	72244
55101118	No	NC_000073.6	7	CDS		54835959	55265366	+	NP_848820.4	leucine zipper protein 2 precursor	Luzp2	233271
55101118	No	NC_000073.6	7	CDS		55063276	55265366	+	XP_006540889.1	leucine zipper protein 2 isoform X1	Luzp2	233271
60464858	Yes, Upstream Feature	NC_000073.6	7	ncRNA	lncRNA	60437689	60444043	-	XR_882136.1	predicted gene, 42394	Gm42394	105247266
60464858	Yes, Downstream Feature	NC_000073.6	7	ncRNA	lncRNA	60833596	60922937	-	XR_001778141.1	predicted gene, 29729, transcript variant X3	Gm29729	101055840
60663954	Yes, Upstream Feature	NC_000073.6	7	ncRNA	lncRNA	60437689	60444043	-	XR_882136.1	predicted gene, 42394	Gm42394	105247266
60663954	Yes, Downstream Feature	NC_000073.6	7	ncRNA	lncRNA	60833596	60922937	-	XR_001778141.1	predicted gene, 29729, transcript variant X3	Gm29729	101055840
82771426	No	NC_000073.6	7	CDS		82681443	82777679	+	XP_006507223.1	elongation factor-like GTPase 1 isoform X1	Efl1	101592
82771426	No	NC_000073.6	7	CDS		82649541	82777679	+	NP_001153144.1	elongation factor-like GTPase 1	Efl1	101592
82771426	No	NC_000073.6	7	CDS		82683796	82777679	+	XP_006507224.1	elongation factor-like GTPase 1 isoform X2	Efl1	101592
82771426	No	NC_000073.6	7	CDS		82649541	82777679	+	NP_780526.2	elongation factor-like GTPase 1	Efl1	101592
82771528	No	NC_000073.6	7	CDS		82681443	82777679	+	XP_006507223.1	elongation factor-like GTPase 1 isoform X1	Efl1	101592
82771528	No	NC_000073.6	7	CDS		82649541	82777679	+	NP_001153144.1	elongation factor-like GTPase 1	Efl1	101592
82771528	No	NC_000073.6	7	CDS		82683796	82777679	+	XP_006507224.1	elongation factor-like GTPase 1 isoform X2	Efl1	101592
82771528	No	NC_000073.6	7	CDS		82649541	82777679	+	NP_780526.2	elongation factor-like GTPase 1	Efl1	101592
96569880	No	NC_000073.6	7	CDS		96550077	96906591	+	XP_006507870.1	teneurin-4 isoform X8	Tenm4	23966
96569880	No	NC_000073.6	7	CDS		96550077	96906591	+	XP_011240095.1	teneurin-4 isoform X8	Tenm4	23966
96569880	No	NC_000073.6	7	CDS		96436849	96906591	+	XP_011240090.1	teneurin-4 isoform X2	Tenm4	23966
96569880	No	NC_000073.6	7	CDS		96436849	96906591	+	NP_001297689.1	teneurin-4 isoform 1	Tenm4	23966
96569880	No	NC_000073.6	7	CDS		96436849	96906591	+	XP_006507866.1	teneurin-4 isoform X7	Tenm4	23966
96569880	No	NC_000073.6	7	CDS		96436849	96906591	+	XP_017177717.1	teneurin-4 isoform X9	Tenm4	23966
96569880	No	NC_000073.6	7	CDS		96550077	96906591	+	NP_001297691.1	teneurin-4 isoform 3	Tenm4	23966
96569880	No	NC_000073.6	7	CDS		96436849	96906591	+	XP_011240091.1	teneurin-4 isoform X3	Tenm4	23966
96569880	No	NC_000073.6	7	CDS		96436849	96906591	+	XP_011240094.1	teneurin-4 isoform X6	Tenm4	23966
96569880	No	NC_000073.6	7	CDS		96436849	96906591	+	XP_006507868.1	teneurin-4 isoform X7	Tenm4	23966
96569880	No	NC_000073.6	7	CDS		96436849	96906591	+	NP_035988.2	teneurin-4 isoform 2	Tenm4	23966
96569880	No	NC_000073.6	7	CDS		96436849	96906591	+	XP_011240092.1	teneurin-4 isoform X4	Tenm4	23966
96569880	No	NC_000073.6	7	CDS		96522369	96906591	+	XP_006507864.1	teneurin-4 isoform X5	Tenm4	23966
96569880	No	NC_000073.6	7	CDS		96436849	96906591	+	XP_006507869.1	teneurin-4 isoform X7	Tenm4	23966
96569880	No	NC_000073.6	7	CDS		96436849	96906591	+	XP_006507867.1	teneurin-4 isoform X7	Tenm4	23966
96569880	No	NC_000073.6	7	CDS		96550077	96906591	+	XP_006507871.1	teneurin-4 isoform X8	Tenm4	23966
96569880	No	NC_000073.6	7	CDS		96436849	96906591	+	XP_011240089.1	teneurin-4 isoform X1	Tenm4	23966
96569880	No	NC_000073.6	7	CDS		96436849	96906591	+	XP_017177718.1	teneurin-4 isoform X12	Tenm4	23966
4875922	Yes, Upstream Feature	NC_000073.6	7	ncRNA	lncRNA	4866187	4871785	+	XR_881803.2	predicted gene, 38939	Gm38939	105242842
4875922	Yes, Downstream Feature	NC_000073.6	7	CDS		4891193	4895400	+	NP_001095068.1	isochorismatase domain-containing protein 2A precursor	Isoc2a	664994
12010565	Yes, Upstream Feature	NC_000073.6	7	CDS		11930311	11931285	-	NP_598966.2	vomeronasal 1 receptor, G4	Vmn1r76	171239
12010565	Yes, Downstream Feature	NC_000073.6	7	CDS		12041299	12042219	+	NP_001160203.1	vomeronasal 1 receptor 77	Vmn1r77	628946
14693572	Yes, Upstream Feature	NC_000073.6	7	CDS		14664037	14665507	+	NP_001033765.1	oocyte specific homeobox 7	Obox7	194588
14693572	Yes, Downstream Feature	NC_000073.6	7	CDS		15396845	15397873	+	NP_663754.2	oocyte specific homeobox 2	Obox2	246792
14715638	Yes, Upstream Feature	NC_000073.6	7	CDS		14664037	14665507	+	NP_001033765.1	oocyte specific homeobox 7	Obox7	194588
14715638	Yes, Downstream Feature	NC_000073.6	7	CDS		15396845	15397873	+	NP_663754.2	oocyte specific homeobox 2	Obox2	246792
14782565	Yes, Upstream Feature	NC_000073.6	7	CDS		14664037	14665507	+	NP_001033765.1	oocyte specific homeobox 7	Obox7	194588
14782565	Yes, Downstream Feature	NC_000073.6	7	CDS		15396845	15397873	+	NP_663754.2	oocyte specific homeobox 2	Obox2	246792
14783826	Yes, Upstream Feature	NC_000073.6	7	CDS		14664037	14665507	+	NP_001033765.1	oocyte specific homeobox 7	Obox7	194588
14783826	Yes, Downstream Feature	NC_000073.6	7	CDS		15396845	15397873	+	NP_663754.2	oocyte specific homeobox 2	Obox2	246792
14819794	Yes, Upstream Feature	NC_000073.6	7	CDS		14664037	14665507	+	NP_001033765.1	oocyte specific homeobox 7	Obox7	194588
14819794	Yes, Downstream Feature	NC_000073.6	7	CDS		15396845	15397873	+	NP_663754.2	oocyte specific homeobox 2	Obox2	246792
14892936	Yes, Upstream Feature	NC_000073.6	7	CDS		14664037	14665507	+	NP_001033765.1	oocyte specific homeobox 7	Obox7	194588
14892936	Yes, Downstream Feature	NC_000073.6	7	CDS		15396845	15397873	+	NP_663754.2	oocyte specific homeobox 2	Obox2	246792
14912038	Yes, Upstream Feature	NC_000073.6	7	CDS		14664037	14665507	+	NP_001033765.1	oocyte specific homeobox 7	Obox7	194588
14912038	Yes, Downstream Feature	NC_000073.6	7	CDS		15396845	15397873	+	NP_663754.2	oocyte specific homeobox 2	Obox2	246792
14912356	Yes, Upstream Feature	NC_000073.6	7	CDS		14664037	14665507	+	NP_001033765.1	oocyte specific homeobox 7	Obox7	194588
14912356	Yes, Downstream Feature	NC_000073.6	7	CDS		15396845	15397873	+	NP_663754.2	oocyte specific homeobox 2	Obox2	246792
14913127	Yes, Upstream Feature	NC_000073.6	7	CDS		14664037	14665507	+	NP_001033765.1	oocyte specific homeobox 7	Obox7	194588
14913127	Yes, Downstream Feature	NC_000073.6	7	CDS		15396845	15397873	+	NP_663754.2	oocyte specific homeobox 2	Obox2	246792
14915798	Yes, Upstream Feature	NC_000073.6	7	CDS		14664037	14665507	+	NP_001033765.1	oocyte specific homeobox 7	Obox7	194588
14915798	Yes, Downstream Feature	NC_000073.6	7	CDS		15396845	15397873	+	NP_663754.2	oocyte specific homeobox 2	Obox2	246792
14922577	Yes, Upstream Feature	NC_000073.6	7	CDS		14664037	14665507	+	NP_001033765.1	oocyte specific homeobox 7	Obox7	194588
14922577	Yes, Downstream Feature	NC_000073.6	7	CDS		15396845	15397873	+	NP_663754.2	oocyte specific homeobox 2	Obox2	246792
14941689	Yes, Upstream Feature	NC_000073.6	7	CDS		14664037	14665507	+	NP_001033765.1	oocyte specific homeobox 7	Obox7	194588
14941689	Yes, Downstream Feature	NC_000073.6	7	CDS		15396845	15397873	+	NP_663754.2	oocyte specific homeobox 2	Obox2	246792
38096942	No	NC_000073.6	7	ncRNA	lncRNA	38061703	38097757	+	XR_391291.3	predicted gene, 30771, transcript variant X3	Gm30771	102632789
39504647	Yes, Upstream Feature	NC_000073.6	7	CDS		39449651	39477333	+	NP_001229950.1	zinc finger protein 939	Zfp939	233147
39504647	Yes, Downstream Feature	NC_000073.6	7	CDS		39517862	39538033	+	NP_001004139.2	zinc finger protein 91	Zfp619	70227
20285495	Yes, Upstream Feature	NC_000074.6	8	ncRNA	lncRNA	20257557	20261199	-	XR_870186.1	predicted gene, 40468, transcript variant X1	Gm40468	105244946
20285495	Yes, Downstream Feature	NC_000074.6	8	CDS		20338955	20363032	-	NP_001170879.1	testis-specific gene with ankyrin repeats and PEST domain-like	Gm15319	100040599
34830692	Yes, Upstream Feature	NC_000074.6	8	CDS		34807729	34818783	+	NP_795907.1	dual specificity protein phosphatase 4	Dusp4	319520
34830692	Yes, Downstream Feature	NC_000074.6	8	CDS		34831635	34965665	-	NP_780300.2	tankyrase-1	Tnks	21951
81215511	Yes, Upstream Feature	NC_000074.6	8	ncRNA	lncRNA	81032375	81061276	+	XR_001778597.1	uncharacterized LOC105243233, transcript variant X2	LOC105243233	105243233
81215511	Yes, Downstream Feature	NC_000074.6	8	CDS		81741410	82121391	+	XP_011246654.1	type II inositol 3,4-bisphosphate 4-phosphatase isoform X1	Inpp4b	234515
21910715	Yes, Upstream Feature	NC_000074.6	8	CDS		21905426	21906379	-	NP_631967.1	beta-defensin 11 precursor	Defb11	246081
21910715	Yes, Downstream Feature	NC_000074.6	8	CDS		21929870	21932676	-	NP_631968.1	beta-defensin 15 precursor	Defb15	246082
107785356	No	NC_000074.6	8	ncRNA	lncRNA	107779197	107823290	+	XR_879157.1	predicted gene, 42040	Gm42040	105246816
20993240	Yes, Upstream Feature	NC_000074.6	8	CDS		20943857	20944710	-	NP_001012658.1	CRS4C-6 precursor	AY761185	100503970
20993240	Yes, Downstream Feature	NC_000074.6	8	CDS		21025588	21026423	+	NP_899076.1	alpha-defensin 21 precursor	Defa21	66298
31957372	No	NC_000074.6	8	CDS		31818028	32884254	-	XP_006509125.1	pro-neuregulin-1, membrane-bound isoform isoform X4	Nrg1	211323
31957372	No	NC_000074.6	8	CDS		31818028	32884254	-	XP_006509122.1	pro-neuregulin-1, membrane-bound isoform isoform X1	Nrg1	211323
31957372	No	NC_000074.6	8	CDS		31818028	32884254	-	XP_006509128.1	pro-neuregulin-1, membrane-bound isoform isoform X7	Nrg1	211323
31957372	No	NC_000074.6	8	CDS		31818028	32884254	-	XP_006509131.1	pro-neuregulin-1, membrane-bound isoform isoform X10	Nrg1	211323
31957372	No	NC_000074.6	8	CDS		31818028	32009109	-	XP_006509141.1	pro-neuregulin-1, membrane-bound isoform isoform X16	Nrg1	211323
31957372	No	NC_000074.6	8	CDS		31818028	32884254	-	XP_006509124.1	pro-neuregulin-1, membrane-bound isoform isoform X3	Nrg1	211323
31957372	No	NC_000074.6	8	CDS		31818028	32884254	-	XP_006509127.1	pro-neuregulin-1, membrane-bound isoform isoform X6	Nrg1	211323
31957372	No	NC_000074.6	8	CDS		31819074	32884254	-	XP_006509140.1	pro-neuregulin-1, membrane-bound isoform isoform X15	Nrg1	211323
31957372	No	NC_000074.6	8	CDS		31818028	32884254	-	XP_006509123.1	pro-neuregulin-1, membrane-bound isoform isoform X2	Nrg1	211323
31957372	No	NC_000074.6	8	CDS		31818028	32884254	-	XP_006509126.1	pro-neuregulin-1, membrane-bound isoform isoform X5	Nrg1	211323
31957372	No	NC_000074.6	8	CDS		31818028	32009109	-	XP_006509143.1	pro-neuregulin-1, membrane-bound isoform isoform X17	Nrg1	211323
31957372	No	NC_000074.6	8	CDS		31819074	32009109	-	XP_017168127.1	pro-neuregulin-1, membrane-bound isoform isoform X20	Nrg1	211323
31957372	No	NC_000074.6	8	CDS		31818028	32884254	-	XP_006509130.1	pro-neuregulin-1, membrane-bound isoform isoform X9	Nrg1	211323
31957372	No	NC_000074.6	8	CDS		31818028	32884254	-	XP_006509129.1	pro-neuregulin-1, membrane-bound isoform isoform X8	Nrg1	211323
31957372	No	NC_000074.6	8	CDS		31819074	32884254	-	XP_006509139.1	pro-neuregulin-1, membrane-bound isoform isoform X14	Nrg1	211323
38589277	No	NC_000074.6	8	CDS		37563222	38660763	-	XP_011240441.1	zeta-sarcoglycan isoform X4	Sgcz	244431
38589277	No	NC_000074.6	8	CDS		37523262	38660763	-	NP_665840.2	zeta-sarcoglycan	Sgcz	244431
38589277	No	NC_000074.6	8	CDS		37523262	38660763	-	XP_006509183.1	zeta-sarcoglycan isoform X1	Sgcz	244431
69971844	Yes, Upstream Feature	NC_000074.6	8	CDS		69909844	69936035	-	XP_017168209.1	transcriptional repressor p66 alpha isoform X7	Gatad2a	234366
69971844	Yes, Downstream Feature	NC_000074.6	8	CDS		70019486	70042685	-	NP_001161411.1	MAU2 chromatid cohesion factor homolog isoform 1	Mau2	74549
82609655	Yes, Upstream Feature	NC_000074.6	8	CDS		82331914	82345611	-	XP_006530771.1	interleukin-15 isoform X1	Il15	16168
82609655	Yes, Downstream Feature	NC_000074.6	8	CDS		82764229	82772999	-	NP_663575.1	zinc finger protein 330	Zfp330	30932
125512248	Yes, Upstream Feature	NC_000074.6	8	CDS		125419145	125492596	-	XP_006531087.1	signal-induced proliferation-associated 1-like protein 2 isoform X1	Sipa1l2	244668
125512248	Yes, Downstream Feature	NC_000074.6	8	ncRNA	lncRNA	125584638	125616670	+	NR_015535.2	RIKEN cDNA 4930567H12 gene	4930567H12Rik	75930
20143190	No	NC_000074.6	8	CDS		20122273	20147841	+	XP_006509017.1	cadherin-11-like	Gm21811	101056094
114019768	No	NC_000074.6	8	ncRNA	lncRNA	114010658	114081140	-	XR_879214.1	predicted gene, 30107, transcript variant X3	Gm30107	102631886
20521790	Yes, Upstream Feature	NC_000074.6	8	ncRNA	lncRNA	20498274	20512049	+	XR_870184.2	predicted gene, 40467	Gm40467	105244945
20521790	Yes, Downstream Feature	NC_000074.6	8	CDS		20615097	20622274	+	XP_011240336.1	ankyrin repeat domain-containing protein 7-like isoform X1	Gm21119	100861668
85315589	Yes, Upstream Feature	NC_000074.6	8	CDS		85302829	85307710	+	NP_001157263.1	origin recognition complex subunit 6 isoform b	Orc6	56452
85315589	Yes, Downstream Feature	NC_000074.6	8	CDS		85325461	85365174	-	NP_780650.2	myosin light chain kinase 3 isoform 1	Mylk3	213435
125292426	Yes, Upstream Feature	NC_000074.6	8	CDS		125054230	125261148	+	NP_777278.2	disrupted in schizophrenia 1 homolog isoform 2	Disc1	244667
125292426	Yes, Downstream Feature	NC_000074.6	8	ncRNA	lncRNA	125385478	125388842	+	XR_879356.1	predicted gene, 30713, transcript variant X2	Gm30713	102632717
14306944	No	NC_000074.6	8	CDS		14096124	14846708	+	XP_006508846.1	disks large-associated protein 2 isoform X3	Dlgap2	244310
14306944	No	NC_000074.6	8	CDS		14179667	14846708	+	XP_017168275.1	disks large-associated protein 2 isoform X4	Dlgap2	244310
14306944	No	NC_000074.6	8	CDS		14179667	14846708	+	NP_766498.2	disks large-associated protein 2 isoform 1	Dlgap2	244310
14306944	No	NC_000074.6	8	CDS		14096124	14846708	+	NP_001139437.1	disks large-associated protein 2 isoform 2	Dlgap2	244310
55121479	Yes, Upstream Feature	NC_000074.6	8	CDS		55047302	55058929	+	NP_001240685.1	neuronal membrane glycoprotein M6-a isoform 3	Gpm6a	234267
55121479	Yes, Downstream Feature	NC_000074.6	8	CDS		55349739	55351258	+	XP_017168539.1	RNA polymerase II transcription factor SIII subunit A3-like	LOC108167568	108167568
90177899	Yes, Upstream Feature	NC_000074.6	8	ncRNA	lncRNA	89427227	89462515	+	XR_387893.2	predicted gene, 35593, transcript variant X2	Gm35593	102639237
90177899	Yes, Downstream Feature	NC_000074.6	8	CDS		90248274	90296387	-	XP_011246681.1	TOX high mobility group box family member 3 isoform X3	Tox3	244579
99143176	No	NC_000074.6	8	CDS		99029850	99400977	-	NP_001034243.1	cadherin-8 isoform 1	Cdh8	12564
99143176	No	NC_000074.6	8	CDS		99030565	99400977	-	XP_006530694.1	cadherin-8 isoform X1	Cdh8	12564
99143176	No	NC_000074.6	8	CDS		99029794	99400977	-	XP_006530697.1	cadherin-8 isoform X2	Cdh8	12564
99143176	No	NC_000074.6	8	CDS		99024911	99400977	-	NP_001272843.1	cadherin-8 isoform 4	Cdh8	12564
99143176	No	NC_000074.6	8	CDS		99024819	99400977	-	NP_001272842.1	cadherin-8 isoform 3	Cdh8	12564
99143176	No	NC_000074.6	8	CDS		99030565	99400977	-	NP_031693.2	cadherin-8 isoform 2 preproprotein	Cdh8	12564
109423601	Yes, Upstream Feature	NC_000074.6	8	ncRNA	lncRNA	109075222	109253639	+	NR_126329.1	RIKEN cDNA D030068K23 gene	D030068K23Rik	628686
109423601	Yes, Downstream Feature	NC_000074.6	8	ncRNA	lncRNA	109447209	109462969	-	XR_879183.2	predicted gene, 35145, transcript variant X2	Gm35145	102638622
3037821	Yes, no further Upstream Feature
3037821	Yes, Downstream Feature	NC_000075.6	9	ncRNA	miRNA	3038680	3038698	-		mmu-miR-101c	Mir101c	100628572
79514300	No	NC_000075.6	9	ncRNA	lncRNA	79444037	79519302	-	NR_045336.1	predicted gene 10635	Gm10635	100038575
107529955	Yes, Upstream Feature	NC_000075.6	9	CDS		107400069	107527464	+	NP_001167520.1	voltage-dependent calcium channel subunit alpha-2/delta-2 isoform 4 precursor	Cacna2d2	56808
107529955	Yes, Downstream Feature	NC_000075.6	9	CDS		107534479	107538066	+	NP_062678.1	transmembrane protein 115	Tmem115	56395
124256586	Yes, Upstream Feature	NC_000075.6	9	CDS		124124362	124125426	+	NP_034047.2	C-C chemokine receptor type 5	Ccr5	12774
124256586	Yes, Downstream Feature	NC_000075.6	9	CDS		124267884	124282077	-	XP_011248171.1	zinc finger protein 431-like	Gm39469	105243585
124256721	Yes, Upstream Feature	NC_000075.6	9	CDS		124124362	124125426	+	NP_034047.2	C-C chemokine receptor type 5	Ccr5	12774
124256721	Yes, Downstream Feature	NC_000075.6	9	CDS		124267884	124282077	-	XP_011248171.1	zinc finger protein 431-like	Gm39469	105243585
124256756	Yes, Upstream Feature	NC_000075.6	9	CDS		124124362	124125426	+	NP_034047.2	C-C chemokine receptor type 5	Ccr5	12774
124256756	Yes, Downstream Feature	NC_000075.6	9	CDS		124267884	124282077	-	XP_011248171.1	zinc finger protein 431-like	Gm39469	105243585
124256862	Yes, Upstream Feature	NC_000075.6	9	CDS		124124362	124125426	+	NP_034047.2	C-C chemokine receptor type 5	Ccr5	12774
124256862	Yes, Downstream Feature	NC_000075.6	9	CDS		124267884	124282077	-	XP_011248171.1	zinc finger protein 431-like	Gm39469	105243585
124257694	Yes, Upstream Feature	NC_000075.6	9	CDS		124124362	124125426	+	NP_034047.2	C-C chemokine receptor type 5	Ccr5	12774
124257694	Yes, Downstream Feature	NC_000075.6	9	CDS		124267884	124282077	-	XP_011248171.1	zinc finger protein 431-like	Gm39469	105243585
3030180	Yes, no further Upstream Feature
3030180	Yes, Downstream Feature	NC_000075.6	9	ncRNA	miRNA	3038680	3038698	-		mmu-miR-101c	Mir101c	100628572
124256764	Yes, Upstream Feature	NC_000075.6	9	CDS		124124362	124125426	+	NP_034047.2	C-C chemokine receptor type 5	Ccr5	12774
124256764	Yes, Downstream Feature	NC_000075.6	9	CDS		124267884	124282077	-	XP_011248171.1	zinc finger protein 431-like	Gm39469	105243585
124257056	Yes, Upstream Feature	NC_000075.6	9	CDS		124124362	124125426	+	NP_034047.2	C-C chemokine receptor type 5	Ccr5	12774
124257056	Yes, Downstream Feature	NC_000075.6	9	CDS		124267884	124282077	-	XP_011248171.1	zinc finger protein 431-like	Gm39469	105243585
124257077	Yes, Upstream Feature	NC_000075.6	9	CDS		124124362	124125426	+	NP_034047.2	C-C chemokine receptor type 5	Ccr5	12774
124257077	Yes, Downstream Feature	NC_000075.6	9	CDS		124267884	124282077	-	XP_011248171.1	zinc finger protein 431-like	Gm39469	105243585
124257553	Yes, Upstream Feature	NC_000075.6	9	CDS		124124362	124125426	+	NP_034047.2	C-C chemokine receptor type 5	Ccr5	12774
124257553	Yes, Downstream Feature	NC_000075.6	9	CDS		124267884	124282077	-	XP_011248171.1	zinc finger protein 431-like	Gm39469	105243585
124257640	Yes, Upstream Feature	NC_000075.6	9	CDS		124124362	124125426	+	NP_034047.2	C-C chemokine receptor type 5	Ccr5	12774
124257640	Yes, Downstream Feature	NC_000075.6	9	CDS		124267884	124282077	-	XP_011248171.1	zinc finger protein 431-like	Gm39469	105243585
124257824	Yes, Upstream Feature	NC_000075.6	9	CDS		124124362	124125426	+	NP_034047.2	C-C chemokine receptor type 5	Ccr5	12774
124257824	Yes, Downstream Feature	NC_000075.6	9	CDS		124267884	124282077	-	XP_011248171.1	zinc finger protein 431-like	Gm39469	105243585
3034307	Yes, no further Upstream Feature
3034307	Yes, Downstream Feature	NC_000075.6	9	ncRNA	miRNA	3038680	3038698	-		mmu-miR-101c	Mir101c	100628572
3035954	Yes, no further Upstream Feature
3035954	Yes, Downstream Feature	NC_000075.6	9	ncRNA	miRNA	3038680	3038698	-		mmu-miR-101c	Mir101c	100628572
107529961	Yes, Upstream Feature	NC_000075.6	9	CDS		107400069	107527464	+	NP_001167520.1	voltage-dependent calcium channel subunit alpha-2/delta-2 isoform 4 precursor	Cacna2d2	56808
107529961	Yes, Downstream Feature	NC_000075.6	9	CDS		107534479	107538066	+	NP_062678.1	transmembrane protein 115	Tmem115	56395
124256468	Yes, Upstream Feature	NC_000075.6	9	CDS		124124362	124125426	+	NP_034047.2	C-C chemokine receptor type 5	Ccr5	12774
124256468	Yes, Downstream Feature	NC_000075.6	9	CDS		124267884	124282077	-	XP_011248171.1	zinc finger protein 431-like	Gm39469	105243585
124256689	Yes, Upstream Feature	NC_000075.6	9	CDS		124124362	124125426	+	NP_034047.2	C-C chemokine receptor type 5	Ccr5	12774
124256689	Yes, Downstream Feature	NC_000075.6	9	CDS		124267884	124282077	-	XP_011248171.1	zinc finger protein 431-like	Gm39469	105243585
124256811	Yes, Upstream Feature	NC_000075.6	9	CDS		124124362	124125426	+	NP_034047.2	C-C chemokine receptor type 5	Ccr5	12774
124256811	Yes, Downstream Feature	NC_000075.6	9	CDS		124267884	124282077	-	XP_011248171.1	zinc finger protein 431-like	Gm39469	105243585
124257879	Yes, Upstream Feature	NC_000075.6	9	CDS		124124362	124125426	+	NP_034047.2	C-C chemokine receptor type 5	Ccr5	12774
124257879	Yes, Downstream Feature	NC_000075.6	9	CDS		124267884	124282077	-	XP_011248171.1	zinc finger protein 431-like	Gm39469	105243585
124257698	Yes, Upstream Feature	NC_000075.6	9	CDS		124124362	124125426	+	NP_034047.2	C-C chemokine receptor type 5	Ccr5	12774
124257698	Yes, Downstream Feature	NC_000075.6	9	CDS		124267884	124282077	-	XP_011248171.1	zinc finger protein 431-like	Gm39469	105243585
124257865	Yes, Upstream Feature	NC_000075.6	9	CDS		124124362	124125426	+	NP_034047.2	C-C chemokine receptor type 5	Ccr5	12774
124257865	Yes, Downstream Feature	NC_000075.6	9	CDS		124267884	124282077	-	XP_011248171.1	zinc finger protein 431-like	Gm39469	105243585
84270486	Yes, Upstream Feature	NC_000075.6	9	CDS		83986113	84122374	+	XP_017168603.1	2-oxoisovalerate dehydrogenase subunit beta, mitochondrial isoform X2	Bckdhb	12040
84270486	Yes, Downstream Feature	NC_000075.6	9	ncRNA	lncRNA	84582141	84613493	+	XR_870968.1	predicted gene, 39388, transcript variant X1	Gm39388	105243474
102809921	Yes, Upstream Feature	NC_000075.6	9	ncRNA	lncRNA	102775104	102778608	-	XR_001779358.1	uncharacterized LOC108167718	LOC108167718	108167718
102809921	Yes, Downstream Feature	NC_000075.6	9	CDS		102835056	102906961	+	NP_038677.3	tyrosine-protein kinase RYK isoform 1 precursor	Ryk	20187
104942977	No	NC_000075.6	9	CDS		104686426	105032879	+	NP_082995.1	copine-4	Cpne4	74020
104942977	No	NC_000075.6	9	CDS		104566848	105032879	+	XP_006511903.1	copine-4 isoform X1	Cpne4	74020
124256462	Yes, Upstream Feature	NC_000075.6	9	CDS		124124362	124125426	+	NP_034047.2	C-C chemokine receptor type 5	Ccr5	12774
124256462	Yes, Downstream Feature	NC_000075.6	9	CDS		124267884	124282077	-	XP_011248171.1	zinc finger protein 431-like	Gm39469	105243585
124256477	Yes, Upstream Feature	NC_000075.6	9	CDS		124124362	124125426	+	NP_034047.2	C-C chemokine receptor type 5	Ccr5	12774
124256477	Yes, Downstream Feature	NC_000075.6	9	CDS		124267884	124282077	-	XP_011248171.1	zinc finger protein 431-like	Gm39469	105243585
124257127	Yes, Upstream Feature	NC_000075.6	9	CDS		124124362	124125426	+	NP_034047.2	C-C chemokine receptor type 5	Ccr5	12774
124257127	Yes, Downstream Feature	NC_000075.6	9	CDS		124267884	124282077	-	XP_011248171.1	zinc finger protein 431-like	Gm39469	105243585
124257626	Yes, Upstream Feature	NC_000075.6	9	CDS		124124362	124125426	+	NP_034047.2	C-C chemokine receptor type 5	Ccr5	12774
124257626	Yes, Downstream Feature	NC_000075.6	9	CDS		124267884	124282077	-	XP_011248171.1	zinc finger protein 431-like	Gm39469	105243585
36791152	No	NC_000075.6	9	CDS		36780107	36793335	-	NP_001186423.1	etoposide-induced protein 2.4	Ei24	13663
36791152	No	NC_000075.6	9	CDS		36780107	36793335	-	NP_031941.1	etoposide-induced protein 2.4	Ei24	13663
88096418	Yes, Upstream Feature	NC_000075.6	9	ncRNA	lncRNA	87739778	87748985	+	XR_379684.2	predicted gene, 36767	Gm36767	102640783
88096418	Yes, Downstream Feature	NC_000075.6	9	ncRNA	lncRNA	88259887	88263035	+	XR_379685.2	predicted gene 28231	Gm28231	102640900
124256687	Yes, Upstream Feature	NC_000075.6	9	CDS		124124362	124125426	+	NP_034047.2	C-C chemokine receptor type 5	Ccr5	12774
124256687	Yes, Downstream Feature	NC_000075.6	9	CDS		124267884	124282077	-	XP_011248171.1	zinc finger protein 431-like	Gm39469	105243585
124257047	Yes, Upstream Feature	NC_000075.6	9	CDS		124124362	124125426	+	NP_034047.2	C-C chemokine receptor type 5	Ccr5	12774
124257047	Yes, Downstream Feature	NC_000075.6	9	CDS		124267884	124282077	-	XP_011248171.1	zinc finger protein 431-like	Gm39469	105243585
124257190	Yes, Upstream Feature	NC_000075.6	9	CDS		124124362	124125426	+	NP_034047.2	C-C chemokine receptor type 5	Ccr5	12774
124257190	Yes, Downstream Feature	NC_000075.6	9	CDS		124267884	124282077	-	XP_011248171.1	zinc finger protein 431-like	Gm39469	105243585
124257690	Yes, Upstream Feature	NC_000075.6	9	CDS		124124362	124125426	+	NP_034047.2	C-C chemokine receptor type 5	Ccr5	12774
124257690	Yes, Downstream Feature	NC_000075.6	9	CDS		124267884	124282077	-	XP_011248171.1	zinc finger protein 431-like	Gm39469	105243585
124257831	Yes, Upstream Feature	NC_000075.6	9	CDS		124124362	124125426	+	NP_034047.2	C-C chemokine receptor type 5	Ccr5	12774
124257831	Yes, Downstream Feature	NC_000075.6	9	CDS		124267884	124282077	-	XP_011248171.1	zinc finger protein 431-like	Gm39469	105243585
5880850	No	NC_000076.6	10	CDS		5832953	5918218	-	NP_001155294.1	regulator of G-protein signaling 17 isoform 1	Rgs17	56533
87983979	Yes, Upstream Feature	NC_000076.6	10	CDS		87859553	87930734	+	XP_006513320.1	insulin-like growth factor I isoform X2	Igf1	16000
87983979	Yes, Downstream Feature	NC_000076.6	10	ncRNA	lncRNA	88068073	88090347	-	XR_871930.1	predicted gene, 30233	Gm30233	102632060
85457564	No	NC_000076.6	10	CDS		85387329	85658349	+	NP_082985.2	ankyrin repeat and BTB/POZ domain-containing protein BTBD11 isoform 1	Btbd11	74007
85457564	No	NC_000076.6	10	CDS		85387329	85658349	+	XP_006514293.1	ankyrin repeat and BTB/POZ domain-containing protein BTBD11 isoform X1	Btbd11	74007
49975906	Yes, Upstream Feature	NC_000076.6	10	CDS		49103529	49783259	-	XP_006512608.1	glutamate receptor ionotropic, kainate 2 isoform X5	Grik2	14806
49975906	Yes, Downstream Feature	NC_000076.6	10	ncRNA	lncRNA	50057034	50108416	-	XR_871635.1	predicted gene, 40642, transcript variant X3	Gm40642	105245149
102836406	Yes, Upstream Feature	NC_000076.6	10	CDS		102512538	102546066	+	NP_666352.1	ras association domain-containing protein 9	Rassf9	237504
102836406	Yes, Downstream Feature	NC_000076.6	10	CDS		103009188	103028606	-	NP_766141.1	ALX homeobox protein 1	Alx1	216285
105477416	No	NC_000076.6	10	CDS		105254895	105573749	-	XP_006513778.1	transmembrane and TPR repeat-containing protein 2 isoform X1	Tmtc2	278279
105477416	No	NC_000076.6	10	CDS		105190095	105573749	-	NP_796342.2	transmembrane and TPR repeat-containing protein 2 precursor	Tmtc2	278279
105543899	No	NC_000076.6	10	CDS		105254895	105573749	-	XP_006513778.1	transmembrane and TPR repeat-containing protein 2 isoform X1	Tmtc2	278279
105543899	No	NC_000076.6	10	CDS		105190095	105573749	-	NP_796342.2	transmembrane and TPR repeat-containing protein 2 precursor	Tmtc2	278279
94028608	No	NC_000076.6	10	CDS		93973521	94035705	-	NP_001291649.1	vezatin isoform 4	Vezt	215008
94028608	No	NC_000076.6	10	CDS		93970193	94035705	-	NP_766126.2	vezatin isoform 1	Vezt	215008
94028608	No	NC_000076.6	10	CDS		93971685	94035705	-	NP_001291501.1	vezatin isoform 2	Vezt	215008
94028608	No	NC_000076.6	10	CDS		93970193	94035705	-	NP_001291504.1	vezatin isoform 3	Vezt	215008
128441986	Yes, Upstream Feature	NC_000076.6	10	CDS		128428614	128438434	+	NP_080535.2	E3 ubiquitin-protein ligase NRDP1	Rnf41	67588
128441986	Yes, Downstream Feature	NC_000076.6	10	ncRNA	miRNA	128458732	128458753	+		mmu-miR-8105	Mir8105	102465894
123497883	No	NC_000076.6	10	CDS		123430913	123738915	+	NP_877959.2	protein FAM19A2 isoform 1	Fam19a2	268354
123497883	No	NC_000076.6	10	CDS		123430913	123738915	+	XP_017169441.1	protein FAM19A2 isoform X1	Fam19a2	268354
123497883	No	NC_000076.6	10	CDS		123430913	123730093	+	XP_017169444.1	protein FAM19A2 isoform X3	Fam19a2	268354
123497883	No	NC_000076.6	10	CDS		123430913	123730093	+	XP_017169442.1	protein FAM19A2 isoform X2	Fam19a2	268354
123497883	No	NC_000076.6	10	CDS		123430913	123738915	+	XP_017169443.1	protein FAM19A2 isoform X1	Fam19a2	268354
3188676	No	NC_000077.6	11	CDS		3132027	3188963	-	NP_084483.2	protein SFI1 homolog	Sfi1	78887
3188676	No	NC_000077.6	11	CDS		3134677	3188963	-	XP_006514967.1	protein SFI1 homolog isoform X9	Sfi1	78887
3188676	No	NC_000077.6	11	CDS		3132027	3188963	-	XP_006514966.1	protein SFI1 homolog isoform X8	Sfi1	78887
3188676	No	NC_000077.6	11	CDS		3132027	3188963	-	XP_017170330.1	protein SFI1 homolog isoform X1	Sfi1	78887
3188676	No	NC_000077.6	11	CDS		3132027	3188963	-	XP_006514959.1	protein SFI1 homolog isoform X2	Sfi1	78887
3188676	No	NC_000077.6	11	CDS		3132027	3188963	-	XP_006514965.1	protein SFI1 homolog isoform X7	Sfi1	78887
3188676	No	NC_000077.6	11	CDS		3132027	3188963	-	XP_006514957.1	protein SFI1 homolog isoform X1	Sfi1	78887
3188676	No	NC_000077.6	11	CDS		3132027	3188963	-	XP_006514961.1	protein SFI1 homolog isoform X4	Sfi1	78887
3188676	No	NC_000077.6	11	CDS		3132027	3188963	-	XP_017170331.1	protein SFI1 homolog isoform X1	Sfi1	78887
3188676	No	NC_000077.6	11	CDS		3132027	3188963	-	XP_006514960.1	protein SFI1 homolog isoform X3	Sfi1	78887
3194451	Yes, Upstream Feature	NC_000077.6	11	CDS		3132027	3188963	-	XP_006514960.1	protein SFI1 homolog isoform X3	Sfi1	78887
3194451	Yes, Downstream Feature	NC_000077.6	11	CDS		3203658	3244089	+	XP_006514907.1	eukaryotic translation initiation factor 4E transporter isoform X2	Eif4enif1	74203
3197503	Yes, Upstream Feature	NC_000077.6	11	CDS		3132027	3188963	-	XP_006514960.1	protein SFI1 homolog isoform X3	Sfi1	78887
3197503	Yes, Downstream Feature	NC_000077.6	11	CDS		3203658	3244089	+	XP_006514907.1	eukaryotic translation initiation factor 4E transporter isoform X2	Eif4enif1	74203
9412666	No	NC_000077.6	11	CDS		9290632	9683377	+	XP_006514769.2	ATP-binding cassette sub-family A member 13 isoform X1	Abca13	268379
9412666	No	NC_000077.6	11	CDS		9191966	9683377	+	NP_839990.2	ATP-binding cassette sub-family A member 13	Abca13	268379
20061871	Yes, Upstream Feature	NC_000077.6	11	ncRNA	lncRNA	20036663	20040477	+	XR_381074.3	predicted gene, 32080	Gm32080	102634519
20061871	Yes, Downstream Feature	NC_000077.6	11	CDS		20064689	20112852	-	XP_006514843.1	actin-related protein 2 isoform X1	Actr2	66713
31922701	No	NC_000077.6	11	CDS		31872288	31931532	+	XP_006514856.1	cytoplasmic polyadenylation element-binding protein 4 isoform X1	Cpeb4	67579
31922701	No	NC_000077.6	11	CDS		31872288	31931532	+	NP_001277605.1	cytoplasmic polyadenylation element-binding protein 4 isoform 2	Cpeb4	67579
31922701	No	NC_000077.6	11	CDS		31872288	31931532	+	NP_001277607.1	cytoplasmic polyadenylation element-binding protein 4 isoform 3	Cpeb4	67579
31922701	No	NC_000077.6	11	CDS		31872288	31931532	+	NP_080528.2	cytoplasmic polyadenylation element-binding protein 4 isoform 1	Cpeb4	67579
34544387	No	NC_000077.6	11	CDS		34227668	34783823	-	NP_203538.2	dedicator of cytokinesis protein 2	Dock2	94176
34544387	No	NC_000077.6	11	CDS		34227816	34783823	-	XP_017170350.1	dedicator of cytokinesis protein 2 isoform X1	Dock2	94176
34544387	No	NC_000077.6	11	CDS		34227668	34708838	-	XP_017170351.1	dedicator of cytokinesis protein 2 isoform X2	Dock2	94176
34544837	No	NC_000077.6	11	CDS		34227668	34783823	-	NP_203538.2	dedicator of cytokinesis protein 2	Dock2	94176
34544837	No	NC_000077.6	11	CDS		34227816	34783823	-	XP_017170350.1	dedicator of cytokinesis protein 2 isoform X1	Dock2	94176
34544837	No	NC_000077.6	11	CDS		34227668	34708838	-	XP_017170351.1	dedicator of cytokinesis protein 2 isoform X2	Dock2	94176
34682240	No	NC_000077.6	11	CDS		34227668	34783823	-	NP_203538.2	dedicator of cytokinesis protein 2	Dock2	94176
34682240	No	NC_000077.6	11	CDS		34227816	34783823	-	XP_017170350.1	dedicator of cytokinesis protein 2 isoform X1	Dock2	94176
34682240	No	NC_000077.6	11	CDS		34227668	34708838	-	XP_017170351.1	dedicator of cytokinesis protein 2 isoform X2	Dock2	94176
54140655	Yes, Upstream Feature	NC_000077.6	11	CDS		54110227	54131260	+	NP_035161.2	prolyl 4-hydroxylase subunit alpha-2 isoform 2 precursor	P4ha2	18452
54140655	Yes, Downstream Feature	NC_000077.6	11	CDS		54153207	54258477	+	XP_017170376.1	uncharacterized protein Gm12223 isoform X1	Gm12223	102633420
91698773	Yes, Upstream Feature	NC_000077.6	11	CDS		91575449	91577455	-	NP_082823.1	kinesin-like protein KIF2B	Kif2b	73470
91698773	Yes, Downstream Feature	NC_000077.6	11	CDS		93100226	93600338	+	NP_082572.1	carbonic anhydrase-related protein 10 precursor	Car10	72605
3185264	No	NC_000077.6	11	CDS		3132027	3188963	-	NP_084483.2	protein SFI1 homolog	Sfi1	78887
3185264	No	NC_000077.6	11	CDS		3134677	3188963	-	XP_006514967.1	protein SFI1 homolog isoform X9	Sfi1	78887
3185264	No	NC_000077.6	11	CDS		3132027	3188963	-	XP_006514966.1	protein SFI1 homolog isoform X8	Sfi1	78887
3185264	No	NC_000077.6	11	CDS		3132027	3188963	-	XP_017170330.1	protein SFI1 homolog isoform X1	Sfi1	78887
3185264	No	NC_000077.6	11	CDS		3132027	3188963	-	XP_006514959.1	protein SFI1 homolog isoform X2	Sfi1	78887
3185264	No	NC_000077.6	11	CDS		3132027	3188963	-	XP_006514965.1	protein SFI1 homolog isoform X7	Sfi1	78887
3185264	No	NC_000077.6	11	CDS		3132027	3188963	-	XP_006514957.1	protein SFI1 homolog isoform X1	Sfi1	78887
3185264	No	NC_000077.6	11	CDS		3132027	3188963	-	XP_006514961.1	protein SFI1 homolog isoform X4	Sfi1	78887
3185264	No	NC_000077.6	11	CDS		3132027	3188963	-	XP_017170331.1	protein SFI1 homolog isoform X1	Sfi1	78887
3185264	No	NC_000077.6	11	CDS		3132027	3188963	-	XP_006514960.1	protein SFI1 homolog isoform X3	Sfi1	78887
3198551	Yes, Upstream Feature	NC_000077.6	11	CDS		3132027	3188963	-	XP_006514960.1	protein SFI1 homolog isoform X3	Sfi1	78887
3198551	Yes, Downstream Feature	NC_000077.6	11	CDS		3203658	3244089	+	XP_006514907.1	eukaryotic translation initiation factor 4E transporter isoform X2	Eif4enif1	74203
34544832	No	NC_000077.6	11	CDS		34227668	34783823	-	NP_203538.2	dedicator of cytokinesis protein 2	Dock2	94176
34544832	No	NC_000077.6	11	CDS		34227816	34783823	-	XP_017170350.1	dedicator of cytokinesis protein 2 isoform X1	Dock2	94176
34544832	No	NC_000077.6	11	CDS		34227668	34708838	-	XP_017170351.1	dedicator of cytokinesis protein 2 isoform X2	Dock2	94176
34681844	No	NC_000077.6	11	CDS		34227668	34783823	-	NP_203538.2	dedicator of cytokinesis protein 2	Dock2	94176
34681844	No	NC_000077.6	11	CDS		34227816	34783823	-	XP_017170350.1	dedicator of cytokinesis protein 2 isoform X1	Dock2	94176
34681844	No	NC_000077.6	11	CDS		34227668	34708838	-	XP_017170351.1	dedicator of cytokinesis protein 2 isoform X2	Dock2	94176
34682010	No	NC_000077.6	11	CDS		34227668	34783823	-	NP_203538.2	dedicator of cytokinesis protein 2	Dock2	94176
34682010	No	NC_000077.6	11	CDS		34227816	34783823	-	XP_017170350.1	dedicator of cytokinesis protein 2 isoform X1	Dock2	94176
34682010	No	NC_000077.6	11	CDS		34227668	34708838	-	XP_017170351.1	dedicator of cytokinesis protein 2 isoform X2	Dock2	94176
34682035	No	NC_000077.6	11	CDS		34227668	34783823	-	NP_203538.2	dedicator of cytokinesis protein 2	Dock2	94176
34682035	No	NC_000077.6	11	CDS		34227816	34783823	-	XP_017170350.1	dedicator of cytokinesis protein 2 isoform X1	Dock2	94176
34682035	No	NC_000077.6	11	CDS		34227668	34708838	-	XP_017170351.1	dedicator of cytokinesis protein 2 isoform X2	Dock2	94176
3190986	Yes, Upstream Feature	NC_000077.6	11	CDS		3132027	3188963	-	XP_006514960.1	protein SFI1 homolog isoform X3	Sfi1	78887
3190986	Yes, Downstream Feature	NC_000077.6	11	CDS		3203658	3244089	+	XP_006514907.1	eukaryotic translation initiation factor 4E transporter isoform X2	Eif4enif1	74203
3197002	Yes, Upstream Feature	NC_000077.6	11	CDS		3132027	3188963	-	XP_006514960.1	protein SFI1 homolog isoform X3	Sfi1	78887
3197002	Yes, Downstream Feature	NC_000077.6	11	CDS		3203658	3244089	+	XP_006514907.1	eukaryotic translation initiation factor 4E transporter isoform X2	Eif4enif1	74203
14999829	Yes, Upstream Feature	NC_000077.6	11	CDS		14599296	14600132	+	NP_001157638.1	POM121-like protein 12	Pom121l12	432536
14999829	Yes, Downstream Feature	NC_000077.6	11	CDS		16258008	16281749	+	XP_006514669.1	V-set and transmembrane domain-containing protein 2A isoform X1	Vstm2a	211739
31922705	No	NC_000077.6	11	CDS		31872288	31931532	+	XP_006514856.1	cytoplasmic polyadenylation element-binding protein 4 isoform X1	Cpeb4	67579
31922705	No	NC_000077.6	11	CDS		31872288	31931532	+	NP_001277605.1	cytoplasmic polyadenylation element-binding protein 4 isoform 2	Cpeb4	67579
31922705	No	NC_000077.6	11	CDS		31872288	31931532	+	NP_001277607.1	cytoplasmic polyadenylation element-binding protein 4 isoform 3	Cpeb4	67579
31922705	No	NC_000077.6	11	CDS		31872288	31931532	+	NP_080528.2	cytoplasmic polyadenylation element-binding protein 4 isoform 1	Cpeb4	67579
34681704	No	NC_000077.6	11	CDS		34227668	34783823	-	NP_203538.2	dedicator of cytokinesis protein 2	Dock2	94176
34681704	No	NC_000077.6	11	CDS		34227816	34783823	-	XP_017170350.1	dedicator of cytokinesis protein 2 isoform X1	Dock2	94176
34681704	No	NC_000077.6	11	CDS		34227668	34708838	-	XP_017170351.1	dedicator of cytokinesis protein 2 isoform X2	Dock2	94176
34682036	No	NC_000077.6	11	CDS		34227668	34783823	-	NP_203538.2	dedicator of cytokinesis protein 2	Dock2	94176
34682036	No	NC_000077.6	11	CDS		34227816	34783823	-	XP_017170350.1	dedicator of cytokinesis protein 2 isoform X1	Dock2	94176
34682036	No	NC_000077.6	11	CDS		34227668	34708838	-	XP_017170351.1	dedicator of cytokinesis protein 2 isoform X2	Dock2	94176
41632712	Yes, Upstream Feature	NC_000077.6	11	CDS		40751311	40754068	-	XP_011247008.1	cyclin-G1 isoform X1	Ccng1	12450
41632712	Yes, Downstream Feature	NC_000077.6	11	ncRNA	lncRNA	41710344	41968788	+	XR_388589.3	uncharacterized LOC102637814	LOC102637814	102637814
54140657	Yes, Upstream Feature	NC_000077.6	11	CDS		54110227	54131260	+	NP_035161.2	prolyl 4-hydroxylase subunit alpha-2 isoform 2 precursor	P4ha2	18452
54140657	Yes, Downstream Feature	NC_000077.6	11	CDS		54153207	54258477	+	XP_017170376.1	uncharacterized protein Gm12223 isoform X1	Gm12223	102633420
3100524	Yes, no further Upstream Feature
3100524	Yes, Downstream Feature	NC_000077.6	11	CDS		3132027	3164559	-	XP_017170335.1	protein SFI1 homolog isoform X17	Sfi1	78887
3190987	Yes, Upstream Feature	NC_000077.6	11	CDS		3132027	3188963	-	XP_006514960.1	protein SFI1 homolog isoform X3	Sfi1	78887
3190987	Yes, Downstream Feature	NC_000077.6	11	CDS		3203658	3244089	+	XP_006514907.1	eukaryotic translation initiation factor 4E transporter isoform X2	Eif4enif1	74203
30524079	No	NC_000077.6	11	CDS		30506325	30649379	-	NP_083620.1	acylphosphatase-2	Acyp2	75572
31922706	No	NC_000077.6	11	CDS		31872288	31931532	+	XP_006514856.1	cytoplasmic polyadenylation element-binding protein 4 isoform X1	Cpeb4	67579
31922706	No	NC_000077.6	11	CDS		31872288	31931532	+	NP_001277605.1	cytoplasmic polyadenylation element-binding protein 4 isoform 2	Cpeb4	67579
31922706	No	NC_000077.6	11	CDS		31872288	31931532	+	NP_001277607.1	cytoplasmic polyadenylation element-binding protein 4 isoform 3	Cpeb4	67579
31922706	No	NC_000077.6	11	CDS		31872288	31931532	+	NP_080528.2	cytoplasmic polyadenylation element-binding protein 4 isoform 1	Cpeb4	67579
34544581	No	NC_000077.6	11	CDS		34227668	34783823	-	NP_203538.2	dedicator of cytokinesis protein 2	Dock2	94176
34544581	No	NC_000077.6	11	CDS		34227816	34783823	-	XP_017170350.1	dedicator of cytokinesis protein 2 isoform X1	Dock2	94176
34544581	No	NC_000077.6	11	CDS		34227668	34708838	-	XP_017170351.1	dedicator of cytokinesis protein 2 isoform X2	Dock2	94176
34544861	No	NC_000077.6	11	CDS		34227668	34783823	-	NP_203538.2	dedicator of cytokinesis protein 2	Dock2	94176
34544861	No	NC_000077.6	11	CDS		34227816	34783823	-	XP_017170350.1	dedicator of cytokinesis protein 2 isoform X1	Dock2	94176
34544861	No	NC_000077.6	11	CDS		34227668	34708838	-	XP_017170351.1	dedicator of cytokinesis protein 2 isoform X2	Dock2	94176
34681836	No	NC_000077.6	11	CDS		34227668	34783823	-	NP_203538.2	dedicator of cytokinesis protein 2	Dock2	94176
34681836	No	NC_000077.6	11	CDS		34227816	34783823	-	XP_017170350.1	dedicator of cytokinesis protein 2 isoform X1	Dock2	94176
34681836	No	NC_000077.6	11	CDS		34227668	34708838	-	XP_017170351.1	dedicator of cytokinesis protein 2 isoform X2	Dock2	94176
34682021	No	NC_000077.6	11	CDS		34227668	34783823	-	NP_203538.2	dedicator of cytokinesis protein 2	Dock2	94176
34682021	No	NC_000077.6	11	CDS		34227816	34783823	-	XP_017170350.1	dedicator of cytokinesis protein 2 isoform X1	Dock2	94176
34682021	No	NC_000077.6	11	CDS		34227668	34708838	-	XP_017170351.1	dedicator of cytokinesis protein 2 isoform X2	Dock2	94176
38153062	Yes, Upstream Feature	NC_000077.6	11	ncRNA	lncRNA	37658989	37673166	+	NR_131154.1	predicted gene 12128	Gm12128	100039148
38153062	Yes, Downstream Feature	NC_000077.6	11	ncRNA	lncRNA	38491548	38520045	-	NR_040295.1	predicted gene 12130	Gm12130	100502917
41632674	Yes, Upstream Feature	NC_000077.6	11	CDS		40751311	40754068	-	XP_011247008.1	cyclin-G1 isoform X1	Ccng1	12450
41632674	Yes, Downstream Feature	NC_000077.6	11	ncRNA	lncRNA	41710344	41968788	+	XR_388589.3	uncharacterized LOC102637814	LOC102637814	102637814
3192094	Yes, Upstream Feature	NC_000077.6	11	CDS		3132027	3188963	-	XP_006514960.1	protein SFI1 homolog isoform X3	Sfi1	78887
3192094	Yes, Downstream Feature	NC_000077.6	11	CDS		3203658	3244089	+	XP_006514907.1	eukaryotic translation initiation factor 4E transporter isoform X2	Eif4enif1	74203
3196992	Yes, Upstream Feature	NC_000077.6	11	CDS		3132027	3188963	-	XP_006514960.1	protein SFI1 homolog isoform X3	Sfi1	78887
3196992	Yes, Downstream Feature	NC_000077.6	11	CDS		3203658	3244089	+	XP_006514907.1	eukaryotic translation initiation factor 4E transporter isoform X2	Eif4enif1	74203
31768446	Yes, Upstream Feature	NC_000077.6	11	ncRNA	lncRNA	31748290	31751296	-	XR_872342.2	predicted gene, 39674	Gm39674	105243974
31768446	Yes, Downstream Feature	NC_000077.6	11	ncRNA	lncRNA	31800688	31824547	-	NR_102312.1	RIKEN cDNA D630024D03 gene, transcript variant 3	D630024D03Rik	414116
34682888	No	NC_000077.6	11	CDS		34227668	34783823	-	NP_203538.2	dedicator of cytokinesis protein 2	Dock2	94176
34682888	No	NC_000077.6	11	CDS		34227816	34783823	-	XP_017170350.1	dedicator of cytokinesis protein 2 isoform X1	Dock2	94176
34682888	No	NC_000077.6	11	CDS		34227668	34708838	-	XP_017170351.1	dedicator of cytokinesis protein 2 isoform X2	Dock2	94176
43063629	Yes, Upstream Feature	NC_000077.6	11	ncRNA	lncRNA	42864015	42873546	-	XR_388591.1	predicted gene, 34644	Gm34644	102637962
43063629	Yes, Downstream Feature	NC_000077.6	11	CDS		43135694	43259901	+	XP_017170094.1	probable phospholipid-transporting ATPase VB isoform X1	Atp10b	319767
3185260	No	NC_000077.6	11	CDS		3132027	3188963	-	NP_084483.2	protein SFI1 homolog	Sfi1	78887
3185260	No	NC_000077.6	11	CDS		3134677	3188963	-	XP_006514967.1	protein SFI1 homolog isoform X9	Sfi1	78887
3185260	No	NC_000077.6	11	CDS		3132027	3188963	-	XP_006514966.1	protein SFI1 homolog isoform X8	Sfi1	78887
3185260	No	NC_000077.6	11	CDS		3132027	3188963	-	XP_017170330.1	protein SFI1 homolog isoform X1	Sfi1	78887
3185260	No	NC_000077.6	11	CDS		3132027	3188963	-	XP_006514959.1	protein SFI1 homolog isoform X2	Sfi1	78887
3185260	No	NC_000077.6	11	CDS		3132027	3188963	-	XP_006514965.1	protein SFI1 homolog isoform X7	Sfi1	78887
3185260	No	NC_000077.6	11	CDS		3132027	3188963	-	XP_006514957.1	protein SFI1 homolog isoform X1	Sfi1	78887
3185260	No	NC_000077.6	11	CDS		3132027	3188963	-	XP_006514961.1	protein SFI1 homolog isoform X4	Sfi1	78887
3185260	No	NC_000077.6	11	CDS		3132027	3188963	-	XP_017170331.1	protein SFI1 homolog isoform X1	Sfi1	78887
3185260	No	NC_000077.6	11	CDS		3132027	3188963	-	XP_006514960.1	protein SFI1 homolog isoform X3	Sfi1	78887
3192083	Yes, Upstream Feature	NC_000077.6	11	CDS		3132027	3188963	-	XP_006514960.1	protein SFI1 homolog isoform X3	Sfi1	78887
3192083	Yes, Downstream Feature	NC_000077.6	11	CDS		3203658	3244089	+	XP_006514907.1	eukaryotic translation initiation factor 4E transporter isoform X2	Eif4enif1	74203
31922709	No	NC_000077.6	11	CDS		31872288	31931532	+	XP_006514856.1	cytoplasmic polyadenylation element-binding protein 4 isoform X1	Cpeb4	67579
31922709	No	NC_000077.6	11	CDS		31872288	31931532	+	NP_001277605.1	cytoplasmic polyadenylation element-binding protein 4 isoform 2	Cpeb4	67579
31922709	No	NC_000077.6	11	CDS		31872288	31931532	+	NP_001277607.1	cytoplasmic polyadenylation element-binding protein 4 isoform 3	Cpeb4	67579
31922709	No	NC_000077.6	11	CDS		31872288	31931532	+	NP_080528.2	cytoplasmic polyadenylation element-binding protein 4 isoform 1	Cpeb4	67579
34682237	No	NC_000077.6	11	CDS		34227668	34783823	-	NP_203538.2	dedicator of cytokinesis protein 2	Dock2	94176
34682237	No	NC_000077.6	11	CDS		34227816	34783823	-	XP_017170350.1	dedicator of cytokinesis protein 2 isoform X1	Dock2	94176
34682237	No	NC_000077.6	11	CDS		34227668	34708838	-	XP_017170351.1	dedicator of cytokinesis protein 2 isoform X2	Dock2	94176
96808663	Yes, Upstream Feature	NC_000077.6	11	CDS		96800808	96807815	+	XP_006532165.1	chromobox protein homolog 1 isoform X2	Cbx1	12412
96808663	Yes, Downstream Feature	NC_000077.6	11	CDS		96819176	96827707	-	NP_001123922.1	nuclear factor erythroid 2-related factor 1 isoform 1	Nfe2l1	18023
121566178	No	NC_000077.6	11	CDS		121500046	121616945	+	XP_006532036.1	tubulin-specific chaperone D isoform X2	Tbcd	108903
121566178	No	NC_000077.6	11	CDS		121453636	121616945	+	XP_006532034.1	tubulin-specific chaperone D isoform X1	Tbcd	108903
121566178	No	NC_000077.6	11	CDS		121518269	121616945	+	XP_006532037.1	tubulin-specific chaperone D isoform X3	Tbcd	108903
121566178	No	NC_000077.6	11	CDS		121452045	121616945	+	NP_084154.1	tubulin-specific chaperone D	Tbcd	108903
10334232	Yes, Upstream Feature	NC_000078.6	12	ncRNA	lncRNA	10077651	10082680	+	XR_001780522.1	uncharacterized LOC108167967	LOC108167967	108167967
10334232	Yes, Downstream Feature	NC_000078.6	12	CDS		10370063	10390133	+	XP_006515271.1	cytosolic 5'-nucleotidase 1B isoform X2	Nt5c1b	70881
43776830	No	NC_000078.6	12	ncRNA	lncRNA	43627176	43851503	-	XR_381562.2	predicted gene, 33384	Gm33384	102636270
82806432	No	NC_000078.6	12	CDS		82651829	83158090	+	XP_011242438.1	regulator of G-protein signaling 6 isoform X1	Rgs6	50779
82806432	No	NC_000078.6	12	CDS		82651829	83158090	+	XP_011242439.1	regulator of G-protein signaling 6 isoform X1	Rgs6	50779
82806432	No	NC_000078.6	12	CDS		82651829	83158090	+	XP_011242437.1	regulator of G-protein signaling 6 isoform X1	Rgs6	50779
82806432	No	NC_000078.6	12	CDS		82651829	83092177	+	XP_006516133.1	regulator of G-protein signaling 6 isoform X3	Rgs6	50779
82806432	No	NC_000078.6	12	CDS		82651829	83157971	+	NP_056627.1	regulator of G-protein signaling 6 isoform 2	Rgs6	50779
82806432	No	NC_000078.6	12	CDS		82651829	83158090	+	XP_011242435.1	regulator of G-protein signaling 6 isoform X1	Rgs6	50779
82806432	No	NC_000078.6	12	CDS		82651829	83158090	+	XP_011242436.1	regulator of G-protein signaling 6 isoform X1	Rgs6	50779
82806432	No	NC_000078.6	12	CDS		82651829	83157971	+	NP_001297407.1	regulator of G-protein signaling 6 isoform 1	Rgs6	50779
82806432	No	NC_000078.6	12	CDS		82651829	83157971	+	NP_001268990.1	regulator of G-protein signaling 6 isoform 2	Rgs6	50779
[truncated: 851 more rows]
