# Supplementary material for: Genetic regulation of antibody responsiveness to immunization in substrains of BALB/c mice
Source: Immunol Cell Biol. 2018 Oct 14;97(1):39–53. doi: 10.1111/imcb.12199 (PMC6378622; doi:10.1111/imcb.12199)
Supplement: Supplementary file 8 [file IMCB-97-39-s008.xlsx]

## Sheet: Sheet1
Supplementary Table 4
Genes and gene ontologies of interest
Literature-identified genes of interest and selected gene ontologies used for screening variant genes specific to BALB/c A.
Protein	Gene name	Entrez ID	Source
TLR4	tlr4	21898	Literature-protein
AID	AIDCA	11628	Literature-protein
replication protein A 2	Rpa2	19891	Literature-protein
replication protein A 1	Rpa1	68275	Literature-protein
replication protein A 3	Rpa3	68240	Literature-protein
UNG	Ung	22256	Literature-protein
APE1	Apex1	11792	Literature-protein
APE2	Apex2	77622	Literature-protein
PALF/APLF/XIP-1	APLF	72103	Literature-protein
DNA polB	Polb	18970	Literature-protein
replicative DNA polymerases δ and ε	Pold1	18971	Literature-protein
replicative DNA polymerases δ and ε	Pole	18973	Literature-protein
XRCC1	XRCC1	22594	Literature-protein
DNA ligase I	Lig1	16881	Literature-protein
Msh2	Msh2	17685	Literature-protein
Msh3	Msh3	17686	Literature-protein
Msh6	Msh6	17688	Literature-protein
Mlh1	Mlh1	17350	Literature-protein
Pms2	Pms2	18861	Literature-protein
Exo1	Exo1	26909	Literature-protein
replication factor C	rfc1	19687	Literature-protein
replication factor C	rfc2	19718	Literature-protein
replication factor C	rfc3	69263	Literature-protein
replication factor C	rfc4	106344	Literature-protein
replication factor C	rfc5	72151	Literature-protein
PCNA	Pcna	18538	Literature-protein
ERCC1	Ercc1	13870	Literature-protein
XPF	ERrcc4	50505	Literature-protein
Polymerase Ƞ	Poln	272158	Literature-protein
Polymerase Ø	Polq	77782	Literature-protein
Nfkb	Nfkb1	18033	Literature-protein
Pax5	Pax5	18507	Literature-protein
Id2	Id2	15902	Literature-protein
E2A	Tcf3	21423	Literature-protein
CRM1	Xpo1	103573	Literature-protein
gammaH2AX	H2afx	15270	Literature-protein
ATM	Atm	11920	Literature-protein
ATR	Atr	245000	Literature-protein
Protein kinase A	Prkaca	18747	Literature-protein
Replication protein A	Rpa1	68275	Literature-protein
Ku70	Xrcc6	14375	Literature-protein
Ku80	Xrcc5	22596	Literature-protein
DNA-PKcs	Prkdc	19090	Literature-protein
Mre11	Mre11a	17535	Literature-protein
Rad50	Rad50	19360	Literature-protein
Nbs1	Nbn	27354	Literature-protein
MDM2	Mdm2	17246	Literature-protein
XRCC4	Xrcc4	108138	Literature-protein
ligase IV	Lig4	319583	Literature-protein
XLF	Nhej1	75570	Literature-protein
53BP1	Trp53bp1	27223	Literature-protein
H4-K20-me2	Hist2h4	97122	Literature-protein
Mdc1	Mdc1	240087	Literature-protein
p53	Trp53	22059	Literature-protein
Chk2	Chek2	50883	Literature-protein
CTCF	Ctcf	13018	Literature-protein
Pou2af1	Pou2af1	18985	Literature-protein
octamer binding protein 1	Pou2f1	18986	Literature-protein
octamer binding protein 2	Pou2f2	18987	Literature-protein
octamer binding protein 3/4	Pou5f1	18999	Literature-protein
octamer binding protein 6	Pou3f1	18991	Literature-protein
octamer binding protein 7	Pou3f2	18992	Literature-protein
octamer binding protein 9	Pou3f4	18994	Literature-protein
octamer binding protein 11	Pou2f3	18988	Literature-protein
PU.1	Spi1	20375	Literature-protein
Bach2	Bach2	12014	Literature-protein
BATF	Batf	53314	Literature-protein
ets Elf1	Elf1	13709	Literature-protein
ets MEF	Elf4	56501	Literature-protein
ets NERF	Elf2	69257	Literature-protein
ets ELK1	Elk1	13712	Literature-protein
ets NET	Elk 3	13713	Literature-protein
ets SAP1	Elk 4	13714	Literature-protein
ets PE1	Etv3	27049	Literature-protein
ets FLI1	Fli1	14247	Literature-protein
ets ETS1	Ets1	23871	Literature-protein
ets ETS2	Ets2	23872	Literature-protein
ets GABPalpha	Gabpa	14390	Literature-protein
ets SPIB	Spib	272382	Literature-protein
ets TEL	Etv6	14011	Literature-protein
PTBP2	Ptbp2	56195	Literature-protein
14-3-3 proteins	Ywhaz	22631	Literature-protein
Pol II	Polr2f	69833	Literature-protein
Spt5	Supt5	20924	Literature-protein
IL-21	Il21	60505	Literature-protein
RP105	Cd180	17079	Literature-protein
MD-1	Ly86	17084	Literature-protein
Lyn	Lyn	17096	Literature-protein
Syk	Syk	20963	Literature-protein
SHP-1	Ptpn6	15170	Literature-protein
CD22	Cd22	12483	Literature-protein
SHIP	Inpp5d	16331	Literature-protein
IL-4Ra	Il4ra	16190	Literature-protein
CIS	Cish1	12700	Literature-protein
HOXC4	Hoxc4	15423	Literature-protein
Sp1	Sp1	20683	Literature-protein
Sp3	Sp3	20687	Literature-protein
miR-181b	miR-181b-1	723890	Literature-protein
miR-155	Mir155	387173	Literature-protein
miR-361	Mir361	723850	Literature-protein
lymphocyte protein tyrosine kinase [KO:K05856] [EC:2.7.10.2]	Lck	16818	KEGG_NFkb
zeta-chain (TCR) associated protein kinase [KO:K07360] [EC:2.7.10.2]	Zap70	22637	KEGG_NFkb
linker for activation of T cells [KO:K07362]	Lat	16797	KEGG_NFkb
phospholipase C, gamma 1 [KO:K01116] [EC:3.1.4.11]	Plcg1	18803	KEGG_NFkb
protein kinase C, theta [KO:K18052] [EC:2.7.11.13]	Prkcq	18761	KEGG_NFkb
Ig heavy chain Mem5-like [KO:K06856]	CRP55H	641025	KEGG_NFkb
spleen tyrosine kinase [KO:K05855] [EC:2.7.10.2]	Syk	20963	KEGG_NFkb
LYN proto-oncogene, Src family tyrosine kinase [KO:K05854] [EC:2.7.10.2]	Lyn	17096	KEGG_NFkb
predicted gene 11787 [KO:K05854] [EC:2.7.10.2]	Gm11787	666513	KEGG_NFkb
B cell linker [KO:K07371]	Blnk	17060	KEGG_NFkb
Bruton agammaglobulinemia tyrosine kinase [KO:K07370] [EC:2.7.10.2]	Btk	12229	KEGG_NFkb
phospholipase C, gamma 2 [KO:K05859] [EC:3.1.4.11]	Plcg2	234779	KEGG_NFkb
protein kinase C, beta [KO:K19662] [EC:2.7.11.13]	Prkcb	18751	KEGG_NFkb
caspase recruitment domain family, member 10 [KO:K20912]	Card10	105844	KEGG_NFkb
caspase recruitment domain family, member 11 [KO:K07367]	Card11	108723	KEGG_NFkb
caspase recruitment domain family, member 14 [KO:K20913]	Card14	170720	KEGG_NFkb
B cell leukemia/lymphoma 10 [KO:K07368]	Bcl10	12042	KEGG_NFkb
MALT1 paracaspase [KO:K07369] [EC:3.4.22.-]	Malt1	240354	KEGG_NFkb
interleukin 1 beta [KO:K04519]	Il1b	16176	KEGG_NFkb
interleukin 1 receptor, type I [KO:K04386]	Il1r1	16177	KEGG_NFkb
myeloid differentiation primary response gene 88 [KO:K04729]	Myd88	17874	KEGG_NFkb
interleukin-1 receptor-associated kinase 1 [KO:K04730] [EC:2.7.11.1]	Irak1	16179	KEGG_NFkb
interleukin-1 receptor-associated kinase 4 [KO:K04733] [EC:2.7.11.1]	Irak4	266632	KEGG_NFkb
TNF receptor-associated factor 6 [KO:K03175] [EC:2.3.2.27]	Traf6	22034	KEGG_NFkb
tumor necrosis factor [KO:K03156]	Tnf	21926	KEGG_NFkb
tumor necrosis factor receptor superfamily, member 1a [KO:K03158]	Tnfrsf1a	21937	KEGG_NFkb
receptor (TNFRSF)-interacting serine-threonine kinase 1 [KO:K02861] [EC:2.7.11.1]	Ripk1	19766	KEGG_NFkb
TNFRSF1A-associated via death domain [KO:K03171]	Tradd	71609	KEGG_NFkb
TNF receptor-associated factor 2 [KO:K03173] [EC:2.3.2.27]	Traf2	22030	KEGG_NFkb
TNF receptor-associated factor 5 [KO:K09849]	Traf5	22033	KEGG_NFkb
baculoviral IAP repeat-containing 2 [KO:K16060]	Birc2	11797	KEGG_NFkb
baculoviral IAP repeat-containing 3 [KO:K16060]	Birc3	11796	KEGG_NFkb
DEAD (Asp-Glu-Ala-Asp) box polypeptide 58 [KO:K12646] [EC:3.6.3.14]	Ddx58	230073	KEGG_NFkb
tripartite motif-containing 25 [KO:K10652] [EC:2.3.2.27]	Trim25	217069	KEGG_NFkb
lipopolysaccharide binding protein [KO:K05399]	Lbp	16803	KEGG_NFkb
CD14 antigen [KO:K04391]	Cd14	12475	KEGG_NFkb
toll-like receptor 4 [KO:K10160]	Tlr4	21898	KEGG_NFkb
lymphocyte antigen 96 [KO:K05400]	Ly96	17087	KEGG_NFkb
toll-interleukin 1 receptor (TIR) domain-containing adaptor protein [KO:K05403]	Tirap	117149	KEGG_NFkb
toll-like receptor adaptor molecule 2 [KO:K05409]	Ticam2	225471	KEGG_NFkb
toll-like receptor adaptor molecule 1 [KO:K05842]	Ticam1	106759	KEGG_NFkb
CD40 ligand [KO:K03161]	Cd40lg	21947	KEGG_NFkb
CD40 antigen [KO:K03160]	Cd40	21939	KEGG_NFkb
TNF receptor-associated factor 3 [KO:K03174]	Traf3	22031	KEGG_NFkb
tumor necrosis factor (ligand) superfamily, member 11 [KO:K05473]	Tnfsf11	21943	KEGG_NFkb
tumor necrosis factor receptor superfamily, member 11a, NFKB activator [KO:K05147]	Tnfrsf11a	21934	KEGG_NFkb
lymphotoxin A [KO:K05468]	Lta	16992	KEGG_NFkb
lymphotoxin B [KO:K03157]	Ltb	16994	KEGG_NFkb
tumor necrosis factor (ligand) superfamily, member 14 [KO:K05477]	Tnfsf14	50930	KEGG_NFkb
lymphotoxin B receptor [KO:K03159]	Ltbr	17000	KEGG_NFkb
mitogen-activated protein kinase kinase kinase 14 [KO:K04466] [EC:2.7.11.25]	Map3k14	53859	KEGG_NFkb
mitogen-activated protein kinase kinase kinase 7 [KO:K04427] [EC:2.7.11.25]	Map3k7	26409	KEGG_NFkb
TGF-beta activated kinase 1/MAP3K7 binding protein 1 [KO:K04403]	Tab1	66513	KEGG_NFkb
TGF-beta activated kinase 1/MAP3K7 binding protein 2 [KO:K04404]	Tab2	68652	KEGG_NFkb
TGF-beta activated kinase 1/MAP3K7 binding protein 3 [KO:K12793]	Tab3	66724	KEGG_NFkb
tumor necrosis factor (ligand) superfamily, member 13b [KO:K05476]	Tnfsf13b	24099	KEGG_NFkb
tumor necrosis factor receptor superfamily, member 13c [KO:K05151]	Tnfrsf13c	72049	KEGG_NFkb
inhibitor of kappaB kinase gamma [KO:K07210]	Ikbkg	16151	KEGG_NFkb
conserved helix-loop-helix ubiquitous kinase [KO:K04467] [EC:2.7.11.10]	Chuk	12675	KEGG_NFkb
inhibitor of kappaB kinase beta [KO:K07209] [EC:2.7.11.10]	Ikbkb	16150	KEGG_NFkb
protein inhibitor of activated STAT 4 [KO:K16065]	Pias4	59004	KEGG_NFkb
ubiquitin-conjugating enzyme E2I [KO:K10577]	Ube2i	22196	KEGG_NFkb
ataxia telangiectasia mutated [KO:K04728] [EC:2.7.11.1]	Atm	11920	KEGG_NFkb
p53 induced death domain protein 1 [KO:K10130]	Pidd1	57913	KEGG_NFkb
ELKS/RAB6-interacting/CAST family member 1 [KO:K16072]	Erc1	111173	KEGG_NFkb
nuclear factor of kappa light polypeptide gene enhancer in B cells inhibitor, alpha [KO:K04734]	Nfkbia	18035	KEGG_NFkb
nuclear factor of kappa light polypeptide gene enhancer in B cells 1, p105 [KO:K02580]	Nfkb1	18033	KEGG_NFkb
v-rel reticuloendotheliosis viral oncogene homolog A (avian) [KO:K04735]	Rela	19697	KEGG_NFkb
CASP8 and FADD-like apoptosis regulator [KO:K04724]	Cflar	12633	KEGG_NFkb
X-linked inhibitor of apoptosis [KO:K04725] [EC:2.3.2.27]	Xiap	11798	KEGG_NFkb
BCL2-like 1 [KO:K04570]	Bcl2l1	12048	KEGG_NFkb
B cell leukemia/lymphoma 2 [KO:K02161]	Bcl2	12043	KEGG_NFkb
TNF receptor-associated factor 1 [KO:K03172]	Traf1	22029	KEGG_NFkb
B cell leukemia/lymphoma 2 related protein A1d [KO:K02162]	Bcl2a1d	12047	KEGG_NFkb
B cell leukemia/lymphoma 2 related protein A1a [KO:K02162]	Bcl2a1a	12044	KEGG_NFkb
B cell leukemia/lymphoma 2 related protein A1b [KO:K02162]	Bcl2a1b	12045	KEGG_NFkb
B cell leukemia/lymphoma 2 related protein A1c [KO:K02162]	Bcl2a1c	12046	KEGG_NFkb
nuclear factor of kappa light polypeptide gene enhancer in B cells 2, p49/p100 [KO:K04469]	Nfkb2	18034	KEGG_NFkb
tumor necrosis factor, alpha-induced protein 3 [KO:K11859] [EC:3.4.19.12]	Tnfaip3	21929	KEGG_NFkb
prostaglandin-endoperoxide synthase 2 [KO:K11987] [EC:1.14.99.1]	Ptgs2	19225	KEGG_NFkb
chemokine (C-C motif) ligand 4 [KO:K12964]	Ccl4	20303	KEGG_NFkb
vascular cell adhesion molecule 1 [KO:K06527]	Vcam1	22329	KEGG_NFkb
plasminogen activator, urokinase [KO:K01348] [EC:3.4.21.73]	Plau	18792	KEGG_NFkb
casein kinase 2, alpha 1 polypeptide [KO:K03097] [EC:2.7.11.1]	Csnk2a1	12995	KEGG_NFkb
casein kinase 2, alpha prime polypeptide [KO:K03097] [EC:2.7.11.1]	Csnk2a2	13000	KEGG_NFkb
casein kinase 2, beta polypeptide [KO:K03115]	Csnk2b	13001	KEGG_NFkb
avian reticuloendotheliosis viral (v-rel) oncogene related B [KO:K09253]	Relb	19698	KEGG_NFkb
chemokine (C-C motif) ligand 19 [KO:K05512]	Ccl19	24047	KEGG_NFkb
predicted gene 2023 [KO:K05512]	Gm2023	100039053	KEGG_NFkb
predicted gene, 21541 [KO:K16062]	Gm21541	100862177	KEGG_NFkb
predicted gene 13304 [KO:K16062]	Gm13304	100504346	KEGG_NFkb
predicted gene 10591 [KO:K16062]	Gm10591	100504239	KEGG_NFkb
chemokine (C-C motif) ligand 21B (leucine) [KO:K16062]	Ccl21b	100042493	KEGG_NFkb
	C-C motif chemokine 21c [KO:K16062]	100041593	KEGG_NFkb
	C-C motif chemokine 21c [KO:K16062]	100041504	KEGG_NFkb
chemokine (C-C motif) ligand 21C (leucine) [KO:K16062]	Ccl21c	65956	KEGG_NFkb
predicted gene 1987 [KO:K16062]	Gm1987	100504362	KEGG_NFkb
chemokine (C-C motif) ligand 21A (serine) [KO:K16062]	Ccl21a	18829	KEGG_NFkb
chemokine (C-X-C motif) ligand 12 [KO:K10031]	Cxcl12	20315	KEGG_NFkb
intercellular adhesion molecule 1 [KO:K06490]	Icam1	15894	KEGG_NFkb
poly (ADP-ribose) polymerase family, member 1 [KO:K10798] [EC:2.4.2.30]	Parp1	11545	KEGG_NFkb
growth arrest and DNA-damage-inducible 45 beta [KO:K04402]	Gadd45b	17873	KEGG_NFkb
chemokine (C-X-C motif) ligand 2 [KO:K05505]	Cxcl2	20310	KEGG_NFkb
ataxia telangiectasia mutated [KO:K04728] [EC:2.7.11.1]	Atm	11920	KEGG_p53
checkpoint kinase 2 [KO:K06641] [EC:2.7.11.1]	Chek2	50883	KEGG_p53
ataxia telangiectasia and Rad3 related [KO:K06640] [EC:2.7.11.1]	Atr	245000	KEGG_p53
checkpoint kinase 1 [KO:K02216] [EC:2.7.11.1]	Chek1	12649	KEGG_p53
golgin, RAB6-interacting [KO:K19748]	Gorab	98376	KEGG_p53
cyclin-dependent kinase inhibitor 2A [KO:K06621]	Cdkn2a	12578	KEGG_p53
transformed mouse 3T3 cell double minute 2 [KO:K06643] [EC:2.3.2.27]	Mdm2	17246	KEGG_p53
transformed mouse 3T3 cell double minute 4 [KO:K10127]	Mdm4	17248	KEGG_p53
transformation related protein 53 [KO:K04451]	Trp53	22059	KEGG_p53
cyclin-dependent kinase inhibitor 1A (P21) [KO:K06625]	Cdkn1a	12575	KEGG_p53
cyclin D1 [KO:K04503]	Ccnd1	12443	KEGG_p53
cyclin D2 [KO:K10151]	Ccnd2	12444	KEGG_p53
cyclin D3 [KO:K10152]	Ccnd3	12445	KEGG_p53
cyclin-dependent kinase 4 [KO:K02089] [EC:2.7.11.22]	Cdk4	12567	KEGG_p53
cyclin-dependent kinase 6 [KO:K02091] [EC:2.7.11.22]	Cdk6	12571	KEGG_p53
cyclin E1 [KO:K06626]	Ccne1	12447	KEGG_p53
cyclin E2 [KO:K06626]	Ccne2	12448	KEGG_p53
cyclin-dependent kinase 2 [KO:K02206] [EC:2.7.11.22]	Cdk2	12566	KEGG_p53
stratifin [KO:K06644]	Sfn	55948	KEGG_p53
reprimo, TP53 dependent G2 arrest mediator candidate [KO:K10128]	Rprm	67874	KEGG_p53
cyclin B1 [KO:K05868]	Ccnb1	268697	KEGG_p53
cyclin B2 [KO:K05868]	Ccnb2	12442	KEGG_p53
cyclin B3 [KO:K05868]	Ccnb3	209091	KEGG_p53
cyclin-dependent kinase 1 [KO:K02087] [EC:2.7.11.232.7.11.22]	Cdk1	12534	KEGG_p53
growth arrest and DNA-damage-inducible 45 alpha [KO:K04402]	Gadd45a	13197	KEGG_p53
growth arrest and DNA-damage-inducible 45 beta [KO:K04402]	Gadd45b	17873	KEGG_p53
growth arrest and DNA-damage-inducible 45 gamma [KO:K04402]	Gadd45g	23882	KEGG_p53
G two S phase expressed protein 1 [KO:K10129]	Gtse1	29870	KEGG_p53
Fas (TNF receptor superfamily member 6) [KO:K04390]	Fas	14102	KEGG_p53
p53 induced death domain protein 1 [KO:K10130]	Pidd1	57913	KEGG_p53
caspase 8 [KO:K04398] [EC:3.4.22.61]	Casp8	12370	KEGG_p53
BH3 interacting domain death agonist [KO:K04726]	Bid	12122	KEGG_p53
BCL2-associated X protein [KO:K02159]	Bax	12028	KEGG_p53
phorbol-12-myristate-13-acetate-induced protein 1 [KO:K10131]	Pmaip1	58801	KEGG_p53
BCL2 binding component 3 [KO:K10132]	Bbc3	170770	KEGG_p53
etoposide induced 2.4 mRNA [KO:K10134]	Ei24	13663	KEGG_p53
shisa family member 5 [KO:K10135]	Shisa5	66940	KEGG_p53
PERP, TP53 apoptosis effector [KO:K10136]	Perp	64058	KEGG_p53
zinc finger matrin type 3 [KO:K10137]	Zmat3	22401	KEGG_p53
seven in absentia 1A [KO:K04506] [EC:2.3.2.27]	Siah1a	20437	KEGG_p53
seven in absentia 1B [KO:K04506] [EC:2.3.2.27]	Siah1b	20438	KEGG_p53
cytochrome c, somatic [KO:K08738]	Cycs	13063	KEGG_p53
cytochrome c, testis [KO:K08738]	Cyct	13067	KEGG_p53
apoptotic peptidase activating factor 1 [KO:K02084]	Apaf1	11783	KEGG_p53
caspase 9 [KO:K04399] [EC:3.4.22.62]	Casp9	12371	KEGG_p53
caspase 3 [KO:K02187] [EC:3.4.22.56]	Casp3	12367	KEGG_p53
insulin-like growth factor binding protein 3 [KO:K10138]	Igfbp3	16009	KEGG_p53
insulin-like growth factor 1 [KO:K05459]	Igf1	16000	KEGG_p53
serine (or cysteine) peptidase inhibitor, clade E, member 1 [KO:K03982]	Serpine1	18787	KEGG_p53
adhesion G protein-coupled receptor B1 [KO:K04596]	Adgrb1	107831	KEGG_p53
CD82 antigen [KO:K06509]	Cd82	12521	KEGG_p53
thrombospondin 1 [KO:K16857]	Thbs1	21825	KEGG_p53
serine (or cysteine) peptidase inhibitor, clade B, member 5 [KO:K10139]	Serpinb5	20724	KEGG_p53
damage specific DNA binding protein 2 [KO:K10140]	Ddb2	107986	KEGG_p53
ribonucleotide reductase M2 B (TP53 inducible) [KO:K10808] [EC:1.17.4.1]	Rrm2b	382985	KEGG_p53
ribonucleotide reductase M2 [KO:K10808] [EC:1.17.4.1]	Rrm2	20135	KEGG_p53
sestrin 1 [KO:K10141]	Sesn1	140742	KEGG_p53
sestrin 3 [KO:K10141]	Sesn3	75747	KEGG_p53
sestrin 2 [KO:K20394]	Sesn2	230784	KEGG_p53
phosphatase and tensin homolog [KO:K01110] [EC:3.1.3.67 3.1.3.48 3.1.3.16]	Pten	19211	KEGG_p53
tuberous sclerosis 2 [KO:K07207]	Tsc2	22084	KEGG_p53
STEAP family member 3 [KO:K10142] [EC:1.16.1.-]	Steap3	68428	KEGG_p53
ring finger and WD repeat domain 2 [KO:K10143] [EC:2.3.2.27]	Rfwd2	26374	KEGG_p53
ring finger and CHY zinc finger domain containing 1 [KO:K10144] [EC:2.3.2.27]	Rchy1	68098	KEGG_p53
cyclin G1 [KO:K10145]	Ccng1	12450	KEGG_p53
cyclin G2 [KO:K10146]	Ccng2	12452	KEGG_p53
protein phosphatase 1D magnesium-dependent, delta isoform [KO:K10147] [EC:3.1.3.16]	Ppm1d	53892	KEGG_p53
transformation related protein 73 [KO:K10148]	Trp73	22062	KEGG_p53
epidermal growth factor [KO:K04357]	Egf	13645	KEGG_PI3K-Akt
fibroblast growth factor 1 [KO:K18496]	Fgf1	14164	KEGG_PI3K-Akt
fibroblast growth factor 2 [KO:K18497]	Fgf2	14173	KEGG_PI3K-Akt
fibroblast growth factor 3 [KO:K04358]	Fgf3	14174	KEGG_PI3K-Akt
fibroblast growth factor 4 [KO:K04358]	Fgf4	14175	KEGG_PI3K-Akt
fibroblast growth factor 5 [KO:K04358]	Fgf5	14176	KEGG_PI3K-Akt
fibroblast growth factor 7 [KO:K04358]	Fgf7	14178	KEGG_PI3K-Akt
fibroblast growth factor 8 [KO:K04358]	Fgf8	14179	KEGG_PI3K-Akt
fibroblast growth factor 9 [KO:K04358]	Fgf9	14180	KEGG_PI3K-Akt
fibroblast growth factor 10 [KO:K04358]	Fgf10	14165	KEGG_PI3K-Akt
fibroblast growth factor 11 [KO:K04358]	Fgf11	14166	KEGG_PI3K-Akt
fibroblast growth factor 12 [KO:K04358]	Fgf12	14167	KEGG_PI3K-Akt
fibroblast growth factor 13 [KO:K04358]	Fgf13	14168	KEGG_PI3K-Akt
fibroblast growth factor 14 [KO:K04358]	Fgf14	14169	KEGG_PI3K-Akt
fibroblast growth factor 16 [KO:K04358]	Fgf16	80903	KEGG_PI3K-Akt
fibroblast growth factor 17 [KO:K04358]	Fgf17	14171	KEGG_PI3K-Akt
fibroblast growth factor 18 [KO:K04358]	Fgf18	14172	KEGG_PI3K-Akt
fibroblast growth factor 15 [KO:K04358]	Fgf15	14170	KEGG_PI3K-Akt
fibroblast growth factor 20 [KO:K04358]	Fgf20	80857	KEGG_PI3K-Akt
fibroblast growth factor 21 [KO:K04358]	Fgf21	56636	KEGG_PI3K-Akt
fibroblast growth factor 22 [KO:K04358]	Fgf22	67112	KEGG_PI3K-Akt
fibroblast growth factor 23 [KO:K04358]	Fgf23	64654	KEGG_PI3K-Akt
fibroblast growth factor 6 [KO:K04358]	Fgf6	14177	KEGG_PI3K-Akt
kallikrein 1-related pepidase b4 [KO:K05451]	Klk1b4	18048	KEGG_PI3K-Akt
nerve growth factor [KO:K02582]	Ngf	18049	KEGG_PI3K-Akt
insulin II [KO:K04526]	Ins2	16334	KEGG_PI3K-Akt
insulin I [KO:K04526]	Ins1	16333	KEGG_PI3K-Akt
insulin-like growth factor 1 [KO:K05459]	Igf1	16000	KEGG_PI3K-Akt
platelet derived growth factor, alpha [KO:K04359]	Pdgfa	18590	KEGG_PI3K-Akt
platelet derived growth factor, B polypeptide [KO:K17386]	Pdgfb	18591	KEGG_PI3K-Akt
platelet-derived growth factor, C polypeptide [KO:K05450]	Pdgfc	54635	KEGG_PI3K-Akt
platelet-derived growth factor, D polypeptide [KO:K05450]	Pdgfd	71785	KEGG_PI3K-Akt
colony stimulating factor 1 (macrophage) [KO:K05453]	Csf1	12977	KEGG_PI3K-Akt
kit ligand [KO:K05461]	Kitl	17311	KEGG_PI3K-Akt
vascular endothelial growth factor A [KO:K05448]	Vegfa	22339	KEGG_PI3K-Akt
vascular endothelial growth factor B [KO:K16858]	Vegfb	22340	KEGG_PI3K-Akt
placental growth factor [KO:K16859]	Pgf	18654	KEGG_PI3K-Akt
vascular endothelial growth factor C [KO:K05449]	Vegfc	22341	KEGG_PI3K-Akt
vascular endothelial growth factor D [KO:K05449]	Vegfd	14205	KEGG_PI3K-Akt
hepatocyte growth factor [KO:K05460]	Hgf	15234	KEGG_PI3K-Akt
angiopoietin 1 [KO:K05465]	Angpt1	11600	KEGG_PI3K-Akt
angiopoietin 2 [KO:K05466]	Angpt2	11601	KEGG_PI3K-Akt
angiopoietin 4 [KO:K05467]	Angpt4	11602	KEGG_PI3K-Akt
ephrin A1 [KO:K05462]	Efna1	13636	KEGG_PI3K-Akt
ephrin A2 [KO:K05462]	Efna2	13637	KEGG_PI3K-Akt
ephrin A4 [KO:K05462]	Efna4	13639	KEGG_PI3K-Akt
ephrin A5 [KO:K05462]	Efna5	13640	KEGG_PI3K-Akt
ephrin A3 [KO:K05462]	Efna3	13638	KEGG_PI3K-Akt
epidermal growth factor receptor [KO:K04361] [EC:2.7.10.1]	Egfr	13649	KEGG_PI3K-Akt
fibroblast growth factor receptor 1 [KO:K04362] [EC:2.7.10.1]	Fgfr1	14182	KEGG_PI3K-Akt
fibroblast growth factor receptor 2 [KO:K05093] [EC:2.7.10.1]	Fgfr2	14183	KEGG_PI3K-Akt
fibroblast growth factor receptor 3 [KO:K05094] [EC:2.7.10.1]	Fgfr3	14184	KEGG_PI3K-Akt
fibroblast growth factor receptor 4 [KO:K05095] [EC:2.7.10.1]	Fgfr4	14186	KEGG_PI3K-Akt
nerve growth factor receptor (TNFR superfamily, member 16) [KO:K02583]	Ngfr	18053	KEGG_PI3K-Akt
insulin receptor [KO:K04527] [EC:2.7.10.1]	Insr	16337	KEGG_PI3K-Akt
insulin-like growth factor I receptor [KO:K05087] [EC:2.7.10.1]	Igf1r	16001	KEGG_PI3K-Akt
platelet derived growth factor receptor, alpha polypeptide [KO:K04363] [EC:2.7.10.1]	Pdgfra	18595	KEGG_PI3K-Akt
platelet derived growth factor receptor, beta polypeptide [KO:K05089] [EC:2.7.10.1]	Pdgfrb	18596	KEGG_PI3K-Akt
colony stimulating factor 1 receptor [KO:K05090] [EC:2.7.10.1]	Csf1r	12978	KEGG_PI3K-Akt
KIT proto-oncogene receptor tyrosine kinase [KO:K05091] [EC:2.7.10.1]	Kit	16590	KEGG_PI3K-Akt
FMS-like tyrosine kinase 1 [KO:K05096] [EC:2.7.10.1]	Flt1	14254	KEGG_PI3K-Akt
FMS-like tyrosine kinase 4 [KO:K05097] [EC:2.7.10.1]	Flt4	14257	KEGG_PI3K-Akt
kinase insert domain protein receptor [KO:K05098] [EC:2.7.10.1]	Kdr	16542	KEGG_PI3K-Akt
met proto-oncogene [KO:K05099] [EC:2.7.10.1]	Met	17295	KEGG_PI3K-Akt
endothelial-specific receptor tyrosine kinase [KO:K05121] [EC:2.7.10.1]	Tek	21687	KEGG_PI3K-Akt
Eph receptor A2 [KO:K05103] [EC:2.7.10.1]	Epha2	13836	KEGG_PI3K-Akt
growth factor receptor bound protein 2 [KO:K04364]	Grb2	14784	KEGG_PI3K-Akt
son of sevenless homolog 1 (Drosophila) [KO:K03099]	Sos1	20662	KEGG_PI3K-Akt
son of sevenless homolog 2 (Drosophila) [KO:K03099]	Sos2	20663	KEGG_PI3K-Akt
Harvey rat sarcoma virus oncogene [KO:K02833]	Hras	15461	KEGG_PI3K-Akt
Kirsten rat sarcoma viral oncogene homolog [KO:K07827]	Kras	16653	KEGG_PI3K-Akt
neuroblastoma ras oncogene [KO:K07828]	Nras	18176	KEGG_PI3K-Akt
v-raf-leukemia viral oncogene 1 [KO:K04366] [EC:2.7.11.1]	Raf1	110157	KEGG_PI3K-Akt
mitogen-activated protein kinase kinase 1 [KO:K04368] [EC:2.7.12.2]	Map2k1	26395	KEGG_PI3K-Akt
mitogen-activated protein kinase kinase 2 [KO:K04369] [EC:2.7.12.2]	Map2k2	26396	KEGG_PI3K-Akt
mitogen-activated protein kinase 1 [KO:K04371] [EC:2.7.11.24]	Mapk1	26413	KEGG_PI3K-Akt
mitogen-activated protein kinase 3 [KO:K04371] [EC:2.7.11.24]	Mapk3	26417	KEGG_PI3K-Akt
insulin receptor substrate 1 [KO:K16172]	Irs1	16367	KEGG_PI3K-Akt
toll-like receptor 2 [KO:K10159]	Tlr2	24088	KEGG_PI3K-Akt
toll-like receptor 4 [KO:K10160]	Tlr4	21898	KEGG_PI3K-Akt
RAS-related C3 botulinum substrate 1 [KO:K04392]	Rac1	19353	KEGG_PI3K-Akt
Ig heavy chain Mem5-like [KO:K06856]	CRP55H	641025	KEGG_PI3K-Akt
spleen tyrosine kinase [KO:K05855] [EC:2.7.10.2]	Syk	20963	KEGG_PI3K-Akt
CD19 antigen [KO:K06465]	Cd19	12478	KEGG_PI3K-Akt
phosphoinositide-3-kinase adaptor protein 1 [KO:K12230]	Pik3ap1	83490	KEGG_PI3K-Akt
growth hormone [KO:K05438]	Gh	14599	KEGG_PI3K-Akt
prolactin [KO:K05439]	Prl	19109	KEGG_PI3K-Akt
oncostatin M [KO:K05418]	Osm	18413	KEGG_PI3K-Akt
interleukin 2 [KO:K05429]	Il2	16183	KEGG_PI3K-Akt
interleukin 3 [KO:K04736]	Il3	16187	KEGG_PI3K-Akt
interleukin 6 [KO:K05405]	Il6	16193	KEGG_PI3K-Akt
interleukin 4 [KO:K05430]	Il4	16189	KEGG_PI3K-Akt
interleukin 7 [KO:K05431]	Il7	16196	KEGG_PI3K-Akt
interferon alpha 1 [KO:K05414]	Ifna1	15962	KEGG_PI3K-Akt
interferon alpha 2 [KO:K05414]	Ifna2	15965	KEGG_PI3K-Akt
interferon alpha 4 [KO:K05414]	Ifna4	15967	KEGG_PI3K-Akt
interferon alpha 5 [KO:K05414]	Ifna5	15968	KEGG_PI3K-Akt
interferon alpha 6 [KO:K05414]	Ifna6	15969	KEGG_PI3K-Akt
interferon alpha 7 [KO:K05414]	Ifna7	15970	KEGG_PI3K-Akt
interferon alpha 9 [KO:K05414]	Ifna9	15972	KEGG_PI3K-Akt
interferon alpha 11 [KO:K05414]	Ifna11	15964	KEGG_PI3K-Akt
interferon alpha 12 [KO:K05414]	Ifna12	242519	KEGG_PI3K-Akt
interferon alpha 13 [KO:K05414]	Ifna13	230396	KEGG_PI3K-Akt
interferon alpha 14 [KO:K05414]	Ifna14	404549	KEGG_PI3K-Akt
interferon alpha B [KO:K05414]	Ifnab	15974	KEGG_PI3K-Akt
interferon alpha 15 [KO:K05414]	Ifna15	242517	KEGG_PI3K-Akt
interferon beta 1, fibroblast [KO:K05415]	Ifnb1	15977	KEGG_PI3K-Akt
erythropoietin [KO:K05437]	Epo	13856	KEGG_PI3K-Akt
colony stimulating factor 3 (granulocyte) [KO:K05423]	Csf3	12985	KEGG_PI3K-Akt
growth hormone receptor [KO:K05080]	Ghr	14600	KEGG_PI3K-Akt
prolactin receptor [KO:K05081]	Prlr	19116	KEGG_PI3K-Akt
oncostatin M receptor [KO:K05057]	Osmr	18414	KEGG_PI3K-Akt
interleukin 2 receptor, alpha chain [KO:K05068]	Il2ra	16184	KEGG_PI3K-Akt
interleukin 2 receptor, beta chain [KO:K05069]	Il2rb	16185	KEGG_PI3K-Akt
interleukin 2 receptor, gamma chain [KO:K05070]	Il2rg	16186	KEGG_PI3K-Akt
interleukin 3 receptor, alpha chain [KO:K04737]	Il3ra	16188	KEGG_PI3K-Akt
interleukin 6 receptor, alpha [KO:K05055]	Il6ra	16194	KEGG_PI3K-Akt
interleukin 4 receptor, alpha [KO:K05071]	Il4ra	16190	KEGG_PI3K-Akt
interleukin 7 receptor [KO:K05072]	Il7r	16197	KEGG_PI3K-Akt
interferon (alpha and beta) receptor 1 [KO:K05130]	Ifnar1	15975	KEGG_PI3K-Akt
interferon (alpha and beta) receptor 2 [KO:K05131]	Ifnar2	15976	KEGG_PI3K-Akt
erythropoietin receptor [KO:K05079]	Epor	13857	KEGG_PI3K-Akt
colony stimulating factor 3 receptor (granulocyte) [KO:K05061]	Csf3r	12986	KEGG_PI3K-Akt
Janus kinase 1 [KO:K11217] [EC:2.7.10.2]	Jak1	16451	KEGG_PI3K-Akt
Janus kinase 2 [KO:K04447] [EC:2.7.10.2]	Jak2	16452	KEGG_PI3K-Akt
Janus kinase 3 [KO:K11218] [EC:2.7.10.2]	Jak3	16453	KEGG_PI3K-Akt
collagen, type I, alpha 1 [KO:K06236]	Col1a1	12842	KEGG_PI3K-Akt
collagen, type I, alpha 2 [KO:K06236]	Col1a2	12843	KEGG_PI3K-Akt
collagen, type II, alpha 1 [KO:K19719]	Col2a1	12824	KEGG_PI3K-Akt
collagen, type IV, alpha 1 [KO:K06237]	Col4a1	12826	KEGG_PI3K-Akt
collagen, type IV, alpha 2 [KO:K06237]	Col4a2	12827	KEGG_PI3K-Akt
collagen, type IV, alpha 4 [KO:K06237]	Col4a4	12829	KEGG_PI3K-Akt
collagen, type IV, alpha 6 [KO:K06237]	Col4a6	94216	KEGG_PI3K-Akt
collagen, type IV, alpha 5 [KO:K06237]	Col4a5	12830	KEGG_PI3K-Akt
collagen, type IV, alpha 3 [KO:K06237]	Col4a3	12828	KEGG_PI3K-Akt
collagen, type VI, alpha 2 [KO:K06238]	Col6a2	12834	KEGG_PI3K-Akt
collagen, type VI, alpha 1 [KO:K06238]	Col6a1	12833	KEGG_PI3K-Akt
collagen, type VI, alpha 6 [KO:K06238]	Col6a6	245026	KEGG_PI3K-Akt
collagen, type VI, alpha 3 [KO:K06238]	Col6a3	12835	KEGG_PI3K-Akt
collagen, type VI, alpha 4 [KO:K06238]	Col6a4	68553	KEGG_PI3K-Akt
collagen, type VI, alpha 5 [KO:K06238]	Col6a5	665033	KEGG_PI3K-Akt
collagen, type IX, alpha 1 [KO:K08131]	Col9a1	12839	KEGG_PI3K-Akt
collagen, type IX, alpha 2 [KO:K08131]	Col9a2	12840	KEGG_PI3K-Akt
collagen, type IX, alpha 3 [KO:K08131]	Col9a3	12841	KEGG_PI3K-Akt
laminin, alpha 1 [KO:K05637]	Lama1	16772	KEGG_PI3K-Akt
laminin, alpha 2 [KO:K05637]	Lama2	16773	KEGG_PI3K-Akt
laminin, alpha 3 [KO:K06240]	Lama3	16774	KEGG_PI3K-Akt
laminin, alpha 5 [KO:K06240]	Lama5	16776	KEGG_PI3K-Akt
laminin, alpha 4 [KO:K06241]	Lama4	16775	KEGG_PI3K-Akt
laminin B1 [KO:K05636]	Lamb1	16777	KEGG_PI3K-Akt
laminin, beta 2 [KO:K06243]	Lamb2	16779	KEGG_PI3K-Akt
laminin, beta 3 [KO:K06244]	Lamb3	16780	KEGG_PI3K-Akt
laminin, gamma 1 [KO:K05635]	Lamc1	226519	KEGG_PI3K-Akt
laminin, gamma 2 [KO:K06246]	Lamc2	16782	KEGG_PI3K-Akt
laminin gamma 3 [KO:K06247]	Lamc3	23928	KEGG_PI3K-Akt
chondroadherin [KO:K06248]	Chad	12643	KEGG_PI3K-Akt
reelin [KO:K06249] [EC:3.4.21.-]	Reln	19699	KEGG_PI3K-Akt
thrombospondin 1 [KO:K16857]	Thbs1	21825	KEGG_PI3K-Akt
cartilage oligomeric matrix protein [KO:K04659]	Comp	12845	KEGG_PI3K-Akt
thrombospondin 2 [KO:K04659]	Thbs2	21826	KEGG_PI3K-Akt
thrombospondin 3 [KO:K04659]	Thbs3	21827	KEGG_PI3K-Akt
thrombospondin 4 [KO:K04659]	Thbs4	21828	KEGG_PI3K-Akt
fibronectin 1 [KO:K05717]	Fn1	14268	KEGG_PI3K-Akt
secreted phosphoprotein 1 [KO:K06250]	Spp1	20750	KEGG_PI3K-Akt
vitronectin [KO:K06251]	Vtn	22370	KEGG_PI3K-Akt
tenascin C [KO:K06252]	Tnc	21923	KEGG_PI3K-Akt
tenascin R [KO:K06252]	Tnr	21960	KEGG_PI3K-Akt
tenascin N [KO:K06252]	Tnn	329278	KEGG_PI3K-Akt
tenascin XB [KO:K06252]	Tnxb	81877	KEGG_PI3K-Akt
Von Willebrand factor [KO:K03900]	Vwf	22371	KEGG_PI3K-Akt
integrin binding sialoprotein [KO:K06253]	Ibsp	15891	KEGG_PI3K-Akt
integrin alpha 1 [KO:K06480]	Itga1	109700	KEGG_PI3K-Akt
integrin alpha 2 [KO:K06481]	Itga2	16398	KEGG_PI3K-Akt
integrin alpha 2b [KO:K06476]	Itga2b	16399	KEGG_PI3K-Akt
integrin alpha 3 [KO:K06482]	Itga3	16400	KEGG_PI3K-Akt
integrin alpha 4 [KO:K06483]	Itga4	16401	KEGG_PI3K-Akt
integrin alpha 5 (fibronectin receptor alpha) [KO:K06484]	Itga5	16402	KEGG_PI3K-Akt
integrin alpha 6 [KO:K06485]	Itga6	16403	KEGG_PI3K-Akt
integrin alpha 7 [KO:K06583]	Itga7	16404	KEGG_PI3K-Akt
integrin alpha 8 [KO:K06584]	Itga8	241226	KEGG_PI3K-Akt
integrin alpha 9 [KO:K06585]	Itga9	104099	KEGG_PI3K-Akt
integrin, alpha 10 [KO:K06586]	Itga10	213119	KEGG_PI3K-Akt
integrin alpha 11 [KO:K06587]	Itga11	319480	KEGG_PI3K-Akt
integrin alpha V [KO:K06487]	Itgav	16410	KEGG_PI3K-Akt
integrin beta 1 (fibronectin receptor beta) [KO:K05719]	Itgb1	16412	KEGG_PI3K-Akt
integrin beta 3 [KO:K06493]	Itgb3	16416	KEGG_PI3K-Akt
integrin beta 4 [KO:K06525]	Itgb4	192897	KEGG_PI3K-Akt
integrin beta 5 [KO:K06588]	Itgb5	16419	KEGG_PI3K-Akt
integrin beta 6 [KO:K06589]	Itgb6	16420	KEGG_PI3K-Akt
integrin beta 7 [KO:K06590]	Itgb7	16421	KEGG_PI3K-Akt
integrin beta 8 [KO:K06591]	Itgb8	320910	KEGG_PI3K-Akt
PTK2 protein tyrosine kinase 2 [KO:K05725] [EC:2.7.10.2]	Ptk2	14083	KEGG_PI3K-Akt
phosphatidylinositol 3-kinase, catalytic, alpha polypeptide [KO:K00922] [EC:2.7.1.153]	Pik3ca	18706	KEGG_PI3K-Akt
phosphatidylinositol 3-kinase catalytic delta polypeptide [KO:K00922] [EC:2.7.1.153]	Pik3cd	18707	KEGG_PI3K-Akt
phosphatidylinositol 3-kinase, catalytic, beta polypeptide [KO:K00922] [EC:2.7.1.153]	Pik3cb	74769	KEGG_PI3K-Akt
phosphatidylinositol 3-kinase, regulatory subunit, polypeptide 2 (p85 beta) [KO:K02649]	Pik3r2	18709	KEGG_PI3K-Akt
phosphatidylinositol 3-kinase, regulatory subunit, polypeptide 1 (p85 alpha) [KO:K02649]	Pik3r1	18708	KEGG_PI3K-Akt
phosphatidylinositol 3 kinase, regulatory subunit, polypeptide 3 (p55) [KO:K02649]	Pik3r3	18710	KEGG_PI3K-Akt
coagulation factor II (thrombin) receptor [KO:K03914]	F2r	14062	KEGG_PI3K-Akt
cholinergic receptor, muscarinic 1, CNS [KO:K04129]	Chrm1	12669	KEGG_PI3K-Akt
cholinergic receptor, muscarinic 2, cardiac [KO:K04130]	Chrm2	243764	KEGG_PI3K-Akt
lysophosphatidic acid receptor 1 [KO:K04289]	Lpar1	14745	KEGG_PI3K-Akt
lysophosphatidic acid receptor 2 [KO:K04291]	Lpar2	53978	KEGG_PI3K-Akt
lysophosphatidic acid receptor 3 [KO:K04294]	Lpar3	65086	KEGG_PI3K-Akt
lysophosphatidic acid receptor 4 [KO:K04275]	Lpar4	78134	KEGG_PI3K-Akt
lysophosphatidic acid receptor 5 [KO:K08390]	Lpar5	381810	KEGG_PI3K-Akt
lysophosphatidic acid receptor 6 [KO:K04273]	Lpar6	67168	KEGG_PI3K-Akt
guanine nucleotide binding protein (G protein), beta 1 [KO:K04536]	Gnb1	14688	KEGG_PI3K-Akt
guanine nucleotide binding protein (G protein), beta 2 [KO:K04537]	Gnb2	14693	KEGG_PI3K-Akt
guanine nucleotide binding protein (G protein), beta 3 [KO:K07825]	Gnb3	14695	KEGG_PI3K-Akt
guanine nucleotide binding protein (G protein), beta 4 [KO:K04538]	Gnb4	14696	KEGG_PI3K-Akt
guanine nucleotide binding protein (G protein), beta 5 [KO:K04539]	Gnb5	14697	KEGG_PI3K-Akt
guanine nucleotide binding protein (G protein), gamma 2 [KO:K07826]	Gng2	14702	KEGG_PI3K-Akt
guanine nucleotide binding protein (G protein), gamma 3 [KO:K04540]	Gng3	14704	KEGG_PI3K-Akt
guanine nucleotide binding protein (G protein), gamma 4 [KO:K04541]	Gng4	14706	KEGG_PI3K-Akt
guanine nucleotide binding protein (G protein), gamma 5 [KO:K04542]	Gng5	14707	KEGG_PI3K-Akt
predicted gene 15776 [KO:K04542]	Gm15776	100043507	KEGG_PI3K-Akt
guanine nucleotide binding protein (G protein), gamma 7 [KO:K04543]	Gng7	14708	KEGG_PI3K-Akt
guanine nucleotide binding protein (G protein), gamma 8 [KO:K04544]	Gng8	14709	KEGG_PI3K-Akt
guanine nucleotide binding protein (G protein), gamma 10 [KO:K04545]	Gng10	14700	KEGG_PI3K-Akt
guanine nucleotide binding protein (G protein), gamma 11 [KO:K04546]	Gng11	66066	KEGG_PI3K-Akt
guanine nucleotide binding protein (G protein), gamma 12 [KO:K04347]	Gng12	14701	KEGG_PI3K-Akt
predicted gene 5741 [KO:K04347]	Gm5741	100503710	KEGG_PI3K-Akt
guanine nucleotide binding protein (G protein), gamma 13 [KO:K04547]	Gng13	64337	KEGG_PI3K-Akt
guanine nucleotide binding protein (G protein), gamma transducing activity polypeptide 1 [KO:K04548]	Gngt1	14699	KEGG_PI3K-Akt
guanine nucleotide binding protein (G protein), gamma transducing activity polypeptide 2 [KO:K04549]	Gngt2	14710	KEGG_PI3K-Akt
phosphoinositide-3-kinase, catalytic, gamma polypeptide [KO:K21289] [EC:2.7.1.153]	Pik3cg	30955	KEGG_PI3K-Akt
phosphoinositide-3-kinase, regulatory subunit 5, p101 [KO:K21290]	Pik3r5	320207	KEGG_PI3K-Akt
phosphoinositide-3-kinase, regulatory subunit 6 [KO:K21290]	Pik3r6	104709	KEGG_PI3K-Akt
3-phosphoinositide dependent protein kinase 1 [KO:K06276] [EC:2.7.11.1]	Pdpk1	18607	KEGG_PI3K-Akt
serine/threonine kinase 11 [KO:K07298] [EC:2.7.11.1]	Stk11	20869	KEGG_PI3K-Akt
protein kinase, AMP-activated, alpha 1 catalytic subunit [KO:K07198] [EC:2.7.11.11]	Prkaa1	105787	KEGG_PI3K-Akt
protein kinase, AMP-activated, alpha 2 catalytic subunit [KO:K07198] [EC:2.7.11.11]	Prkaa2	108079	KEGG_PI3K-Akt
DNA-damage-inducible transcript 4 [KO:K08270]	Ddit4	74747	KEGG_PI3K-Akt
tuberous sclerosis 1 [KO:K07206]	Tsc1	64930	KEGG_PI3K-Akt
tuberous sclerosis 2 [KO:K07207]	Tsc2	22084	KEGG_PI3K-Akt
Ras homolog enriched in brain [KO:K07208]	Rheb	19744	KEGG_PI3K-Akt
MTOR associated protein, LST8 homolog (S. cerevisiae) [KO:K08266]	Mlst8	56716	KEGG_PI3K-Akt
mechanistic target of rapamycin (serine/threonine kinase) [KO:K07203] [EC:2.7.11.1]	Mtor	56717	KEGG_PI3K-Akt
regulatory associated protein of MTOR, complex 1 [KO:K07204]	Rptor	74370	KEGG_PI3K-Akt
eukaryotic translation initiation factor 4E binding protein 1 [KO:K07205]	Eif4ebp1	13685	KEGG_PI3K-Akt
eukaryotic translation initiation factor 4E [KO:K03259]	Eif4e	13684	KEGG_PI3K-Akt
eukaryotic translation initiation factor 4E member 2 [KO:K03259]	Eif4e2	26987	KEGG_PI3K-Akt
eukaryotic translation initiation factor 4E family member 1B [KO:K03259]	Eif4e1b	218268	KEGG_PI3K-Akt
ribosomal protein S6 kinase, polypeptide 2 [KO:K04688] [EC:2.7.11.1]	Rps6kb2	58988	KEGG_PI3K-Akt
ribosomal protein S6 kinase, polypeptide 1 [KO:K04688] [EC:2.7.11.1]	Rps6kb1	72508	KEGG_PI3K-Akt
eukaryotic translation initiation factor 4B [KO:K03258]	Eif4b	75705	KEGG_PI3K-Akt
ribosomal protein S6 [KO:K02991]	Rps6	20104	KEGG_PI3K-Akt
	40S ribosomal protein S6 [KO:K02991]	105244208	KEGG_PI3K-Akt
protein kinase C, alpha [KO:K02677] [EC:2.7.11.13]	Prkca	18750	KEGG_PI3K-Akt
protein kinase N1 [KO:K06071] [EC:2.7.11.13]	Pkn1	320795	KEGG_PI3K-Akt
protein kinase N3 [KO:K06071] [EC:2.7.11.13]	Pkn3	263803	KEGG_PI3K-Akt
protein kinase N2 [KO:K06071] [EC:2.7.11.13]	Pkn2	109333	KEGG_PI3K-Akt
serum/glucocorticoid regulated kinase 1 [KO:K13302] [EC:2.7.11.1]	Sgk1	20393	KEGG_PI3K-Akt
serum/glucocorticoid regulated kinase 2 [KO:K13303] [EC:2.7.11.1]	Sgk2	27219	KEGG_PI3K-Akt
serum/glucocorticoid regulated kinase 3 [KO:K13304] [EC:2.7.11.1]	Sgk3	170755	KEGG_PI3K-Akt
thymoma viral proto-oncogene 1 [KO:K04456] [EC:2.7.11.1]	Akt1	11651	KEGG_PI3K-Akt
thymoma viral proto-oncogene 2 [KO:K04456] [EC:2.7.11.1]	Akt2	11652	KEGG_PI3K-Akt
thymoma viral proto-oncogene 3 [KO:K04456] [EC:2.7.11.1]	Akt3	23797	KEGG_PI3K-Akt
phosphatase and tensin homolog [KO:K01110] [EC:3.1.3.67 3.1.3.48 3.1.3.16]	Pten	19211	KEGG_PI3K-Akt
thioesterase superfamily member 4 [KO:K16339]	Them4	75778	KEGG_PI3K-Akt
protein phosphatase 2 (formerly 2A), catalytic subunit, alpha isoform [KO:K04382] [EC:3.1.3.16]	Ppp2ca	19052	KEGG_PI3K-Akt
protein phosphatase 2 (formerly 2A), catalytic subunit, beta isoform [KO:K04382] [EC:3.1.3.16]	Ppp2cb	19053	KEGG_PI3K-Akt
protein phosphatase 2, regulatory subunit A, alpha [KO:K03456]	Ppp2r1a	51792	KEGG_PI3K-Akt
protein phosphatase 2, regulatory subunit A, beta [KO:K03456]	Ppp2r1b	73699	KEGG_PI3K-Akt
protein phosphatase 2, regulatory subunit B, delta [KO:K04354]	Ppp2r2d	52432	KEGG_PI3K-Akt
protein phosphatase 2, regulatory subunit B, beta [KO:K04354]	Ppp2r2b	72930	KEGG_PI3K-Akt
protein phosphatase 2, regulatory subunit B, gamma [KO:K04354]	Ppp2r2c	269643	KEGG_PI3K-Akt
protein phosphatase 2, regulatory subunit B, alpha [KO:K04354]	Ppp2r2a	71978	KEGG_PI3K-Akt
predicted gene 2436 [KO:K11583]	Gm2436	100039815	KEGG_PI3K-Akt
predicted gene 2446 [KO:K11583]	Gm2446	100039830	KEGG_PI3K-Akt
protein phosphatase 2, regulatory subunit B'', gamma [KO:K11583]	Ppp2r3c	59032	KEGG_PI3K-Akt
protein phosphatase 2, regulatory subunit B'', alpha [KO:K11583]	Ppp2r3a	235542	KEGG_PI3K-Akt
protein phosphatase 2 (formerly 2A), regulatory subunit B'', delta [KO:K11583]	Ppp2r3d	19054	KEGG_PI3K-Akt
protein phosphatase 2, regulatory subunit B', beta [KO:K11584]	Ppp2r5b	225849	KEGG_PI3K-Akt
protein phosphatase 2, regulatory subunit B', gamma [KO:K11584]	Ppp2r5c	26931	KEGG_PI3K-Akt
protein phosphatase 2, regulatory subunit B', delta [KO:K11584]	Ppp2r5d	21770	KEGG_PI3K-Akt
protein phosphatase 2, regulatory subunit B', epsilon [KO:K11584]	Ppp2r5e	26932	KEGG_PI3K-Akt
protein phosphatase 2, regulatory subunit B', alpha [KO:K11584]	Ppp2r5a	226849	KEGG_PI3K-Akt
heat shock protein 90, alpha (cytosolic), class A member 1 [KO:K04079]	Hsp90aa1	15519	KEGG_PI3K-Akt
heat shock protein 90 alpha (cytosolic), class B member 1 [KO:K04079]	Hsp90ab1	15516	KEGG_PI3K-Akt
heat shock protein 90, beta (Grp94), member 1 [KO:K09487]	Hsp90b1	22027	KEGG_PI3K-Akt
cell division cycle 37 [KO:K09554]	Cdc37	12539	KEGG_PI3K-Akt
CREB regulated transcription coactivator 2 [KO:K16333]	Crtc2	74343	KEGG_PI3K-Akt
PH domain and leucine rich repeat protein phosphatase 1 [KO:K16340] [EC:3.1.3.16]	Phlpp1	98432	KEGG_PI3K-Akt
PH domain and leucine rich repeat protein phosphatase 2 [KO:K16340] [EC:3.1.3.16]	Phlpp2	244650	KEGG_PI3K-Akt
T cell lymphoma breakpoint 1 [KO:K10167]	Tcl1	21432	KEGG_PI3K-Akt
T cell leukemia/lymphoma 1B, 1 [KO:K16836]	Tcl1b1	27379	KEGG_PI3K-Akt
T cell leukemia/lymphoma 1B, 4 [KO:K16836]	Tcl1b4	27380	KEGG_PI3K-Akt
mature T cell proliferation 1 [KO:K16837]	Mtcp1	17763	KEGG_PI3K-Akt
nitric oxide synthase 3, endothelial cell [KO:K13242] [EC:1.14.13.39]	Nos3	18127	KEGG_PI3K-Akt
breast cancer 1, early onset [KO:K10605] [EC:2.3.2.27]	Brca1	12189	KEGG_PI3K-Akt
glycogen synthase kinase 3 beta [KO:K03083] [EC:2.7.11.26]	Gsk3b	56637	KEGG_PI3K-Akt
glycogen synthase 1, muscle [KO:K00693] [EC:2.4.1.11]	Gys1	14936	KEGG_PI3K-Akt
glycogen synthase 2 [KO:K00693] [EC:2.4.1.11]	Gys2	232493	KEGG_PI3K-Akt
phosphoenolpyruvate carboxykinase 1, cytosolic [KO:K01596] [EC:4.1.1.32]	Pck1	18534	KEGG_PI3K-Akt
phosphoenolpyruvate carboxykinase 2 (mitochondrial) [KO:K01596] [EC:4.1.1.32]	Pck2	74551	KEGG_PI3K-Akt
glucose-6-phosphatase, catalytic [KO:K01084] [EC:3.1.3.9]	G6pc	14377	KEGG_PI3K-Akt
glucose-6-phosphatase, catalytic, 2 [KO:K01084] [EC:3.1.3.9]	G6pc2	14378	KEGG_PI3K-Akt
glucose 6 phosphatase, catalytic, 3 [KO:K01084] [EC:3.1.3.9]	G6pc3	68401	KEGG_PI3K-Akt
myelocytomatosis oncogene [KO:K04377]	Myc	17869	KEGG_PI3K-Akt
cyclin D1 [KO:K04503]	Ccnd1	12443	KEGG_PI3K-Akt
cyclin-dependent kinase inhibitor 1A (P21) [KO:K06625]	Cdkn1a	12575	KEGG_PI3K-Akt
cyclin-dependent kinase inhibitor 1B [KO:K06624]	Cdkn1b	12576	KEGG_PI3K-Akt
cyclin-dependent kinase 2 [KO:K02206] [EC:2.7.11.22]	Cdk2	12566	KEGG_PI3K-Akt
cyclin-dependent kinase 4 [KO:K02089] [EC:2.7.11.22]	Cdk4	12567	KEGG_PI3K-Akt
cyclin-dependent kinase 6 [KO:K02091] [EC:2.7.11.22]	Cdk6	12571	KEGG_PI3K-Akt
cyclin D2 [KO:K10151]	Ccnd2	12444	KEGG_PI3K-Akt
cyclin D3 [KO:K10152]	Ccnd3	12445	KEGG_PI3K-Akt
cyclin E1 [KO:K06626]	Ccne1	12447	KEGG_PI3K-Akt
cyclin E2 [KO:K06626]	Ccne2	12448	KEGG_PI3K-Akt
forkhead box O3 [KO:K09408]	Foxo3	56484	KEGG_PI3K-Akt
retinoblastoma-like 2 [KO:K16332]	Rbl2	19651	KEGG_PI3K-Akt
Fas ligand (TNF superfamily, member 6) [KO:K04389]	Fasl	14103	KEGG_PI3K-Akt
BCL2-like 11 (apoptosis facilitator) [KO:K16341]	Bcl2l11	12125	KEGG_PI3K-Akt
tyrosine 3-monooxygenase/tryptophan 5-monooxygenase activation protein, zeta polypeptide [KO:K16197]	Ywhaz	22631	KEGG_PI3K-Akt
tyrosine 3-monooxygenase/tryptophan 5-monooxygenase activation protein, beta polypeptide [KO:K16197]	Ywhab	54401	KEGG_PI3K-Akt
tyrosine 3-monooxygenase/tryptophan 5-monooxygenase activation protein, theta polypeptide [KO:K16197]	Ywhaq	22630	KEGG_PI3K-Akt
tyrosine 3-monooxygenase/tryptophan 5-monooxygenase activation protein, epsilon polypeptide [KO:K06630]	Ywhae	22627	KEGG_PI3K-Akt
tyrosine 3-monooxygenase/tryptophan 5-monooxygenase activation protein, eta polypeptide [KO:K16198]	Ywhah	22629	KEGG_PI3K-Akt
tyrosine 3-monooxygenase/tryptophan 5-monooxygenase activation protein, gamma polypeptide [KO:K16198]	Ywhag	22628	KEGG_PI3K-Akt
BCL2-associated agonist of cell death [KO:K02158]	Bad	12015	KEGG_PI3K-Akt
BCL2-like 1 [KO:K04570]	Bcl2l1	12048	KEGG_PI3K-Akt
B cell leukemia/lymphoma 2 [KO:K02161]	Bcl2	12043	KEGG_PI3K-Akt
caspase 9 [KO:K04399] [EC:3.4.22.62]	Casp9	12371	KEGG_PI3K-Akt
cAMP responsive element binding protein 1 [KO:K05870]	Creb1	12912	KEGG_PI3K-Akt
activating transcription factor 2 [KO:K04450]	Atf2	11909	KEGG_PI3K-Akt
activating transcription factor 4 [KO:K04374]	Atf4	11911	KEGG_PI3K-Akt
cAMP responsive element binding protein 3 [KO:K09048]	Creb3	12913	KEGG_PI3K-Akt
cAMP responsive element binding protein 3-like 1 [KO:K09048]	Creb3l1	26427	KEGG_PI3K-Akt
cAMP responsive element binding protein 3-like 2 [KO:K09048]	Creb3l2	208647	KEGG_PI3K-Akt
cAMP responsive element binding protein 3-like 3 [KO:K09048]	Creb3l3	208677	KEGG_PI3K-Akt
cAMP responsive element binding protein 3-like 4 [KO:K09048]	Creb3l4	78284	KEGG_PI3K-Akt
cAMP responsive element binding protein 5 [KO:K09047]	Creb5	231991	KEGG_PI3K-Akt
activating transcription factor 6 beta [KO:K09049]	Atf6b	12915	KEGG_PI3K-Akt
myeloid cell leukemia sequence 1 [KO:K02539]	Mcl1	17210	KEGG_PI3K-Akt
retinoid X receptor alpha [KO:K08524]	Rxra	20181	KEGG_PI3K-Akt
nuclear receptor subfamily 4, group A, member 1 [KO:K04465]	Nr4a1	15370	KEGG_PI3K-Akt
inhibitor of kappaB kinase gamma [KO:K07210]	Ikbkg	16151	KEGG_PI3K-Akt
conserved helix-loop-helix ubiquitous kinase [KO:K04467] [EC:2.7.11.10]	Chuk	12675	KEGG_PI3K-Akt
inhibitor of kappaB kinase beta [KO:K07209] [EC:2.7.11.10]	Ikbkb	16150	KEGG_PI3K-Akt
v-rel reticuloendotheliosis viral oncogene homolog A (avian) [KO:K04735]	Rela	19697	KEGG_PI3K-Akt
nuclear factor of kappa light polypeptide gene enhancer in B cells 1, p105 [KO:K02580]	Nfkb1	18033	KEGG_PI3K-Akt
myeloblastosis oncogene [KO:K09420]	Myb	17863	KEGG_PI3K-Akt
transformed mouse 3T3 cell double minute 2 [KO:K06643] [EC:2.3.2.27]	Mdm2	17246	KEGG_PI3K-Akt
transformation related protein 53 [KO:K04451]	Trp53	22059	KEGG_PI3K-Akt
interleukin 4 [KO:K05430]	Il4	16189	KEGG_alt-JAK-STAT
interleukin 4 receptor, alpha [KO:K05071]	Il4ra	16190	KEGG_alt-JAK-STAT
interleukin 21 receptor K05075	Il21r	60504	KEGG_alt-JAK-STAT
Janus kinase 1 [KO:K11217] [EC:2.7.10.2]	Jak1	16451	KEGG_alt-JAK-STAT
Janus kinase 2 [KO:K04447] [EC:2.7.10.2]	Jak2	16452	KEGG_alt-JAK-STAT
Janus kinase 3 [KO:K11218] [EC:2.7.10.2]	Jak3	16453	KEGG_alt-JAK-STAT
tyrosine kinase 2 [KO:K11219] [EC:2.7.10.2]	Tyk2	54721	KEGG_alt-JAK-STAT
signal transducer and activator of transcription 1 [KO:K11220]	Stat1	20846	KEGG_alt-JAK-STAT
signal transducer and activator of transcription 2 [KO:K11221]	Stat2	20847	KEGG_alt-JAK-STAT
signal transducer and activator of transcription 3 [KO:K04692]	Stat3	20848	KEGG_alt-JAK-STAT
signal transducer and activator of transcription 4 [KO:K11222]	Stat4	20849	KEGG_alt-JAK-STAT
signal transducer and activator of transcription 5A [KO:K11223]	Stat5a	20850	KEGG_alt-JAK-STAT
signal transducer and activator of transcription 5B [KO:K11224]	Stat5b	20851	KEGG_alt-JAK-STAT
signal transducer and activator of transcription 6 [KO:K11225]	Stat6	20852	KEGG_alt-JAK-STAT
cytokine inducible SH2-containing protein [KO:K04701]	Cish	12700	KEGG_alt-JAK-STAT
suppressor of cytokine signaling 1 [KO:K04694]	Socs1	12703	KEGG_alt-JAK-STAT
suppressor of cytokine signaling 2 [KO:K04695]	Socs2	216233	KEGG_alt-JAK-STAT
suppressor of cytokine signaling 3 [KO:K04696]	Socs3	12702	KEGG_alt-JAK-STAT
suppressor of cytokine signaling 4 [KO:K04697]	Socs4	67296	KEGG_alt-JAK-STAT
suppressor of cytokine signaling 5 [KO:K04698]	Socs5	56468	KEGG_alt-JAK-STAT
suppressor of cytokine signaling 7 [KO:K04699]	Socs7	192157	KEGG_alt-JAK-STAT
suppressor of cytokine signaling 6 [KO:K04699]	Socs6	54607	KEGG_alt-JAK-STAT
B cell leukemia/lymphoma 2 [KO:K02161]	Bcl2	12043	KEGG_alt-JAK-STAT
myeloid cell leukemia sequence 1 [KO:K02539]	Mcl1	17210	KEGG_alt-JAK-STAT
BCL2-like 1 [KO:K04570]	Bcl2l1	12048	KEGG_alt-JAK-STAT
proviral integration site 1 [KO:K04702] [EC:2.7.11.1]	Pim1	18712	KEGG_alt-JAK-STAT
myelocytomatosis oncogene [KO:K04377]	Myc	17869	KEGG_alt-JAK-STAT
cyclin D1 [KO:K04503]	Ccnd1	12443	KEGG_alt-JAK-STAT
cyclin D2 [KO:K10151]	Ccnd2	12444	KEGG_alt-JAK-STAT
cyclin D3 [KO:K10152]	Ccnd3	12445	KEGG_alt-JAK-STAT
cyclin-dependent kinase inhibitor 1A (P21) [KO:K06625]	Cdkn1a	12575	KEGG_alt-JAK-STAT
aldehyde oxidase 2 [KO:K00157] [EC:1.2.3.1]	Aox2	213043	KEGG_alt-JAK-STAT
aldehyde oxidase 1 [KO:K00157] [EC:1.2.3.1]	Aox1	11761	KEGG_alt-JAK-STAT
aldehyde oxidase 4 [KO:K00157] [EC:1.2.3.1]	Aox4	71872	KEGG_alt-JAK-STAT
aldehyde oxidase 3 [KO:K00157] [EC:1.2.3.1]	Aox3	71724	KEGG_alt-JAK-STAT
glial fibrillary acidic protein [KO:K05640]	Gfap	14580	KEGG_alt-JAK-STAT
signal transducing adaptor molecule (SH3 domain and ITAM motif) 1 [KO:K04705]	Stam	20844	KEGG_alt-JAK-STAT
signal transducing adaptor molecule (SH3 domain and ITAM motif) 2 [KO:K04705]	Stam2	56324	KEGG_alt-JAK-STAT
protein tyrosine phosphatase, non-receptor type 2 [KO:K18026] [EC:3.1.3.48]	Ptpn2	19255	KEGG_alt-JAK-STAT
protein tyrosine phosphatase, non-receptor type 6 [KO:K05697] [EC:3.1.3.48]	Ptpn6	15170	KEGG_alt-JAK-STAT
interferon regulatory factor 9 [KO:K04693]	Irf9	16391	KEGG_alt-JAK-STAT
CREB binding protein [KO:K04498] [EC:2.3.1.48]	Crebbp	12914	KEGG_alt-JAK-STAT
E1A binding protein p300 [KO:K04498] [EC:2.3.1.48]	Ep300	328572	KEGG_alt-JAK-STAT
protein inhibitor of activated STAT 1 [KO:K04706]	Pias1	56469	KEGG_alt-JAK-STAT
protein inhibitor of activated STAT 2 [KO:K16063]	Pias2	17344	KEGG_alt-JAK-STAT
protein inhibitor of activated STAT 3 [KO:K16064]	Pias3	229615	KEGG_alt-JAK-STAT
protein inhibitor of activated STAT 4 [KO:K16065]	Pias4	59004	KEGG_alt-JAK-STAT
four and a half LIM domains 1 [KO:K14365]	Fhl1	14199	KEGG_alt-JAK-STAT
protein tyrosine phosphatase, non-receptor type 11 [KO:K07293] [EC:3.1.3.48]	Ptpn11	19247	KEGG_alt-JAK-STAT
growth factor receptor bound protein 2 [KO:K04364]	Grb2	14784	KEGG_alt-JAK-STAT
son of sevenless homolog 1 (Drosophila) [KO:K03099]	Sos1	20662	KEGG_alt-JAK-STAT
son of sevenless homolog 2 (Drosophila) [KO:K03099]	Sos2	20663	KEGG_alt-JAK-STAT
Harvey rat sarcoma virus oncogene [KO:K02833]	Hras	15461	KEGG_alt-JAK-STAT
v-raf-leukemia viral oncogene 1 [KO:K04366] [EC:2.7.11.1]	Raf1	110157	KEGG_alt-JAK-STAT
phosphatidylinositol 3-kinase, catalytic, alpha polypeptide [KO:K00922] [EC:2.7.1.153]	Pik3ca	18706	KEGG_alt-JAK-STAT
phosphatidylinositol 3-kinase catalytic delta polypeptide [KO:K00922] [EC:2.7.1.153]	Pik3cd	18707	KEGG_alt-JAK-STAT
phosphatidylinositol 3-kinase, catalytic, beta polypeptide [KO:K00922] [EC:2.7.1.153]	Pik3cb	74769	KEGG_alt-JAK-STAT
phosphatidylinositol 3-kinase, regulatory subunit, polypeptide 2 (p85 beta) [KO:K02649]	Pik3r2	18709	KEGG_alt-JAK-STAT
phosphatidylinositol 3-kinase, regulatory subunit, polypeptide 1 (p85 alpha) [KO:K02649]	Pik3r1	18708	KEGG_alt-JAK-STAT
phosphatidylinositol 3 kinase, regulatory subunit, polypeptide 3 (p55) [KO:K02649]	Pik3r3	18710	KEGG_alt-JAK-STAT
thymoma viral proto-oncogene 1 [KO:K04456] [EC:2.7.11.1]	Akt1	11651	KEGG_alt-JAK-STAT
thymoma viral proto-oncogene 2 [KO:K04456] [EC:2.7.11.1]	Akt2	11652	KEGG_alt-JAK-STAT
thymoma viral proto-oncogene 3 [KO:K04456] [EC:2.7.11.1]	Akt3	23797	KEGG_alt-JAK-STAT
mechanistic target of rapamycin (serine/threonine kinase) [KO:K07203] [EC:2.7.11.1]	Mtor	56717	KEGG_alt-JAK-STAT
toll-like receptor 1 [KO:K05398]	Tlr1	21897	KEGG_TLR
toll-like receptor 2 [KO:K10159]	Tlr2	24088	KEGG_TLR
toll-like receptor 6 [KO:K10169]	Tlr6	21899	KEGG_TLR
lipopolysaccharide binding protein [KO:K05399]	Lbp	16803	KEGG_TLR
CD14 antigen [KO:K04391]	Cd14	12475	KEGG_TLR
lymphocyte antigen 96 [KO:K05400]	Ly96	17087	KEGG_TLR
toll-like receptor 3 [KO:K05401]	Tlr3	142980	KEGG_TLR
toll-like receptor 4 [KO:K10160]	Tlr4	21898	KEGG_TLR
toll-like receptor 5 [KO:K10168]	Tlr5	53791	KEGG_TLR
toll-like receptor 7 [KO:K05404]	Tlr7	170743	KEGG_TLR
toll-like receptor 8 [KO:K10170]	Tlr8	170744	KEGG_TLR
cathepsin K [KO:K01371] [EC:3.4.22.38]	Ctsk	13038	KEGG_TLR
toll-like receptor 9 [KO:K10161]	Tlr9	81897	KEGG_TLR
RAS-related C3 botulinum substrate 1 [KO:K04392]	Rac1	19353	KEGG_TLR
phosphatidylinositol 3-kinase, catalytic, alpha polypeptide [KO:K00922] [EC:2.7.1.153]	Pik3ca	18706	KEGG_TLR
phosphatidylinositol 3-kinase catalytic delta polypeptide [KO:K00922] [EC:2.7.1.153]	Pik3cd	18707	KEGG_TLR
phosphatidylinositol 3-kinase, catalytic, beta polypeptide [KO:K00922] [EC:2.7.1.153]	Pik3cb	74769	KEGG_TLR
phosphatidylinositol 3-kinase, regulatory subunit, polypeptide 2 (p85 beta) [KO:K02649]	Pik3r2	18709	KEGG_TLR
phosphatidylinositol 3-kinase, regulatory subunit, polypeptide 1 (p85 alpha) [KO:K02649]	Pik3r1	18708	KEGG_TLR
phosphatidylinositol 3 kinase, regulatory subunit, polypeptide 3 (p55) [KO:K02649]	Pik3r3	18710	KEGG_TLR
thymoma viral proto-oncogene 1 [KO:K04456] [EC:2.7.11.1]	Akt1	11651	KEGG_TLR
thymoma viral proto-oncogene 2 [KO:K04456] [EC:2.7.11.1]	Akt2	11652	KEGG_TLR
thymoma viral proto-oncogene 3 [KO:K04456] [EC:2.7.11.1]	Akt3	23797	KEGG_TLR
toll interacting protein [KO:K05402]	Tollip	54473	KEGG_TLR
myeloid differentiation primary response gene 88 [KO:K04729]	Myd88	17874	KEGG_TLR
toll-interleukin 1 receptor (TIR) domain-containing adaptor protein [KO:K05403]	Tirap	117149	KEGG_TLR
Fas (TNFRSF6)-associated via death domain [KO:K02373]	Fadd	14082	KEGG_TLR
caspase 8 [KO:K04398] [EC:3.4.22.61]	Casp8	12370	KEGG_TLR
interleukin-1 receptor-associated kinase 4 [KO:K04733] [EC:2.7.11.1]	Irak4	266632	KEGG_TLR
interleukin-1 receptor-associated kinase 1 [KO:K04730] [EC:2.7.11.1]	Irak1	16179	KEGG_TLR
TNF receptor-associated factor 6 [KO:K03175] [EC:2.3.2.27]	Traf6	22034	KEGG_TLR
TGF-beta activated kinase 1/MAP3K7 binding protein 1 [KO:K04403]	Tab1	66513	KEGG_TLR
TGF-beta activated kinase 1/MAP3K7 binding protein 2 [KO:K04404]	Tab2	68652	KEGG_TLR
mitogen-activated protein kinase kinase kinase 7 [KO:K04427] [EC:2.7.11.25]	Map3k7	26409	KEGG_TLR
inhibitor of kappaB kinase gamma [KO:K07210]	Ikbkg	16151	KEGG_TLR
conserved helix-loop-helix ubiquitous kinase [KO:K04467] [EC:2.7.11.10]	Chuk	12675	KEGG_TLR
inhibitor of kappaB kinase beta [KO:K07209] [EC:2.7.11.10]	Ikbkb	16150	KEGG_TLR
nuclear factor of kappa light polypeptide gene enhancer in B cells inhibitor, alpha [KO:K04734]	Nfkbia	18035	KEGG_TLR
nuclear factor of kappa light polypeptide gene enhancer in B cells 1, p105 [KO:K02580]	Nfkb1	18033	KEGG_TLR
v-rel reticuloendotheliosis viral oncogene homolog A (avian) [KO:K04735]	Rela	19697	KEGG_TLR
mitogen-activated protein kinase kinase kinase 8 [KO:K04415] [EC:2.7.11.25]	Map3k8	26410	KEGG_TLR
mitogen-activated protein kinase kinase 1 [KO:K04368] [EC:2.7.12.2]	Map2k1	26395	KEGG_TLR
mitogen-activated protein kinase kinase 2 [KO:K04369] [EC:2.7.12.2]	Map2k2	26396	KEGG_TLR
mitogen-activated protein kinase 1 [KO:K04371] [EC:2.7.11.24]	Mapk1	26413	KEGG_TLR
mitogen-activated protein kinase 3 [KO:K04371] [EC:2.7.11.24]	Mapk3	26417	KEGG_TLR
mitogen-activated protein kinase kinase 3 [KO:K04432] [EC:2.7.12.2]	Map2k3	26397	KEGG_TLR
mitogen-activated protein kinase kinase 6 [KO:K04433] [EC:2.7.12.2]	Map2k6	26399	KEGG_TLR
mitogen-activated protein kinase kinase 4 [KO:K04430] [EC:2.7.12.2]	Map2k4	26398	KEGG_TLR
mitogen-activated protein kinase kinase 7 [KO:K04431] [EC:2.7.12.2]	Map2k7	26400	KEGG_TLR
mitogen-activated protein kinase 14 [KO:K04441] [EC:2.7.11.24]	Mapk14	26416	KEGG_TLR
mitogen-activated protein kinase 11 [KO:K04441] [EC:2.7.11.24]	Mapk11	19094	KEGG_TLR
mitogen-activated protein kinase 12 [KO:K04441] [EC:2.7.11.24]	Mapk12	29857	KEGG_TLR
mitogen-activated protein kinase 13 [KO:K04441] [EC:2.7.11.24]	Mapk13	26415	KEGG_TLR
mitogen-activated protein kinase 8 [KO:K04440] [EC:2.7.11.24]	Mapk8	26419	KEGG_TLR
mitogen-activated protein kinase 9 [KO:K04440] [EC:2.7.11.24]	Mapk9	26420	KEGG_TLR
mitogen-activated protein kinase 10 [KO:K04440] [EC:2.7.11.24]	Mapk10	26414	KEGG_TLR
jun proto-oncogene [KO:K04448]	Jun	16476	KEGG_TLR
FBJ osteosarcoma oncogene [KO:K04379]	Fos	14281	KEGG_TLR
tumor necrosis factor [KO:K03156]	Tnf	21926	KEGG_TLR
interleukin 1 beta [KO:K04519]	Il1b	16176	KEGG_TLR
interleukin 6 [KO:K05405]	Il6	16193	KEGG_TLR
interleukin 12a [KO:K05406]	Il12a	16159	KEGG_TLR
interleukin 12b [KO:K05425]	Il12b	16160	KEGG_TLR
chemokine (C-C motif) ligand 5 [KO:K12499]	Ccl5	20304	KEGG_TLR
chemokine (C-C motif) ligand 3 [KO:K05408]	Ccl3	20302	KEGG_TLR
chemokine (C-C motif) ligand 4 [KO:K12964]	Ccl4	20303	KEGG_TLR
toll-like receptor adaptor molecule 2 [KO:K05409]	Ticam2	225471	KEGG_TLR
toll-like receptor adaptor molecule 1 [KO:K05842]	Ticam1	106759	KEGG_TLR
receptor (TNFRSF)-interacting serine-threonine kinase 1 [KO:K02861] [EC:2.7.11.1]	Ripk1	19766	KEGG_TLR
interferon regulatory factor 5 [KO:K09446]	Irf5	27056	KEGG_TLR
interferon regulatory factor 7 [KO:K09447]	Irf7	54123	KEGG_TLR
secreted phosphoprotein 1 [KO:K06250]	Spp1	20750	KEGG_TLR
inhibitor of kappaB kinase epsilon [KO:K07211] [EC:2.7.11.10]	Ikbke	56489	KEGG_TLR
TANK-binding kinase 1 [KO:K05410] [EC:2.7.11.10]	Tbk1	56480	KEGG_TLR
TNF receptor-associated factor 3 [KO:K03174]	Traf3	22031	KEGG_TLR
interferon regulatory factor 3 [KO:K05411]	Irf3	54131	KEGG_TLR
CD40 antigen [KO:K03160]	Cd40	21939	KEGG_TLR
CD80 antigen [KO:K05412]	Cd80	12519	KEGG_TLR
CD86 antigen [KO:K05413]	Cd86	12524	KEGG_TLR
interferon alpha 1 [KO:K05414]	Ifna1	15962	KEGG_TLR
interferon alpha 2 [KO:K05414]	Ifna2	15965	KEGG_TLR
interferon alpha 4 [KO:K05414]	Ifna4	15967	KEGG_TLR
interferon alpha 5 [KO:K05414]	Ifna5	15968	KEGG_TLR
interferon alpha 6 [KO:K05414]	Ifna6	15969	KEGG_TLR
interferon alpha 7 [KO:K05414]	Ifna7	15970	KEGG_TLR
interferon alpha 9 [KO:K05414]	Ifna9	15972	KEGG_TLR
interferon alpha 11 [KO:K05414]	Ifna11	15964	KEGG_TLR
interferon alpha 12 [KO:K05414]	Ifna12	242519	KEGG_TLR
interferon alpha 13 [KO:K05414]	Ifna13	230396	KEGG_TLR
interferon alpha 14 [KO:K05414]	Ifna14	404549	KEGG_TLR
interferon alpha B [KO:K05414]	Ifnab	15974	KEGG_TLR
interferon alpha 15 [KO:K05414]	Ifna15	242517	KEGG_TLR
interferon beta 1, fibroblast [KO:K05415]	Ifnb1	15977	KEGG_TLR
interferon (alpha and beta) receptor 1 [KO:K05130]	Ifnar1	15975	KEGG_TLR
interferon (alpha and beta) receptor 2 [KO:K05131]	Ifnar2	15976	KEGG_TLR
signal transducer and activator of transcription 1 [KO:K11220]	Stat1	20846	KEGG_TLR
chemokine (C-X-C motif) ligand 10 [KO:K12671]	Cxcl10	15945	KEGG_TLR
chemokine (C-X-C motif) ligand 9 [KO:K05416]	Cxcl9	17329	KEGG_TLR
chemokine (C-X-C motif) ligand 11 [KO:K12672]	Cxcl11	56066	KEGG_TLR
Ig heavy chain Mem5-like [KO:K06856]	CRP55H	641025	KEGG_BCR
CD79A antigen (immunoglobulin-associated alpha) [KO:K06506]	Cd79a	12518	KEGG_BCR
CD79B antigen [KO:K06507]	Cd79b	15985	KEGG_BCR
LYN proto-oncogene, Src family tyrosine kinase [KO:K05854] [EC:2.7.10.2]	Lyn	17096	KEGG_BCR
predicted gene 11787 [KO:K05854] [EC:2.7.10.2]	Gm11787	666513	KEGG_BCR
spleen tyrosine kinase [KO:K05855] [EC:2.7.10.2]	Syk	20963	KEGG_BCR
Bruton agammaglobulinemia tyrosine kinase [KO:K07370] [EC:2.7.10.2]	Btk	12229	KEGG_BCR
dual adaptor for phosphotyrosine and 3-phosphoinositides 1 [KO:K12229]	Dapp1	26377	KEGG_BCR
B cell linker [KO:K07371]	Blnk	17060	KEGG_BCR
vav 1 oncogene [KO:K05730]	Vav1	22324	KEGG_BCR
vav 2 oncogene [KO:K05730]	Vav2	22325	KEGG_BCR
vav 3 oncogene [KO:K05730]	Vav3	57257	KEGG_BCR
RAS-related C3 botulinum substrate 1 [KO:K04392]	Rac1	19353	KEGG_BCR
RAS-related C3 botulinum substrate 2 [KO:K07860]	Rac2	19354	KEGG_BCR
RAS-related C3 botulinum substrate 3 [KO:K07861]	Rac3	170758	KEGG_BCR
phospholipase C, gamma 2 [KO:K05859] [EC:3.1.4.11]	Plcg2	234779	KEGG_BCR
protein phosphatase 3, catalytic subunit, gamma isoform [KO:K04348] [EC:3.1.3.16]	Ppp3cc	19057	KEGG_BCR
protein phosphatase 3, catalytic subunit, alpha isoform [KO:K04348] [EC:3.1.3.16]	Ppp3ca	19055	KEGG_BCR
protein phosphatase 3, catalytic subunit, beta isoform [KO:K04348] [EC:3.1.3.16]	Ppp3cb	19056	KEGG_BCR
protein phosphatase 3, regulatory subunit B, alpha isoform (calcineurin B, type I) [KO:K06268]	Ppp3r1	19058	KEGG_BCR
protein phosphatase 3, regulatory subunit B, alpha isoform (calcineurin B, type II) [KO:K06268]	Ppp3r2	19059	KEGG_BCR
nuclear factor of activated T cells, cytoplasmic, calcineurin dependent 1 [KO:K04446]	Nfatc1	18018	KEGG_BCR
nuclear factor of activated T cells, cytoplasmic, calcineurin dependent 2 [KO:K17332]	Nfatc2	18019	KEGG_BCR
nuclear factor of activated T cells, cytoplasmic, calcineurin dependent 3 [KO:K17333]	Nfatc3	18021	KEGG_BCR
growth factor receptor bound protein 2 [KO:K04364]	Grb2	14784	KEGG_BCR
son of sevenless homolog 1 (Drosophila) [KO:K03099]	Sos1	20662	KEGG_BCR
son of sevenless homolog 2 (Drosophila) [KO:K03099]	Sos2	20663	KEGG_BCR
RAS, guanyl releasing protein 3 [KO:K12362]	Rasgrp3	240168	KEGG_BCR
Harvey rat sarcoma virus oncogene [KO:K02833]	Hras	15461	KEGG_BCR
Kirsten rat sarcoma viral oncogene homolog [KO:K07827]	Kras	16653	KEGG_BCR
neuroblastoma ras oncogene [KO:K07828]	Nras	18176	KEGG_BCR
v-raf-leukemia viral oncogene 1 [KO:K04366] [EC:2.7.11.1]	Raf1	110157	KEGG_BCR
mitogen-activated protein kinase kinase 1 [KO:K04368] [EC:2.7.12.2]	Map2k1	26395	KEGG_BCR
mitogen-activated protein kinase kinase 2 [KO:K04369] [EC:2.7.12.2]	Map2k2	26396	KEGG_BCR
mitogen-activated protein kinase 1 [KO:K04371] [EC:2.7.11.24]	Mapk1	26413	KEGG_BCR
mitogen-activated protein kinase 3 [KO:K04371] [EC:2.7.11.24]	Mapk3	26417	KEGG_BCR
FBJ osteosarcoma oncogene [KO:K04379]	Fos	14281	KEGG_BCR
jun proto-oncogene [KO:K04448]	Jun	16476	KEGG_BCR
protein kinase C, beta [KO:K19662] [EC:2.7.11.13]	Prkcb	18751	KEGG_BCR
caspase recruitment domain family, member 11 [KO:K07367]	Card11	108723	KEGG_BCR
B cell leukemia/lymphoma 10 [KO:K07368]	Bcl10	12042	KEGG_BCR
MALT1 paracaspase [KO:K07369] [EC:3.4.22.-]	Malt1	240354	KEGG_BCR
conserved helix-loop-helix ubiquitous kinase [KO:K04467] [EC:2.7.11.10]	Chuk	12675	KEGG_BCR
inhibitor of kappaB kinase beta [KO:K07209] [EC:2.7.11.10]	Ikbkb	16150	KEGG_BCR
inhibitor of kappaB kinase gamma [KO:K07210]	Ikbkg	16151	KEGG_BCR
nuclear factor of kappa light polypeptide gene enhancer in B cells 1, p105 [KO:K02580]	Nfkb1	18033	KEGG_BCR
v-rel reticuloendotheliosis viral oncogene homolog A (avian) [KO:K04735]	Rela	19697	KEGG_BCR
nuclear factor of kappa light polypeptide gene enhancer in B cells inhibitor, alpha [KO:K04734]	Nfkbia	18035	KEGG_BCR
nuclear factor of kappa light polypeptide gene enhancer in B cells inhibitor, beta [KO:K02581]	Nfkbib	18036	KEGG_BCR
nuclear factor of kappa light polypeptide gene enhancer in B cells inhibitor, epsilon [KO:K05872]	Nfkbie	18037	KEGG_BCR
interferon induced transmembrane protein 1 [KO:K19831]	Ifitm1	68713	KEGG_BCR
CD81 antigen [KO:K06508]	Cd81	12520	KEGG_BCR
CD19 antigen [KO:K06465]	Cd19	12478	KEGG_BCR
complement receptor 2 [KO:K04012]	Cr2	12902	KEGG_BCR
phosphatidylinositol 3-kinase, regulatory subunit, polypeptide 2 (p85 beta) [KO:K02649]	Pik3r2	18709	KEGG_BCR
phosphatidylinositol 3-kinase, regulatory subunit, polypeptide 1 (p85 alpha) [KO:K02649]	Pik3r1	18708	KEGG_BCR
phosphatidylinositol 3 kinase, regulatory subunit, polypeptide 3 (p55) [KO:K02649]	Pik3r3	18710	KEGG_BCR
phosphatidylinositol 3-kinase, catalytic, alpha polypeptide [KO:K00922] [EC:2.7.1.153]	Pik3ca	18706	KEGG_BCR
phosphatidylinositol 3-kinase catalytic delta polypeptide [KO:K00922] [EC:2.7.1.153]	Pik3cd	18707	KEGG_BCR
phosphatidylinositol 3-kinase, catalytic, beta polypeptide [KO:K00922] [EC:2.7.1.153]	Pik3cb	74769	KEGG_BCR
thymoma viral proto-oncogene 1 [KO:K04456] [EC:2.7.11.1]	Akt1	11651	KEGG_BCR
thymoma viral proto-oncogene 2 [KO:K04456] [EC:2.7.11.1]	Akt2	11652	KEGG_BCR
thymoma viral proto-oncogene 3 [KO:K04456] [EC:2.7.11.1]	Akt3	23797	KEGG_BCR
glycogen synthase kinase 3 beta [KO:K03083] [EC:2.7.11.26]	Gsk3b	56637	KEGG_BCR
Fc receptor, IgG, low affinity IIb [KO:K12560]	Fcgr2b	14130	KEGG_BCR
inositol polyphosphate-5-phosphatase D [KO:K03084] [EC:3.1.3.86]	Inpp5d	16331	KEGG_BCR
inositol polyphosphate phosphatase-like 1 [KO:K15909] [EC:3.1.3.86]	Inppl1	16332	KEGG_BCR
CD22 antigen [KO:K06467]	Cd22	12483	KEGG_BCR
CD72 antigen [KO:K06504]	Cd72	12517	KEGG_BCR
protein tyrosine phosphatase, non-receptor type 6 [KO:K05697] [EC:3.1.3.48]	Ptpn6	15170	KEGG_BCR
phosphoinositide-3-kinase adaptor protein 1 [KO:K12230]	Pik3ap1	83490	KEGG_BCR
paired Ig-like receptor B [KO:K06512]	Pirb	18733	KEGG_BCR
Gene ontology term	GO ID
single-stranded DNA binding	GO:0003697
transcription factor activity, sequence-specific DNA binding	GO:0035556
signal transducer, downstream of receptor, with serine/threonine kinase activity	GO:0004702
transcription regulatory region DNA binding	GO:0044212
inflammatory response	GO:0006954
transmembrane receptor protein tyrosine kinase activity	GO:0004714
positive regulation of histone H4-K16 acetylation	GO:2000620
cellular response to lipopolysaccharide	GO:0071222
negative regulation of JAK-STAT cascade	GO:0046426
1-phosphatidylinositol-3-kinase activity	GO:0016303
negative regulation of NF-kappaB transcription factor activity	GO:0032088
phosphatidylinositol-3,4-bisphosphate binding	GO:0043325
histone H4-K16 acetylation	GO:0043984
B cell homeostasis	GO:0001782
DNA binding	GO:0003677
positive regulation of phosphatidylinositol 3-kinase signaling	GO:0014068
transcription regulatory region DNA binding	GO:0044212
cellular response to DNA damage stimulus	GO:0006974
transmembrane receptor protein tyrosine kinase signaling pathway	GO:0007169
14-3-3 protein binding	GO:0071889
